# Supplementary material for: Oceanic Anoxic Event 2 triggered by Kerguelen volcanism
Source: Nat Commun. 2024 Jun 15;15:5124. doi: 10.1038/s41467-024-49032-3 (PMC11180104; doi:10.1038/s41467-024-49032-3)
Supplement: Supplementary file 3 — Supplementary Dataset 1 [file 41467_2024_49032_MOESM3_ESM.xlsx]

## Sheet: Sr data
RUN_CODE	P	RPT	BATCH	N	SAMPLE	FRACTION	Fraction symbol	Sr ppm	± 2SE	1/Sr	87Sr/86Sr	± 2SE	Depth CCSF-M
Triton_1461	1		N869	1	13CW009	Bulk	13	306.773	0.01		0.708959	8e-06	220.025
T1_1513	19	1	N886	1	13CW013	<2microns	12	370.146	0.023347	0.00270164	0.70835	1.2e-05	222.425
T1_1517	13	1	N886	31	13CW013	2-20microns	11	403.292	0.016813	0.00247959	0.708398	1.4e-05	222.425
Triton_1461	2		N869	2	13CW016	Bulk	13	345.109	0.01		0.708419	7e-06	224.825
T1_1516	1	1	N886	2	13CW018	<2microns	12	232.32	0.01056	0.0043044	0.709382	1.1e-05	226.425
Triton_1461	3		N869	3	13CW021	Bulk	13	369.553	0.033		0.708452	1.4e-05	229.645
T1_1516	2	1	N886	3	13CW023	<2microns	12	318.826	0.017535	0.0031365	0.708549	1.3e-05	231.225
Triton1_1419	9		N844	11	13CW025	<2microns	12	357.361	0.02		0.708143	1e-05	232.875
T1_1516	3	1	N886	4	13CW026	<2microns	12	181.692	0.007726	0.00550381	0.708625	1.1e-05	233.625
T1_1516	4	1	N886	5	13CW028	<2microns	12	122.808	0.004278	0.0081428	0.711624	1.1e-05	234.425
Triton_1461	4		N869	4	13CW030	Bulk	13	93.662	0.004		0.712262	1.1e-05	236.025
T1_1516	5	1	N886	6	13CW032	<2microns	12	91.2892	0.003161	0.0109542	0.713081	1.2e-05	237.625
T1_1516	6	1	N886	7	13CW034	<2microns	12	293.715	0.015679	0.00340467	0.708988	1.1e-05	238.425
T1_1516	7	1	N886	8	13CW036	<2microns	12	283.606	0.015603	0.00352602	0.708943	1e-05	240.34
T1_1516	8	1	N886	9	13CW039	<2microns	12	230.672	0.010506	0.00433516	0.709051	1e-05	241.23
T1_1516	9	1	N886	10	13CW042	<2microns	12	328.071	0.018833	0.00304812	0.70896	1.1e-05	242.13
T1_1516	10	1	N886	11	13CW045	<2microns	12	144.289	0.004793	0.00693055	0.712733	1e-05	243.03
Triton1_1419	13		N844	15	13CW050	<2microns	12	365.139	0.026		0.709903	9e-06	244.525
T1_1516	11	1	N886	12	13CW052	<2microns	12	205.432	0.009577	0.0048678	0.712324	8e-06	245.105
Triton_1461	5		N869	5	13CW058	Bulk	13	248.719	0.012		0.709593	1.4e-05	246.025
T1_1516	12	1	N886	13	13CW065	<2microns	12	194.631	0.00789	0.00513794	0.71264	9e-06	246.245
Triton1_1419	10		N844	12	13CW072	<2microns	12	328.742	0.02		0.710336	9e-06	246.305
T1_1517	14	1	N886	32	13CW087	2-20microns	11	273.366	0.012909	0.00365811	0.711081	1.1e-05	246.554
T1_1516	13	1	N886	14	13CW087	<2microns	12	185.856	0.009362	0.00538052	0.711438	1e-05	246.554
Triton_1461	6		N869	6	13CW059	Bulk	13	137.072	0.007		0.711753	1.1e-05	247.212
Triton_1461	7		N869	7	13CW099	Bulk	13	193.219	0.01		0.710382	1e-05	248.077
Triton_1461	8		N869	8	13CW102	Bulk	13	99.09	0.004		0.70972	1e-05	249.025
Triton_1461	8		N869	8	13CW102	Bulk	13	99.092	0.005		0.709717	1.2e-05	249.025
Triton1_1416	18		N844	8	13CW103	Bulk	13	161.767	0.009		0.709634	9e-06	249.325
Triton1_1419	16		N844	18	13CW103	<2microns	12	196.35	0.009		0.70991	8e-06	249.325
Triton_1461	9		N869	9	13CW108	Bulk	13	163.115	0.008		0.710507	1.2e-05	250.525
Triton_1461	10		N869	10	13CW116	Bulk	13	186.975	0.011		0.710964	1.2e-05	251.675
Triton1_1419	11		N844	13	13CW113	<2microns	12	204.192	0.007		0.710074	9e-06	252.585
Triton1_1416	14		N844	3	13CW113	Bulk	13	147.2	0.008		0.710254	1e-05	252.585
Triton1_1416	15		N844	4	13CW121	Bulk	13	183.946	0.009		0.710364	8e-06	254.085
Triton1_1419	12		N844	14	13CW121	<2microns	12	202.286	0.005		0.712281	4e-06	254.085
Triton_1461	11		N869	11	13CW127	Bulk	13	183.667	0.009		0.710331	1.2e-05	256.521
T1_1517	15	1	N886	33	13CW129	2-20microns	11	178.783	0.009237	0.00559337	0.71057	1e-05	257.121
T1_1516	14	1	N886	15	13CW129	<2microns	12	101.884	0.004628	0.00981508	0.711383	1.2e-05	257.121
Triton1_1416	16		N844	6	13CW133	Bulk	13	140.154	0.009		0.71076	1e-05	258.675
Triton1_1419	14		N844	16	13CW133	<2microns	12	191.473	0.006		0.711864	8e-06	258.675
Triton1_1416	17		N844	7	13CW136	Bulk	13	161.593	0.007		0.711491	8e-06	260.617
Triton1_1419	15		N844	17	13CW136	<2microns	12	231.657	0.008		0.711692	6e-06	260.617
T1_1516	15	1	N886	16	13CW138	<2microns	12	113.986	0.004633	0.00877301	0.711756	1.3e-05	261.774
T1_1516	16	1	N886	17	13CW140	<2microns	12	128.729	0.004579	0.00776824	0.712586	1e-05	262.328
Triton1_1419	7		N844	9	13CW154	Bulk	13	161.097	0.009		0.71317	1.1e-05	263.085
Triton1_1422	15		N844	19	13CW154	<2microns	12	162.553	0.006		0.71565	9e-06	263.085
T1_1516	17	1	N886	18	13CW157	<2microns	12	110.52	0.003908	0.0090481	0.714917	1.1e-05	263.93
T1_1517	8	1	N886	26	13CW160	<2microns	12	104.127	0.003346	0.00960362	0.713603	1.3e-05	264.575
T1_1517	16	1	N886	34	13CW163	2-20microns	11	193.053	0.009176	0.00517992	0.715241	1.1e-05	265.475
T1_1517	9	1	N886	27	13CW163	<2microns	12	112.814	0.005963	0.00886412	0.71568	1.2e-05	265.475
Triton_1461	12		N869	12	13CW165	Bulk	13	76.821	0.004		0.728126	1.4e-05	266.115
T1_1516	18	1	N886	19	13CW167	<2microns	12	128.119	0.004216	0.00780522	0.715869	1e-05	266.675
T1_1517	10	1	N886	28	13CW169	<2microns	12	132.957	0.005376	0.00752126	0.712571	1.4e-05	267.275
T1_1517	11	1	N886	29	13CW172	<2microns	12	144.143	0.007101	0.00693755	0.71237	1e-05	268.175
T1_1516	19	1	N886	20	13CW174	<2microns	12	130.987	0.005525	0.00763436	0.71255	1.1e-05	268.775
T1_1517	3	1	N886	21	13CW176	<2microns	12	126.221	0.004256	0.00792264	0.712707	1.1e-05	269.375
T1_1517	4	1	N886	22	13CW178	<2microns	12	118.222	0.00468	0.00845868	0.712687	1.1e-05	269.945
Triton1_1422	16		N844	20	13CW179	<2microns	12	227.022	0.01		0.713164	7e-06	270.275
Triton1_1419	8		N844	10	13CW179	Bulk	13	202.218	0.006		0.714088	8e-06	270.275
T1_1517	5	1	N886	23	13CW182	<2microns	12	102.781	0.008132	0.00972942	0.716974	0.000467	277.725
Triton_1461	13		N869	13	13CW189	Bulk	13	99.467	0.006		0.716503	1e-05	279.825
T1_1517	6	1	N886	24	13CW193	<2microns	12	85.0421	0.003552	0.0117589	0.714946	1e-05	281.025
T1_1517	7	1	N886	25	13CW199	<2microns	12	95.5856	0.003674	0.0104618	0.713674	1.1e-05	283.11
T1_1517	17	1	N886	35	13CW199	2-20microns	11	144.523	0.005876	0.00691932	0.714471	1.1e-05	283.11
Triton_1461	14		N869	14	13CW204	Bulk	13	101.015	0.006		0.717327	1.5e-05	287.055
T1_1517	12	1	N886	30	13CW213	<2microns	12	123.164	0.005128	0.00811923	0.714777	1.1e-05	289.725
Triton_1461	15		N869	15	13CW329	Bulk	13	71.08	0.003		0.719077	1.3e-05	345.425
Triton_1461	16		N869	16	13CW367	Bulk	13	83.673	0.004		0.721545	1.2e-05	379.825
Triton_1461	17		N869	17	13CW396	Bulk	13	90.25	0.003		0.72775	1.3e-05	415.825
Triton_1461	18		N869	18	13CW409	Bulk	13	69.219	0.004		0.734979	1.6e-05	431.025
Triton_1461	19		N869	19	13CW419	Bulk	13	74.369	0.003		0.727496	1.3e-05	442.265
Triton1_1462	1		N869	20	13CW433	Bulk	13	90.144	0.005		0.708203	1.7e-05	459.825

## Sheet: Nd data
RUN_CODE	P	RPT	BATCH	N	SAMPLE	FRACTION	COMMENTS	Nd ppm	± 2SE	1/Nd	143Nd/144Nd	± 2SE	εNd	Depth CCSF-M
Neptune-2021-09-22	5		N869	1	13CW009	Bulk		21.892	0.001		0.511996	1.2e-05	-12.5235	220.025
T1_1520	1	1	N886	1	13CW013	<2microns		27.4966	0.003531	0.0363681	0.512069	9e-06	-11.0995	222.425
T1_1522	3	2	N886	31	13CW013	2-20microns		29.7684	0.002027	0.0335927	0.512046	1e-05	-11.5481	222.425
Neptune-2021-09-22	6		N869	2	13CW016	Bulk		18.559	0.001		0.511976	1.3e-05	-12.9136	224.825
T1_1520	2	1	N886	2	13CW018	<2microns		17.3681	0.001257	0.0575767	0.511978	5e-06	-12.8746	226.425
Neptune-2021-09-22	7		N869	3	13CW021	Bulk		26.436	0.001		0.511999	9e-06	-12.4649	229.645
T1_1520	3	1	N886	3	13CW023	<2microns		23.0409	0.001894	0.043401	0.512009	1.1e-05	-12.2699	231.225
Neptune-2020-07-03	67		N844	11	13CW025	<2microns		25.965	0.002		0.512041	9e-06	-11.6456	232.875
T1_1520	4	1	N886	4	13CW026	<2microns		29.2311	0.002777	0.0342102	0.512115	9e-06	-10.2021	233.625
T1_1520	5	1	N886	5	13CW028	<2microns		19.9103	0.001435	0.0502253	0.511958	6e-06	-13.2647	234.425
Neptune-2021-09-22	8		N869	4	13CW030	Bulk		8.271	0		0.511701	9e-06	-18.278	236.025
T1_1520	6	1	N886	6	13CW032	<2microns		15.5846	0.001861	0.0641658	0.511963	1.5e-05	-13.1672	237.625
T1_1520	7	1	N886	7	13CW034	<2microns		29.1534	0.003187	0.0343013	0.512046	9e-06	-11.5481	238.425
T1_1520	8	1	N886	8	13CW036	<2microns		37.8958	0.005418	0.0263881	0.512076	9e-06	-10.9629	240.34
T1_1520	9	1	N886	9	13CW039	<2microns		35.3203	0.004058	0.0283123	0.512034	8e-06	-11.7822	241.23
T1_1520	10	1	N886	10	13CW042	<2microns		34.365	0.003199	0.0290994	0.512001	6e-06	-12.4259	242.13
T1_1520	11	1	N886	11	13CW045	<2microns		34.3641	0.003689	0.0291001	0.511948	8e-06	-13.4598	243.03
Neptune-2020-07-03	73		N844	15	13CW050	<2microns		19.184	0.001		0.511656	8e-06	-19.1558	244.525
T1_1520	12	1	N886	12	13CW052	<2microns		23.5423	0.002879	0.0424768	0.511693	1.3e-05	-18.4341	245.105
Neptune-2021-09-22	9		N869	5	13CW058	Bulk		11.888	0		0.511538	5e-06	-21.4576	246.025
T1_1520	13	1	N886	13	13CW065	<2microns		21.2961	0.002	0.0469569	0.511613	6e-06	-19.9946	246.245
Neptune-2020-07-03	68		N844	12	13CW072	<2microns		28.077	0.002		0.511716	8e-06	-17.9854	246.305
T1_1521	13	1	N886	32	13CW087	2-20microns		23.792	0.002137	0.0420309	0.511722	1.2e-05	-17.8684	246.554
T1_1520	14	1	N886	14	13CW087	<2microns		23.2925	0.002277	0.0429323	0.511758	1.1e-05	-17.1661	246.554
Neptune-2021-09-22	10		N869	6	13CW059	Bulk		17.114	0.001		0.511841	7e-06	-15.547	247.212
Neptune-2021-09-22	11		N869	7	13CW099	Bulk		22.168	0.001		0.511955	7e-06	-13.3232	248.077
Neptune-2021-09-22	12		N869	8	13CW102	Bulk		25.7	0.001		0.512071	6e-06	-11.0604	249.025
Neptune-2020-07-03	64		N844	8	13CW103	Bulk		12.781	0.001		0.511865	1.5e-05	-15.0789	249.325
Neptune-2020-07-03	76		N844	18	13CW103	<2microns		17.707	0.002		0.511904	1.5e-05	-14.3181	249.325
Neptune-2021-09-22	13		N869	9	13CW108	Bulk		14.68	0.001		0.511837	8e-06	-15.6251	250.525
Neptune-2021-09-22	14		N869	10	13CW116	Bulk		17.325	0.001		0.51178	8e-06	-16.737	251.675
Neptune-2020-07-03	69		N844	13	13CW113	<2microns		18.976	0.002		0.511823	1.8e-05	-15.8982	252.585
Neptune-2020-07-03	57		N844	3	13CW113	Bulk		11.185	0		0.511742	7e-06	-17.4782	252.585
Neptune-2020-07-03	61		N844	4	13CW121	Bulk		14.649	0.001		0.511754	9e-06	-17.2441	254.085
Neptune-2020-07-03	70		N844	14	13CW121	<2microns		21.902	0.003		0.511723	2e-05	-17.8489	254.085
Neptune-2021-09-22	17		N869	11	13CW127	Bulk		15.248	0.001		0.511798	9e-06	-16.3858	256.521
T1_1521	14	1	N886	33	13CW129	2-20microns		17.8381	0.002526	0.0560599	0.511775	1.7e-05	-16.8345	257.121
T1_1520	15	1	N886	15	13CW129	<2microns		14.8813	0.001107	0.0671984	0.511801	1e-05	-16.3273	257.121
Neptune-2020-07-03	62		N844	6	13CW133	Bulk		12.447	0.001		0.511672	1.2e-05	-18.8437	258.675
Neptune-2020-07-03	74		N844	16	13CW133	<2microns		18.425	0.002		0.511684	1.4e-05	-18.6096	258.675
Neptune-2020-07-03	63		N844	7	13CW136	Bulk		14.888	0.001		0.511668	1.2e-05	-18.9217	260.617
Neptune-2020-07-03	75		N844	17	13CW136	<2microns		24.988	0.002		0.511719	1e-05	-17.9269	260.617
T1_1520	16	1	N886	16	13CW138	<2microns		18.5854	0.001538	0.0538056	0.511793	1e-05	-16.4834	261.774
T1_1520	17	1	N886	17	13CW140	<2microns		16.9684	0.000604	0.058933	0.511655	5e-06	-19.1753	262.328
Neptune-2020-07-03	65		N844	9	13CW154	Bulk		31.129	0.002		0.511716	7e-06	-17.9854	263.085
Neptune-2020-07-03	77		N844	19	13CW154	<2microns		24.707	0.002		0.511578	1e-05	-20.6774	263.085
T1_1520	18	1	N886	18	13CW157	<2microns		21.4191	0.001159	0.0466874	0.511577	8e-06	-20.6969	263.93
T1_1521	7	1	N886	26	13CW160	<2microns		17.7822	0.001432	0.0562359	0.511633	9e-06	-19.6045	264.575
T1_1521	15	1	N886	34	13CW163	2-20microns		24.8648	0.003831	0.0402175	0.511599	1.1e-05	-20.2677	265.475
T1_1521	8	1	N886	27	13CW163	<2microns		20.536	0.001936	0.048695	0.511638	8e-06	-19.5069	265.475
Neptune-2021-09-22	18		N869	12	13CW165	Bulk		17.78	0.001		0.511439	8e-06	-23.3888	266.115
T1_1520	19	1	N886	19	13CW167	<2microns		21.1724	0.001344	0.0472314	0.51159	7e-06	-20.4433	266.675
T1_1522	2	2	N886	28	13CW169	<2microns		20.6822	0.001819	0.0483508	0.511792	8e-06	-16.5029	267.275
T1_1521	10	1	N886	29	13CW172	<2microns		20.791	0.00324	0.0480976	0.511783	1.4e-05	-16.6784	268.175
T1_1522	1	2	N886	20	13CW174	<2microns		19.9477	0.001476	0.0501312	0.51177	5e-06	-16.932	268.775
T1_1521	2	1	N886	21	13CW176	<2microns		18.3243	0.000918	0.0545723	0.511737	9e-06	-17.5758	269.375
T1_1521	3	1	N886	22	13CW178	<2microns		16.9646	0.001573	0.0589461	0.511761	9e-06	-17.1076	269.945
Neptune-2020-07-03	78		N844	20	13CW179	<2microns		21.253	0.002		0.511666	9e-06	-18.9607	270.275
Neptune-2020-07-03	66		N844	10	13CW179	Bulk		23.716	0.003		0.511778	1.6e-05	-16.776	270.275
T1_1521	4	1	N886	23	13CW182	<2microns		17.6202	0.000855	0.0567531	0.511714	5e-06	-18.0244	277.725
Neptune-2021-09-22	19		N869	13	13CW189	Bulk		12.071	0		0.511666	6e-06	-18.9607	279.825
T1_1521	5	1	N886	24	13CW193	<2microns		15.8733	0.001943	0.0629991	0.511709	1.4e-05	-18.1219	281.025
T1_1521	6	1	N886	25	13CW199	<2microns		15.0924	0.001993	0.0662587	0.511662	1.4e-05	-19.0388	283.11
T1_1521	16	1	N886	35	13CW199	2-20microns		19.7651	0.002396	0.0505942	0.51161	1.7e-05	-20.0531	283.11
Neptune-2021-09-22	20		N869	14	13CW204	Bulk		12.692	0		0.511593	6e-06	-20.3848	287.055
T1_1521	11	1	N886	30	13CW213	<2microns		22.4849	0.003279	0.0444743	0.511642	1.2e-05	-19.4289	289.725
Neptune-2021-09-22	21		N869	15	13CW329	Bulk		10.74	0.001		0.511617	8e-06	-19.9166	345.425
Neptune-2021-09-22	22		N869	16	13CW367	Bulk		13.492	0		0.51167	6e-06	-18.8827	379.825
Neptune-2021-09-22	23		N869	17	13CW396	Bulk		18.791	0.001		0.511569	6e-06	-20.8529	415.825
Neptune-2021-09-22	24		N869	18	13CW409	Bulk		17.643	0.001		0.511547	8e-06	-21.2821	431.025
Neptune-2021-09-22	25		N869	19	13CW419	Bulk		18.662	0.001		0.511539	6e-06	-21.4381	442.265
Neptune-2021-09-22	26		N869	20	13CW433	Bulk		7.769	0		0.512341	8e-06	-5.79356	459.825

## Sheet: Hg TOC
Sample name	Depth mid CSF-A (m)	Depth_CCSF-M	Site	Hole	Core	Type	Sect	A/W	Top offset (cm)	Bottom offset (cm)	Hg ng/g	Hg ng/g Repeat 1	Hg ng/g Repeat 2	Hg ng /g Repeat 3	Average Hg ng/g	Standard Deviation	Summary %TOC	Hg/TOC
13CW009	220.025	220.025	U1513	D	15	R	1	W	20	25	0.7				0.7		0.202795	3.45176
13CW014	223.225	223.225	U1513	D	15	R	3	W	61	66	0.7				0.7		0.200436	3.49239
13CW015	224.015	224.015	U1513	D	15	R	3	W	140	145	0				0		0.219928	0
13CW016	224.825	224.825	U1513	D	15	R	4	W	71	76	0.1				0.1		0.319661	0.312831
13CW019	227.225	227.225	U1513	D	15	R	6	W	90	95	3.2				3.2		0.238292	13.4289
13CW028	234.425	234.425	U1513	D	17	R	1	W	20	25	52.8				52.8		0.692842	76.2079
13CW030	236.025	236.025	U1513	D	17	R	2	W	55	60	13.4				13.4		0.267097	50.169
13CW033	237.625	237.625	U1513	A	43	X	1	W	61	64	1.7				1.7		0.266128	6.3879
13CW043	242.415	242.43	U1513	D	18	R	3	W	53	58	20.1				20.1		0.204948	98.0737
13CW067	246.275	246.262	U1513	D	19	R	2	W	97	98	148				148		14.9567	9.89523
13CW070	246.305	246.288	U1513	D	19	R	2	W	100	101	195.9	258			226.95	43.9113	14.5397	15.609
13CW072	246.325	246.305	U1513	D	19	R	2	W	102	103	145.5				145.5		13.445	10.8219
13CW075	246.36	246.337	U1513	D	19	R	2	W	105	107	55.6	57.8			56.7	1.55563	0.27987	202.594
13CW076	246.38	246.355	U1513	D	19	R	2	W	107	109	68.5				68.5		0.982706	69.7055
13CW079	246.42	246.391	U1513	D	19	R	2	W	111	113	125.5				125.5		0.25524	491.694
13CW080	246.44	246.409	U1513	D	19	R	2	W	113	115	13.8				13.8		0.269596	51.1877
13CW082	246.48	246.445	U1513	D	19	R	2	W	117	119	21.5				21.5		0.202176	106.343
13CW084	246.52	246.484	U1513	D	19	R	2	W	121	123	467.3	422.9			445.1	31.3955	1.43062	311.124
13CW090	246.64	246.624	U1513	D	19	R	2	W	133	135	70.5	73.7			72.1	2.26274	0.68422	105.375
13CW091	246.66	246.647	U1513	D	19	R	2	W	135	137	28.4				28.4		0.258247	109.972
13CW093	246.7	246.694	U1513	D	19	R	2	W	139	141	27.8	44.3			36.05	11.6673	0.246846	146.042
13CW097	246.76	246.766	U1513	D	19	R	2	W	145	147	19	38.9			28.95	14.0714	0.241607	119.823
13CW098	246.78	246.795	U1513	D	19	R	2	W	147	149	29.2				29.2		0.243868	119.737
13CW059	246.08	247.212	U1513	A	45	X	2	W	102	108	275.4				275.4		2.84498	96.8021
13CW078	246.41	247.542	U1513	A	45	X	2	W	135	141	90.6				90.6		0.872534	103.835
13CW099	246.945	248.077	U1513	A	45	X	3	W	40	45	32.9				32.9		0.617631	53.2681
13CW101	248.725	248.725	U1513	D	20	R	1	W	10	15	69.5				69.5		0.3058	227.273
13CW102	249.025	249.025	U1513	D	20	R	1	W	40	45	10.9				10.9		0.291993	37.3297
13CW104	249.625	249.625	U1513	D	20	R	1	W	100	105	15.8	18.1			16.95	1.62635	0.336524	50.3679
13CW105	249.925	249.925	U1513	D	20	R	1	W	130	135	12.8				12.8		0.412479	31.0319
13CW106	250.225	250.225	U1513	D	20	R	2	W	10	15	10.6	14.5			12.55	2.75772	0.228141	55.0098
13CW110	250.825	250.825	U1513	D	20	R	2	W	70	75	85.4	96.9	119.7		100.667	17.4575	0.975233	103.223
13CW112	251.125	251.125	U1513	D	20	R	2	W	100	105	12.4				12.4		0.314352	39.4462
13CW114	251.375	251.375	U1513	D	20	R	2	W	125	130	58.6				58.6		0.72369	80.9739
13CW116	251.675	251.675	U1513	D	20	R	3	W	5	10	36.4				36.4		0.521428	69.8083
13CW107	250.365	251.685	U1513	A	46	X	1	W	104	109	24.3				24.3		0.364589	66.6504
13CW109	250.665	251.985	U1513	A	46	X	1	W	131	136	86.8	120.5	132.5	121.7	115.375	19.7996	0.765489	150.721
13CW111	250.965	252.285	U1513	A	46	X	2	W	14	19	62.5	197.9			130.2	95.7423	0.529926	245.695
13CW113	251.265	252.585	U1513	A	46	X	2	W	44	49	38.6				38.6		0.315889	122.195
13CW115	251.565	252.885	U1513	A	46	X	2	W	74	79	228.7	234.9			231.8	4.38406	0.747891	309.938
13CW117	251.865	253.185	U1513	A	46	X	2	W	104	109	83.1				83.1		0.290029	286.523
13CW118	252.125	253.445	U1513	A	46	X	2	W	130	135	133				133		0.756665	175.771
13CW120	252.445	253.765	U1513	A	46	X	3	W	11	16	18.1	30.6			24.35	8.83883	0.243841	99.8602
13CW121	252.765	254.085	U1513	A	46	X	3	W	43	48	103.3	183			143.15	56.3564	0.683294	209.5
13CW122	253.045	254.365	U1513	A	46	X	3	W	71	76	79				79		0.51058	154.726
13CW123	254.175	255.321	U1513	A	47	X	1	W	5	10	45.6				45.6		0.301923	151.032
13CW124	254.475	255.621	U1513	A	47	X	1	W	35	40	13	13.4			13.2	0.282843	0.259933	50.7823
13CW125	254.775	255.921	U1513	A	47	X	1	W	65	70	16				16		0.231098	69.2347
13CW126	255.075	256.221	U1513	A	47	X	1	W	95	100	134.4				134.4		0.485517	276.818
13CW127	255.375	256.521	U1513	A	47	X	1	W	125	130	36.5				36.5		0.30697	118.904
13CW128	255.675	256.821	U1513	A	47	X	2	W	5	10	24.4				24.4		0.247246	98.6871
13CW129	255.975	257.121	U1513	A	47	X	2	W	35	40	21.1				21.1		0.32271	65.3838
13CW130	256.275	257.421	U1513	A	47	X	2	W	65	70	60				60		0.300953	199.367
13CW132	256.875	258.415	U1513	A	47	X	2	W	125	130	6.8				6.8		0.216528	31.4047
13CW133	257.135	258.675	U1513	A	47	X	3	W	0	5	38.4				38.4		0.528669	72.6352
13CW139	258.855	258.855	U1513	D	21	R	1	W	63	68	25.1				25.1		0.662799	37.8697
13CW134	257.475	259.015	U1513	A	47	X	3	W	34	39	50.7	55.9			53.3	3.67696	0.411835	129.421
13CW141	259.155	259.155	U1513	D	21	R	1	W	93	98	15.5				15.5		0.24347	63.6629
13CW142	259.455	259.455	U1513	D	21	R	1	W	123	128	23.5				23.5		0.23748	98.9557
13CW143	259.755	259.755	U1513	D	21	R	2	W	3	8	24.3				24.3		0.273174	88.9543
13CW144	260.055	260.055	U1513	D	21	R	2	W	33	38	31.1				31.1		0.205082	151.647
13CW135	257.805	260.285	U1513	A	47	X	3	W	68	71	79.6	98.4	103.3		93.7667	12.5109	0.283884	330.299
13CW145	260.355	260.355	U1513	D	21	R	2	W	63	68	47.9	115.5			81.7	47.8004	0.860708	94.9219
13CW136	258.015	260.617	U1513	A	47	X	3	W	89	92	50.9				50.9		0.544255	93.5223
13CW146	260.625	260.625	U1513	D	21	R	2	W	90	95	65.7				65.7		0.524595	125.239
13CW147	260.955	260.955	U1513	D	21	R	2	W	123	128	13.1				13.1		0.264858	49.4605
13CW137	258.4	261.342	U1513	A	47	X	3	W	127	131	49.1				49.1		0.558886	87.8533
13CW149	261.49	261.49	U1513	D	21	R	3	W	27	31	57.8				57.8		0.790257	73.1408
13CW150	261.855	261.855	U1513	D	21	R	3	W	63	68	18.9	20.8			19.85	1.3435	0.419642	47.3022
13CW140	259.025	262.328	U1513	A	47	X	4	W	39	42	27.5				27.5		0.741373	37.0933
13CW153	262.755	262.755	U1513	D	21	R	4	W	3	8	8.7	9			8.85	0.212132	0.400455	22.0999
13CW154	263.085	263.085	U1513	D	21	R	4	W	36	41	117.6				117.6		1.05339	111.64
13CW155	263.355	263.355	U1513	D	21	R	4	W	63	68	33.9				33.9		0.622063	54.4961
13CW156	263.705	263.705	U1513	D	21	R	4	W	98	103	77.1				77.1		0.878419	87.7713
13CW157	263.81	263.93	U1513	A	48	X	1	W	9	13	78.7				78.7		1.11298	70.7111
13CW158	264.155	264.275	U1513	A	48	X	1	W	43	48	17.2				17.2		0.566974	30.3365
13CW160	264.455	264.575	U1513	A	48	X	1	W	73	78	15.4	15.2			15.3	0.141421	0.554409	27.597
13CW161	264.755	264.875	U1513	A	48	X	1	W	103	108	17.4				17.4		0.717213	24.2606
13CW162	265.055	265.175	U1513	A	48	X	1	W	133	138	23.9				23.9		0.46962	50.8922
13CW163	265.355	265.475	U1513	A	48	X	2	W	18	23	20.9				20.9		0.506782	41.2406
13CW164	265.655	265.775	U1513	A	48	X	2	W	48	53	11.3	22.3			16.8	7.77817	0.242173	69.3719
13CW165	265.995	266.115	U1513	A	48	X	2	W	82	87	35.4				35.4		0.404065	87.6097
13CW166	266.255	266.375	U1513	A	48	X	2	W	108	113	67.5				67.5		0.965088	69.9418
13CW167	266.555	266.675	U1513	A	48	X	2	W	138	143	12.2				12.2		0.315343	38.688
13CW168	266.895	267.015	U1513	A	48	X	3	W	23	26	24.8				24.8		0.392312	63.215
13CW169	267.155	267.275	U1513	A	48	X	3	W	48	53	26				26		0.565303	45.993
13CW170	267.425	267.545	U1513	A	48	X	3	W	75	80	42.2				42.2		0.695726	60.6561
13CW171	267.755	267.875	U1513	A	48	X	3	W	108	113	62.9	228.7	238.5		176.7	98.6754	0.573174	308.283
13CW172	268.055	268.175	U1513	A	48	X	3	W	138	143	106.9	106.3			106.6	0.424264	1.15267	92.4809
13CW173	268.355	268.475	U1513	A	48	X	4	W	18	23	29.2	31.5			30.35	1.62635	0.477183	63.6024
13CW174	268.655	268.775	U1513	A	48	X	4	W	48	53	69.1				69.1		0.693099	99.6972
13CW175	268.955	269.075	U1513	A	48	X	4	W	78	83	35.4				35.4		0.660525	53.5937
13CW176	269.255	269.375	U1513	A	48	X	4	W	108	113	29.3				29.3		0.785535	37.2994
13CW177	269.53	269.65	U1513	A	48	X	4	W	135	141	54.1				54.1		0.651619	83.024
13CW178	269.825	269.945	U1513	A	48	X	5	W	15	20	78.1				78.1		1.07869	72.4026
13CW179	270.155	270.275	U1513	A	48	X	5	W	48	53	205.4				205.4		1.8519	110.913
13CW182	277.725	277.725	U1513	D	23	R	1	W	30	35	71.3				71.3		1.06573	66.9025
13CW183	278.025	278.025	U1513	D	23	R	1	W	60	65	82	89.4	137.5	94.3	100.8	24.9836	1.31636	76.5748
13CW184	278.325	278.325	U1513	D	23	R	1	W	90	95	80.6				80.6		1.11866	72.0505
13CW185	278.625	278.625	U1513	D	23	R	1	W	120	125	72.2				72.2		1.2981	55.6198
13CW186	278.925	278.925	U1513	D	23	R	2	W	0	5	51.8				51.8		1.23165	42.0574
13CW187	279.225	279.225	U1513	D	23	R	2	W	30	35	76.4				76.4		1.28826	59.3048
13CW188	279.525	279.525	U1513	D	23	R	2	W	60	65	77.1				77.1		1.20734	63.8594
13CW189	279.825	279.825	U1513	D	23	R	2	W	90	95	67.7				67.7		1.29994	52.0793
13CW190	280.125	280.125	U1513	D	23	R	2	W	120	125	78.5				78.5		1.27288	61.6712
13CW192	280.725	280.725	U1513	D	23	R	3	W	30	35	72.5				72.5		1.26913	57.1257
13CW193	281.025	281.025	U1513	D	23	R	3	W	60	65	91.3				91.3		1.36389	66.9409
13CW194	281.325	281.325	U1513	D	23	R	3	W	90	95	105.6	103.8			104.7	1.27279	1.27935	81.8384
13CW195	281.625	281.625	U1513	D	23	R	3	W	120	125	68.2				68.2		1.09782	62.1231
13CW196	282.195	282.195	U1513	D	23	R	4	W	26	31	60.7				60.7		0.925125	65.6128
13CW198	282.825	282.825	U1513	D	23	R	4	W	89	94	85.5				85.5		1.42809	59.8702
13CW199	283.11	283.11	U1513	D	23	R	4	W	119	121	107.1				107.1		1.64652	65.0463
13CW200	283.725	283.725	U1513	D	23	R	5	W	29	34	149.1				149.1		1.06613	139.852
13CW201	284.015	284.015	U1513	D	23	R	5	W	58	63	112.8				112.8		1.30279	86.5834
16CW003	455.875	455.875	U1516	C	29	R	1	W	65	70	4.5				4.5		0.292157	15.4027
16CW010	457.525	457.525	U1516	C	29	R	3	W	35	40	9.3				9.3		0.254351	36.5636
16CW020	459.975	460.583	U1516	D	2	R	3	W	6	11	4				4		0.219925	18.188
16CW048	467.445	467.269	U1516	C	31	R	3	W	26	31	75.7	78.3			77	1.83848	0.200906	383.264
16CW058	469.74	469.718	U1516	D	4	R	3	A	30	32	22.4				22.4		0.314859	71.143
16CW063	469.84	469.818	U1516	D	4	R	3	A	40	42	13.6				13.6		0.215663	63.0614
16CW071	469.925	469.903	U1516	D	4	R	3	A	49	50	199.3				199.3		9.9005	20.1303
16CW076	469.975	469.953	U1516	D	4	R	3	A	54	55	134.1				134.1		11.5205	11.6401
16CW081	470.025	470.003	U1516	D	4	R	3	A	59	60	98.8				98.8		2.98427	33.1069
16CW085	470.065	470.043	U1516	D	4	R	3	A	63	64	536.2				536.2		4.83389	110.925
16CW091	470.125	470.103	U1516	D	4	R	3	A	69	70	28.4				28.4		0.182565	155.561
16CW095	470.2	470.178	U1516	D	4	R	3	A	76	78	83.9				83.9		0.378014	221.949
16CW097	470.24	470.218	U1516	D	4	R	3	A	80	82	19				19		0.136971	138.715
16CW107	470.42	470.398	U1516	D	4	R	3	A	98	100	1614	1604			1609	7.07107	4.80365	334.954
16CW109	470.46	470.438	U1516	D	4	R	3	A	102	104	95.4				95.4		0.387492	246.199
16CW112	470.52	470.498	U1516	D	4	R	3	A	108	110	22.1				22.1		0.271476	81.4068
16CW119	470.66	470.638	U1516	D	4	R	3	A	122	124	133.8				133.8		0.282471	473.677
16CW120	470.68	470.658	U1516	D	4	R	3	A	124	126	78				78		0.524315	148.766
16CW122	470.72	470.698	U1516	D	4	R	3	A	128	130	47.3				47.3		0.447612	105.672
16CW126	470.82	470.798	U1516	D	4	R	3	A	138	140	19.6	22.7			21.15	2.19203	0.227532	92.954
16CW131	471.275	471.253	U1516	D	4	R	4	W	32	37	23.5				23.5		0.259438	90.5804
16CW132	471.77	472.114	U1516	C	32	R	2	W	64.5	69.5	8.5				8.5		0.227379	37.3825
16CW134	472.27	472.614	U1516	C	32	R	2	W	114.5	119.5	6.3				6.3		0.26773	23.5312
16CW136	472.945	473.289	U1516	C	32	R	3	W	31	36	28.4				28.4		0.218112	130.208
16CW137	473.195	473.539	U1516	C	32	R	3	W	56	61	33.1				33.1		0.380063	87.0908
16CW138	473.445	473.789	U1516	C	32	R	3	W	81	86	54.8				54.8		0.204101	268.495
16CW139	473.695	474.039	U1516	C	32	R	3	W	106	111	162.8				162.8		0.629873	258.465
16CW140	474.165	474.393	U1516	D	5	R	1	W	114	119	162.1	170.2	161.5		164.6	4.85901	0.634029	259.61
16CW141	474.425	474.653	U1516	D	5	R	1	W	140	145	46.2				46.2		0.277559	166.451
16CW142	474.665	474.893	U1516	D	5	R	2	W	18	23	83.3				83.3		0.23656	352.131
16CW143	474.915	475.143	U1516	D	5	R	2	W	43	48	20.6				20.6		0.3868	53.2575
16CW144	475.165	475.393	U1516	D	5	R	2	W	68	73	10				10		0.440363	22.7085
16CW146	475.665	475.893	U1516	D	5	R	2	W	118	123	15.9				15.9		0.219058	72.5835
16CW147	475.915	476.143	U1516	D	5	R	2	W	143	148	14.7				14.7		0.30514	48.1746
16CW148	476.165	476.402	U1516	D	5	R	3	W	18	23	41.7				41.7		0.417124	99.9703
16CW149	476.385	476.663	U1516	D	5	R	3	W	40	45	25.8				25.8		0.450013	57.3317
16CW150	476.705	477.029	U1516	C	33	R	3	W	15	20	170	167.5			168.75	1.76777	0.251085	672.083
16CW151	476.885	477.265	U1516	D	5	R	3	W	90	95	85.4				85.4		0.504807	169.174
16CW152	476.985	477.309	U1516	C	33	R	3	W	43	48	55.5				55.5		0.54677	101.505
16CW153	477.235	477.559	U1516	C	33	R	3	W	68	73	29.7				29.7		0.402012	73.8784
16CW154	477.485	477.809	U1516	C	33	R	3	W	93	98	47.7				47.7		0.216813	220.005
16CW155	477.705	478.029	U1516	C	33	R	3	W	115	120	27.5				27.5		0.248911	110.481
16CW156	477.965	478.289	U1516	C	33	R	4	W	1	6	16.4				16.4		0.247768	66.191
16CW157	478.235	478.559	U1516	C	33	R	4	W	28	33	29.7				29.7		0.334316	88.8381
16CW158	478.485	478.809	U1516	C	33	R	4	W	53	58	18.1				18.1		0.214815	84.2585
16CW159	478.715	479.039	U1516	C	33	R	4	W	76	81	16.4				16.4		0.300122	54.6444
16CW160	478.985	479.309	U1516	C	33	R	5	W	2	7	17.6				17.6		0.373419	47.132
16CW161	479.235	479.559	U1516	C	33	R	5	W	27	32	18.7	20.9			19.8	1.55563	0.337125	58.7319
16CW163	479.485	479.809	U1516	C	33	R	5	W	52	57	9.6				9.6		0.435882	22.0243
16CW162	479.375	480.511	U1516	C	34	R	1	W	15	20	32.8				32.8		0.378672	86.6185
16CW164	479.64	480.776	U1516	C	34	R	1	W	41	47	66				66		0.932795	70.7551
16CW165	479.875	481.011	U1516	C	34	R	1	W	65	70	89.7				89.7		1.12331	79.8533
16CW167	480.375	481.511	U1516	C	34	R	1	W	115	120	7.8				7.8		0.366934	21.2572
16CW168	480.62	481.756	U1516	C	34	R	1	W	140	144	9.6				9.6		0.321688	29.8426
16CW169	480.805	481.941	U1516	C	34	R	2	W	10	15	81.1	77.5			79.3	2.54558	1.38478	57.2654
16CW170	481.145	482.281	U1516	C	34	R	2	W	44	49	37.4				37.4		0.417845	89.5069
16CW171	481.375	482.511	U1516	C	34	R	2	W	67	72	7.7				7.7		0.323946	23.7694
16CW172	481.625	482.761	U1516	C	34	R	2	W	92	97	8.4				8.4		0.468576	17.9267
16CW173	481.875	483.011	U1516	C	34	R	2	W	117	122	7.2				7.2		0.313649	22.9556
16CW174	482.125	483.261	U1516	C	34	R	3	W	3	8	13.1				13.1		0.378012	34.655
16CW175	482.415	483.551	U1516	C	34	R	3	W	32	37	34.6				34.6		0.570166	60.6841
16CW176	482.595	483.731	U1516	C	34	R	3	W	50	55	32.3				32.3		0.738256	43.7518
16CW177	482.875	484.011	U1516	C	34	R	3	W	78	83	11.8				11.8		0.446372	26.4353
16CW178	483.125	484.261	U1516	C	34	R	4	W	0	5	12				12		0.462679	25.9359
16CW179	483.425	484.561	U1516	C	34	R	4	W	30	35	60.4	64.8			62.6	3.11127	0.853745	73.324
16CW180	483.625	484.761	U1516	C	34	R	4	W	50	55	27.9				27.9		0.592158	47.1158
16CW181	484.125	485.015	U1516	C	35	R	1	W	10	15	22.1				22.1		0.676811	32.6531
16CW182	484.375	485.265	U1516	C	35	R	1	W	35	40	68.8				68.8		1.18192	58.2104
16CW183	484.625	485.515	U1516	C	35	R	1	W	60	65	35				35		0.999659	35.0119
16CW184	484.875	485.765	U1516	C	35	R	1	W	85	90	28.8				28.8		0.532403	54.0944
16CW185	485.125	486.015	U1516	C	35	R	1	W	110	115	13.2				13.2		0.581487	22.7004
16CW186	485.375	486.265	U1516	C	35	R	1	W	135	140	38.1	39.9			39	1.27279	0.507214	76.8906
16CW187	485.625	486.515	U1516	C	35	R	2	W	10	15	28.1				28.1		0.645113	43.5583
16CW188	485.875	486.765	U1516	C	35	R	2	W	35	40	26.8				26.8		0.649899	41.2372
16CW189	486.125	487.015	U1516	C	35	R	2	W	60	65	21.6				21.6		0.59058	36.5742
16CW190	486.375	487.265	U1516	C	35	R	2	W	85	90	18.1				18.1		0.488393	37.0603
16CW191	486.625	487.515	U1516	C	35	R	2	W	110	115	16.6				16.6		0.456033	36.4009
16CW192	486.875	487.765	U1516	C	35	R	2	W	135	140	13.6				13.6		0.322573	42.161
16CW193	487.125	488.015	U1516	C	35	R	3	W	4	9	13.6				13.6		0.440244	30.892
16CW194	487.375	488.265	U1516	C	35	R	3	W	29	34	95.2				95.2		0.77851	122.285
16CW195	487.545	488.435	U1516	C	35	R	3	W	46	51	76.3	74.8			75.55	1.06066	0.723108	104.48
16CW196	487.885	488.775	U1516	C	35	R	3	W	80	85	29.2				29.2		0.600409	48.6335
16CW197	488.125	489.015	U1516	C	35	R	4	W	2	7	30.5				30.5		0.464344	65.6841
16CW198	488.375	489.265	U1516	C	35	R	4	W	27	32	34.6				34.6		0.56877	60.833
16CW199	488.635	489.525	U1516	C	35	R	4	W	53	58	92.6	94			93.3	0.989949	0.709835	131.439
16CW200	488.975	489.795	U1516	C	36	R	1	W	15	20	34				34		0.617161	55.091
16CW201	489.225	490.045	U1516	C	36	R	1	W	40	45	65				65		0.624494	104.084
16CW202	489.475	490.295	U1516	C	36	R	1	W	65	70	47.4				47.4		0.783866	60.4695
16CW203	489.725	490.545	U1516	C	36	R	1	W	90	95	59.7				59.7		0.81492	73.2587
16CW204	489.975	490.795	U1516	C	36	R	1	W	115	120	34.7				34.7		0.671559	51.6708
16CW205	490.225	491.045	U1516	C	36	R	1	W	140	145	38.3				38.3		0.753152	50.8529
16CW206	490.475	491.295	U1516	C	36	R	2	W	12	17	71.7				71.7		0.92751	77.3037
16CW207	490.725	491.545	U1516	C	36	R	2	W	37	42	76				76		0.969655	78.3784
16CW208	490.975	491.795	U1516	C	36	R	2	W	62	67	46.6				46.6		0.672834	69.2593
16CW209	491.225	492.045	U1516	C	36	R	2	W	87	92	31.8				31.8		0.702086	45.2936
16CW210	491.475	492.295	U1516	C	36	R	2	W	112	117	45.7				45.7		0.601561	75.969
16CW211	491.725	492.545	U1516	C	36	R	2	W	137	142	212.9	220.6			216.75	5.44472	2.75354	78.7169
16CW212	492.005	492.825	U1516	C	36	R	3	W	12	17	29.1				29.1		0.886725	32.8174
16CW213	492.225	493.045	U1516	C	36	R	3	W	34	39	55.6				55.6		0.763593	72.8137
16CW214	492.425	493.245	U1516	C	36	R	3	W	54	59	71.1				71.1		0.89424	79.5089
16CW215	492.725	493.545	U1516	C	36	R	3	W	84	89	200	201.9			200.95	1.3435	1.54117	130.388
16CW216	492.975	493.795	U1516	C	36	R	4	W	6	11	71.9				71.9		1.15892	62.0405
16CW217	493.225	494.045	U1516	C	36	R	4	W	31	36	69.4				69.4		0.965503	71.8796
16CW218	493.475	494.295	U1516	C	36	R	4	W	56	61	37.9				37.9		0.825301	45.9226
16CW219	493.775	494.734	U1516	C	37	R	1	W	15	20	23.9				23.9		0.395013	60.5043
16CW220	494.025	494.983	U1516	C	37	R	1	W	40	45	14.9				14.9		0.364314	40.8988
16CW221	494.275	495.232	U1516	C	37	R	1	W	65	70	29.7				29.7		0.629835	47.1552
16CW222	494.505	495.461	U1516	C	37	R	1	W	88	93	66.1				66.1		0.705394	93.7065
16CW223	494.825	495.779	U1516	C	37	R	1	W	120	125	86.1				86.1		1.21272	70.9974
16CW224	494.995	495.949	U1516	C	37	R	1	W	137	142	84				84		0.754402	111.346
16CW225	495.275	496.227	U1516	C	37	R	2	W	12	17	48.3				48.3		0.896151	53.8972
16CW226	495.575	496.526	U1516	C	37	R	2	W	42	47	24.3	25.1			24.7	0.565685	0.811593	30.434
16CW227	495.775	496.725	U1516	C	37	R	2	W	62	67	95.9				95.9		0.869852	110.249
16CW228	496.025	496.974	U1516	C	37	R	2	W	87	92	50.2				50.2		1.07608	46.6508
16CW229	496.275	497.223	U1516	C	37	R	2	W	112	117	46				46		0.819015	56.165
16CW230	496.475	497.422	U1516	C	37	R	2	W	132	137	40.3				40.3		0.876482	45.9793
16CW231	496.725	497.671	U1516	C	37	R	3	W	4	9	85.6				85.6		1.1454	74.7337
16CW232	497.035	497.979	U1516	C	37	R	3	W	35	40	49.2				49.2		1.02257	48.1141
16CW233	497.275	498.218	U1516	C	37	R	3	W	59	64	79.6				79.6		1.25101	63.6286
16CW234	503.575	503.575	U1516	C	38	R	1	W	35	40	95				95		1.12304	84.5918
16CW235	504.375	504.375	U1516	C	38	R	1	W	115	120	99.4				99.4		0.834998	119.042
16CW236	505.275	505.275	U1516	C	38	R	3	W	7	12	462.8	445.8			454.3	12.0208	0.861427	527.381
16CW237	505.995	505.995	U1516	C	38	R	3	W	79	84	82.8				82.8		1.02539	80.7498
16CW238	506.825	506.825	U1516	C	38	R	4	W	43	48	39.3				39.3		1.02877	38.201
16CW239	507.625	507.625	U1516	C	38	R	4	W	123	128	42.1				42.1		1.02555	41.0511
16CW240	508.425	508.425	U1516	C	38	R	5	W	68	73	85.5	85			85.25	0.353553	1.28806	66.1848
16CW242	513.225	513.225	U1516	C	39	R	1	W	40	45	43.9				43.9		1.07448	40.857
16CW244	522.825	522.825	U1516	C	40	R	1	W	40	45	32.8				32.8		0.713102	45.9962
16CW245	523.625	523.625	U1516	C	40	R	1	W	120	125	43.1				43.1		0.841045	51.2458
16CW246	524.405	524.405	U1516	C	40	R	2	W	47	52	31.7				31.7		0.828341	38.2693
16CW248	526.025	526.025	U1516	C	40	R	3	W	56	61	23.7				23.7		0.766103	30.9358
16CW249	526.825	526.825	U1516	C	40	R	4	W	18	23	33.2				33.2		0.867373	38.2765
16CW250	527.625	527.625	U1516	C	40	R	4	W	98	103	55.2				55.2		0.631877	87.3588
16CW251	528.425	528.425	U1516	C	40	R	5	W	24	29	32.8				32.8		0.726309	45.1598
16CW252	529.225	529.225	U1516	C	40	R	5	W	104	109	43.4				43.4		0.825627	52.5661
16CW253	530.025	530.025	U1516	C	40	R	6	W	31	36	63.7				63.7		0.757828	84.056
16CW254	530.825	530.825	U1516	C	40	R	7	W	6	11	47.1	50.8			48.95	2.6163	0.85969	56.9391
16CW255	532.455	532.455	U1516	C	41	R	1	W	43	48	61.5				61.5		1.05323	58.3918
16CW256	533.185	533.185	U1516	C	41	R	1	W	116	121	60.9				60.9		0.958109	63.5627
16CW257	534.025	534.025	U1516	C	41	R	2	W	53	58	51				51		0.80601	63.2746
16CW258	534.825	534.825	U1516	C	41	R	2	W	133	138	53.8				53.8		0.993727	54.1396
16CW259	535.625	535.625	U1516	C	41	R	3	W	74	79	69.6				69.6		1.05154	66.1886
16CW260	536.425	536.425	U1516	C	41	R	4	W	7	12	62.8				62.8		0.595636	105.434
16CW261	537.225	537.225	U1516	C	41	R	4	W	87	92	66				66		0.97608	67.6174
16CW262	538.025	538.025	U1516	C	41	R	5	W	12	17	69.8	67.1			68.45	1.90919	1.14515	59.7738
16CW263	538.825	538.825	U1516	C	41	R	5	W	92	97	65.3				65.3		1.58694	41.1484
16CW264	539.625	539.625	U1516	C	41	R	6	W	47	52	64.5				64.5		2.02332	31.8783

## Sheet: Bulk carbonate isotopes
Sample code	Depth CCSF-M	Site	Hole	Core	Type	Sect	A/W	Top offset (cm)	Bottom offset (cm)	d13C	d18O	d13C repeat	d18O repeat	d13C repeat 2	d18O repeat 2	d13C s.d.	d28O s.d	Mean δ13C ‰ VPDB	Mean δ18O ‰ VPDB
16CW001	455.275	U1516	C	29	R	1	W	5	10	3.78656	-2.11727							3.78656	-2.11727
16CW002	455.525	U1516	C	29	R	1	W	30	35	3.74623	-2.10197							3.74623	-2.10197
16CW003	455.875	U1516	C	29	R	1	W	65	70	3.7334	-1.96252							3.7334	-1.96252
16CW004	456.045	U1516	C	29	R	1	W	82	87	3.71811	-2.29283							3.71811	-2.29283
16CW005	456.275	U1516	C	29	R	1	W	105	110	3.47431	-2.06459							3.47431	-2.06459
16CW006	456.525	U1516	C	29	R	2	W	0	5	3.77498	-2.36236							3.77498	-2.36236
16CW007	456.775	U1516	C	29	R	2	W	25	30	3.65977	-2.77383							3.65977	-2.77383
16CW008	457.025	U1516	C	29	R	2	W	50	55	3.92749	-2.38215	3.86566	-2.46716			0.0437256	0.0601103	3.89657	-2.42466
16CW009	457.275	U1516	C	29	R	3	W	10	15	3.88224	-2.53187							3.88224	-2.53187
16CW010	457.525	U1516	C	29	R	3	W	35	40	3.43844	-1.13943							3.43844	-1.13943
16CW011	457.775	U1516	C	29	R	3	W	60	65	3.65646	-2.43204							3.65646	-2.43204
16CW012	458.025	U1516	C	29	R	3	W	85	90	3.74321	-2.56078							3.74321	-2.56078
16CW014	458.525	U1516	C	29	R	4	W	21	26	3.56384	-2.44019							3.56384	-2.44019
16CW013	459.083	U1516	D	2	R	1	W	45	50	3.34981	-1.86286							3.34981	-1.86286
16CW015	459.333	U1516	D	2	R	1	W	70	75	3.62838	-2.98959							3.62838	-2.98959
16CW016	459.583	U1516	D	2	R	2	W	9	14	3.6713	-2.90484	3.69611	-2.66771			0.0175442	0.167673	3.6837	-2.78627
16CW017	459.833	U1516	D	2	R	2	W	34	39	3.56418	-2.69712							3.56418	-2.69712
16CW018	460.083	U1516	D	2	R	2	W	59	64	3.66599	-2.53122							3.66599	-2.53122
16CW019	460.333	U1516	D	2	R	2	W	84	89	3.75988	-2.47245							3.75988	-2.47245
16CW020	460.583	U1516	D	2	R	3	W	6	11	3.79906	-2.61196							3.79906	-2.61196
16CW021	460.833	U1516	D	2	R	3	W	31	36	3.6335	-2.33374							3.6335	-2.33374
16CW022	461.083	U1516	D	2	R	3	W	56	61	3.25287	-2.08777							3.25287	-2.08777
16CW024	461.272	U1516	C	30	R	2	W	53	58	2.96161	-2.39806	3.03938	-2.21285			0.0549888	0.130968	3.00049	-2.30545
16CW023	461.333	U1516	D	2	R	3	W	81	86	3.36647	-2.61839							3.36647	-2.61839
16CW025	461.522	U1516	C	30	R	2	W	78	83	3.27009	-2.77751							3.27009	-2.77751
16CW026	461.772	U1516	C	30	R	2	W	103	108	3.37126	-2.84248							3.37126	-2.84248
16CW027	462.022	U1516	C	30	R	2	W	128	133	3.34874	-2.77572							3.34874	-2.77572
16CW028	462.272	U1516	C	30	R	3	W	8	13	3.42477	-2.85519							3.42477	-2.85519
16CW029	462.522	U1516	C	30	R	3	W	33	38	3.49687	-3.30598							3.49687	-3.30598
16CW030	462.772	U1516	C	30	R	3	W	58	63	3.27192	-2.78707	3.28101	-2.49847			0.00642317	0.204071	3.27647	-2.64277
16CW032	463.022	U1516	C	30	R	3	W	83	88	3.43209	-2.35339							3.43209	-2.35339
16CW035	463.322	U1516	C	30	R	3	W	113	118	3.41062	-2.97908							3.41062	-2.97908
16CW036	463.522	U1516	C	30	R	3	W	133	138	3.38332	-2.53611							3.38332	-2.53611
16CW038	463.782	U1516	C	30	R	4	W	20	25	3.52375	-2.73694							3.52375	-2.73694
16CW031	464.457	U1516	D	3	R	1	W	107	112	3.52053	-2.70241							3.52053	-2.70241
16CW033	464.707	U1516	D	3	R	2	W	1	6	3.42808	-2.56063							3.42808	-2.56063
16CW034	464.957	U1516	D	3	R	2	W	26	31	3.33371	-2.33768							3.33371	-2.33768
16CW037	465.207	U1516	D	3	R	2	W	51	56	3.49673	-2.72282							3.49673	-2.72282
16CW040	465.279	U1516	C	31	R	1	W	63	68	3.42771	-2.87883							3.42771	-2.87883
16CW039	465.456	U1516	D	3	R	2	W	76	81	3.57113	-2.87562							3.57113	-2.87562
16CW041	465.529	U1516	C	31	R	1	W	88	93	3.41558	-3.08945							3.41558	-3.08945
16CW042	465.759	U1516	C	31	R	2	W	2	7	3.36626	-2.72587							3.36626	-2.72587
16CW043	465.999	U1516	C	31	R	2	W	26	31	3.43137	-2.58711							3.43137	-2.58711
16CW044	466.249	U1516	C	31	R	2	W	51	56	3.55449	-2.65358							3.55449	-2.65358
16CW045	466.529	U1516	C	31	R	2	W	79	84	3.64297	-3.17764							3.64297	-3.17764
16CW046	466.779	U1516	C	31	R	2	W	104	109	4.0836	-2.89771	4.07546	-3.18072			0.00575468	0.200123	4.07953	-3.03922
16CW048	467.269	U1516	C	31	R	3	W	26	31	4.10857	-3.62507							4.10857	-3.62507
16CW126	470.798	U1516	D	4	R	3	A	138	140	4.26955	-1.95267							4.26955	-1.95267
16CW130	471.003	U1516	D	4	R	4	W	7	12	4.01025	-3.02086							4.01025	-3.02086
16CW131	471.253	U1516	D	4	R	4	W	32	37	3.48086	-2.92392							3.48086	-2.92392
16CW132	472.114	U1516	C	32	R	2	W	64.5	69.5	3.40876	-2.99146							3.40876	-2.99146
16CW133	472.394	U1516	C	32	R	2	W	92.5	97.5	3.58641	-2.90241							3.58641	-2.90241
16CW134	472.614	U1516	C	32	R	2	W	114.5	119.5	3.53382	-2.71302							3.53382	-2.71302
16CW136	473.289	U1516	C	32	R	3	W	31	36	3.65951	-3.03921							3.65951	-3.03921
16CW137	473.539	U1516	C	32	R	3	W	56	61	3.99463	-3.43967							3.99463	-3.43967
16CW138	473.789	U1516	C	32	R	3	W	81	86	3.63996	-2.78016							3.63996	-2.78016
16CW139	474.039	U1516	C	32	R	3	W	106	111	3.52661	-2.80214							3.52661	-2.80214
16CW140	474.393	U1516	D	5	R	1	W	114	119	3.93755	-2.95287							3.93755	-2.95287
16CW141	474.653	U1516	D	5	R	1	W	140	145	3.80378	-2.62291							3.80378	-2.62291
16CW142	474.893	U1516	D	5	R	2	W	18	23	3.79813	-3.46101							3.79813	-3.46101
16CW143	475.143	U1516	D	5	R	2	W	43	48	3.69987	-3.22014							3.69987	-3.22014
16CW144	475.393	U1516	D	5	R	2	W	68	73	3.71324	-2.37604							3.71324	-2.37604
16CW145	475.643	U1516	D	5	R	2	W	93	98	3.63359	-2.25951	3.64373	-2.42584			0.00717204	0.117609	3.63866	-2.34268
16CW146	475.893	U1516	D	5	R	2	W	118	123	3.92731	-2.26872							3.92731	-2.26872
16CW147	476.143	U1516	D	5	R	2	W	143	148	3.81311	-2.30806							3.81311	-2.30806
16CW148	476.402	U1516	D	5	R	3	W	18	23	3.5027	-2.49945							3.5027	-2.49945
16CW149	476.663	U1516	D	5	R	3	W	40	45	3.61055	-2.46999							3.61055	-2.46999
16CW150	477.029	U1516	C	33	R	3	W	15	20	3.46698	-2.92409	3.47709	-3.02243			0.0071494	0.0695422	3.47204	-2.97326
16CW151	477.265	U1516	D	5	R	3	W	90	95	2.25186	-4.39166							2.25186	-4.39166
16CW152	477.309	U1516	C	33	R	3	W	43	48	3.82661	-3.06036							3.82661	-3.06036
16CW153	477.559	U1516	C	33	R	3	W	68	73	3.76381	-2.59885							3.76381	-2.59885
16CW154	477.809	U1516	C	33	R	3	W	93	98	3.5359	-2.82017							3.5359	-2.82017
16CW155	478.029	U1516	C	33	R	3	W	115	120	3.57612	-2.57647							3.57612	-2.57647
16CW156	478.289	U1516	C	33	R	4	W	1	6	3.40159	-2.8584							3.40159	-2.8584
16CW157	478.559	U1516	C	33	R	4	W	28	33	3.8246	-2.72029	3.78774	-2.65854			0.0260621	0.0436601	3.80617	-2.68942
16CW158	478.809	U1516	C	33	R	4	W	53	58	3.61575	-2.36051							3.61575	-2.36051
16CW159	479.039	U1516	C	33	R	4	W	76	81	3.93683	-1.90675							3.93683	-1.90675
16CW160	479.309	U1516	C	33	R	5	W	2	7	3.90917	-2.01365							3.90917	-2.01365
16CW161	479.559	U1516	C	33	R	5	W	27	32	3.66163	-2.05583							3.66163	-2.05583
16CW163	479.809	U1516	C	33	R	5	W	52	57	3.47174	-1.7884							3.47174	-1.7884
16CW162	480.511	U1516	C	34	R	1	W	15	20	3.93862	-2.03882							3.93862	-2.03882
16CW164	480.776	U1516	C	34	R	1	W	41	47	3.1841	-3.09246							3.1841	-3.09246
16CW165	481.011	U1516	C	34	R	1	W	65	70	3.10162	-2.70025							3.10162	-2.70025
16CW167	481.511	U1516	C	34	R	1	W	115	120	3.31766	-2.72763							3.31766	-2.72763
16CW168	481.756	U1516	C	34	R	1	W	140	144	3.31764	-2.93417							3.31764	-2.93417
16CW169	481.941	U1516	C	34	R	2	W	10	15	2.90843	-3.62379							2.90843	-3.62379
16CW170	482.281	U1516	C	34	R	2	W	44	49	2.90827	-2.90922							2.90827	-2.90922
16CW171	482.511	U1516	C	34	R	2	W	67	72	2.97616	-2.42771							2.97616	-2.42771
16CW172	482.761	U1516	C	34	R	2	W	92	97	2.98696	-2.51397	3.08715	-2.46791			0.0708477	0.0325667	3.03705	-2.49094
16CW173	483.011	U1516	C	34	R	2	W	117	122	2.98295	-1.95339							2.98295	-1.95339
16CW174	483.261	U1516	C	34	R	3	W	3	8	2.83494	-2.40865							2.83494	-2.40865
16CW175	483.551	U1516	C	34	R	3	W	32	37	3.13482	-3.03264							3.13482	-3.03264
16CW176	483.731	U1516	C	34	R	3	W	50	55	2.82255	-2.00796							2.82255	-2.00796
16CW177	484.011	U1516	C	34	R	3	W	78	83	3.17148	-2.08001							3.17148	-2.08001
16CW178	484.261	U1516	C	34	R	4	W	0	5	3.21927	-2.27647							3.21927	-2.27647
16CW179	484.561	U1516	C	34	R	4	W	30	35	2.86177	-2.6486							2.86177	-2.6486
16CW180	484.761	U1516	C	34	R	4	W	50	55	3.16686	-3.2473							3.16686	-3.2473
16CW181	485.015	U1516	C	35	R	1	W	10	15	3.36693	-3.32546							3.36693	-3.32546
16CW182	485.265	U1516	C	35	R	1	W	35	40	3.52518	-2.95118							3.52518	-2.95118
16CW183	485.515	U1516	C	35	R	1	W	60	65	3.15078	-3.12761							3.15078	-3.12761
16CW184	485.765	U1516	C	35	R	1	W	85	90	3.45584	-3.23477							3.45584	-3.23477
16CW185	486.015	U1516	C	35	R	1	W	110	115	3.68271	-2.69288							3.68271	-2.69288
16CW186	486.265	U1516	C	35	R	1	W	135	140	3.41539	-4.27546							3.41539	-4.27546
16CW187	486.515	U1516	C	35	R	2	W	10	15	3.86437	-2.37486							3.86437	-2.37486
16CW188	486.765	U1516	C	35	R	2	W	35	40	3.82362	-3.64185							3.82362	-3.64185
16CW189	487.015	U1516	C	35	R	2	W	60	65	3.88784	-4.32197							3.88784	-4.32197
16CW191	487.515	U1516	C	35	R	2	W	110	115	4.729	-1.70579							4.729	-1.70579
16CW192	487.765	U1516	C	35	R	2	W	135	140	4.34594	-1.36931							4.34594	-1.36931
16CW197	489.015	U1516	C	35	R	4	W	2	7	4.96637	0.0762129							4.96637	0.0762129
16CW199	489.525	U1516	C	35	R	4	W	53	58	3.88099	-2.75401							3.88099	-2.75401
16CW200	489.795	U1516	C	36	R	1	W	15	20	3.88635	-2.12165							3.88635	-2.12165
16CW201	490.045	U1516	C	36	R	1	W	40	45	3.80009	-2.9173							3.80009	-2.9173
16CW202	490.295	U1516	C	36	R	1	W	65	70	3.42568	-2.3432							3.42568	-2.3432
16CW204	490.795	U1516	C	36	R	1	W	115	120	3.25714	-3.49954							3.25714	-3.49954
16CW205	491.045	U1516	C	36	R	1	W	140	145	3.49112	-2.49209							3.49112	-2.49209
16CW207	491.545	U1516	C	36	R	2	W	37	42	3.34574	-2.22792							3.34574	-2.22792
16CW208	491.795	U1516	C	36	R	2	W	62	67	3.37523	-3.53302							3.37523	-3.53302
16CW209	492.045	U1516	C	36	R	2	W	87	92	3.33027	-2.32833							3.33027	-2.32833
16CW210	492.295	U1516	C	36	R	2	W	112	117	2.20647	-2.1261							2.20647	-2.1261
16CW216	493.795	U1516	C	36	R	4	W	6	11	3.30181	-1.0845							3.30181	-1.0845
16CW217	494.045	U1516	C	36	R	4	W	31	36	3.5582	-1.95013							3.5582	-1.95013
16CW223	495.779	U1516	C	37	R	1	W	120	125	3.05859	1.1979							3.05859	1.1979
16CW239	507.625	U1516	C	38	R	4	W	123	128	3.55136	-1.6616							3.55136	-1.6616
16CW240	508.425	U1516	C	38	R	5	W	68	73	2.92975	-1.99445							2.92975	-1.99445
16CW242	513.225	U1516	C	39	R	1	W	40	45	3.35034	-1.74876							3.35034	-1.74876
16CW244	522.825	U1516	C	40	R	1	W	40	45	3.07232	-1.50674							3.07232	-1.50674
16CW245	523.625	U1516	C	40	R	1	W	120	125	2.90959	-2.09855							2.90959	-2.09855
16CW246	524.405	U1516	C	40	R	2	W	47	52	2.3293	-2.1424							2.3293	-2.1424
16CW248	526.025	U1516	C	40	R	3	W	56	61	2.64971	-1.7692							2.64971	-1.7692
16CW249	526.825	U1516	C	40	R	4	W	18	23	2.67673	-1.76198							2.67673	-1.76198
16CW250	527.625	U1516	C	40	R	4	W	98	103	2.93958	-1.75861							2.93958	-1.75861
16CW251	528.425	U1516	C	40	R	5	W	24	29	2.97636	-1.56673							2.97636	-1.56673
16CW252	529.225	U1516	C	40	R	5	W	104	109	3.13655	-1.52457							3.13655	-1.52457
16CW253	530.025	U1516	C	40	R	6	W	31	36	2.8482	-1.55222							2.8482	-1.55222
16CW254	530.825	U1516	C	40	R	7	W	6	11	3.09669	-1.66626							3.09669	-1.66626
16CW255	532.455	U1516	C	41	R	1	W	43	48	2.96279	-2.0973	2.98818	-2.12111			0.0179538	0.0168338	2.97549	-2.1092
16CW256	533.185	U1516	C	41	R	1	W	116	121	2.89772	-1.64454							2.89772	-1.64454
16CW257	534.025	U1516	C	41	R	2	W	53	58	3.16809	-1.58117							3.16809	-1.58117
16CW258	534.825	U1516	C	41	R	2	W	133	138	3.35778	-1.95282							3.35778	-1.95282
13CW009	220.025	U1513	D	15	R	1	W	20	25	2.83916	-3.14514							2.83916	-3.14514
13CW010	220.825	U1513	D	15	R	1	W	100	105	2.98014	-3.02529							2.98014	-3.02529
13CW012	221.625	U1513	D	15	R	2	W	41	46	2.80499	-3.41245							2.80499	-3.41245
13CW014	223.225	U1513	D	15	R	3	W	61	66	3.15726	-3.44755	3.14596	-3.4175			0.0079908	0.0212533	3.15161	-3.43252
13CW015	224.015	U1513	D	15	R	3	W	140	145	3.11655	-3.65332	3.14135	-3.62625			0.0175364	0.0191462	3.12895	-3.63978
13CW017	225.625	U1513	D	15	R	5	W	42	47	3.57424	-3.36796							3.57424	-3.36796
13CW018	226.425	U1513	D	15	R	6	W	10	15	4.05281	-2.77746							4.05281	-2.77746
13CW019	227.225	U1513	D	15	R	6	W	90	95	3.53065	-3.33638							3.53065	-3.33638
13CW021	229.645	U1513	D	16	R	1	W	22	27	3.41029	-3.48824							3.41029	-3.48824
13CW022	230.445	U1513	D	16	R	1	W	102	107	3.79538	-3.13443							3.79538	-3.13443
13CW024	232.025	U1513	D	16	R	3	W	30	35	3.50698	-3.75133							3.50698	-3.75133
13CW025	232.875	U1513	D	16	R	4	W	10	15	3.28355	-3.43989							3.28355	-3.43989
13CW026	233.625	U1513	D	16	R	4	W	85	90	3.37953	-3.15589							3.37953	-3.15589
13CW028	234.425	U1513	D	17	R	1	W	20	25	3.51519	-3.26417							3.51519	-3.26417
13CW029	235.225	U1513	D	17	R	1	W	100	105	3.23216	-3.62387							3.23216	-3.62387
13CW031	236.825	U1513	D	17	R	3	W	7	12	2.89613	-3.17658	2.86457	-3.33831			0.022322	0.114361	2.88035	-3.25745
13CW033	237.625	U1513	A	43	X	1	W	61	64	3.42843	-3.17795	3.45297	-3.14312			0.0173519	0.0246294	3.4407	-3.16053
13CW034	238.425	U1513	D	17	R	4	W	45	50	3.26259	-3.5503							3.26259	-3.5503
13CW035	240.03	U1513	D	18	R	1	W	99	104	3.08146	-3.13205							3.08146	-3.13205
13CW036	240.34	U1513	D	18	R	1	W	130	135	3.05247	-3.79658							3.05247	-3.79658
13CW037	240.63	U1513	D	18	R	2	W	23	28	3.1864	-3.31536							3.1864	-3.31536
13CW038	240.93	U1513	D	18	R	2	W	53	58	3.25127	-3.59159							3.25127	-3.59159
13CW039	241.23	U1513	D	18	R	2	W	83	88	3.37264	-3.40873							3.37264	-3.40873
13CW040	241.53	U1513	D	18	R	2	W	113	118	3.26302	-3.47182							3.26302	-3.47182
13CW041	241.83	U1513	D	18	R	2	W	143	148	3.01019	-3.08186							3.01019	-3.08186
13CW042	242.13	U1513	D	18	R	3	W	23	28	3.14463	-3.46869							3.14463	-3.46869
13CW043	242.43	U1513	D	18	R	3	W	53	58	3.22271	-3.4049							3.22271	-3.4049
13CW044	242.73	U1513	D	18	R	3	W	83	88	3.35865	-3.83629							3.35865	-3.83629
13CW045	243.03	U1513	D	18	R	3	W	113	118	3.65234	-3.42609							3.65234	-3.42609
13CW046	243.33	U1513	D	18	R	3	W	143	148	4.01311	-3.05283							4.01311	-3.05283
13CW049	244.225	U1513	D	19	R	1	W	40	45	3.84172	-4.58711	4.02002	-4.39691			0.12608	0.13449	3.93087	-4.49201
13CW094	247.837	U1513	A	45	X	3	W	17	20	3.78202	-2.71358							3.78202	-2.71358
13CW099	248.077	U1513	A	45	X	3	W	40	45	3.67232	-2.78506							3.67232	-2.78506
13CW101	248.725	U1513	D	20	R	1	W	10	15	3.27136	-3.3538							3.27136	-3.3538
13CW102	249.025	U1513	D	20	R	1	W	40	45	3.85551	-2.49848							3.85551	-2.49848
13CW103	249.325	U1513	D	20	R	1	W	70	75	3.34045	-3.05456							3.34045	-3.05456
13CW104	249.625	U1513	D	20	R	1	W	100	105	3.43817	-3.2679							3.43817	-3.2679
13CW105	249.925	U1513	D	20	R	1	W	130	135	3.41388	-3.00529							3.41388	-3.00529
13CW106	250.225	U1513	D	20	R	2	W	10	15	3.45667	-2.68856							3.45667	-2.68856
13CW108	250.525	U1513	D	20	R	2	W	40	45	3.62287	-3.04155							3.62287	-3.04155
13CW110	250.825	U1513	D	20	R	2	W	70	75	3.43522	-2.57129							3.43522	-2.57129
13CW112	251.125	U1513	D	20	R	2	W	100	105	3.96564	-2.22645							3.96564	-2.22645
13CW114	251.375	U1513	D	20	R	2	W	125	130	3.61275	-2.71115							3.61275	-2.71115
13CW116	251.675	U1513	D	20	R	3	W	5	10	3.49118	-2.94925							3.49118	-2.94925
13CW107	251.685	U1513	A	46	X	1	W	104	109	3.64226	-3.05242							3.64226	-3.05242
13CW109	251.985	U1513	A	46	X	1	W	131	136	3.44808	-3.08982							3.44808	-3.08982
13CW111	252.285	U1513	A	46	X	2	W	14	19	3.20394	-2.83549							3.20394	-2.83549
13CW113	252.585	U1513	A	46	X	2	W	44	49	3.64323	-2.41102							3.64323	-2.41102
13CW115	252.885	U1513	A	46	X	2	W	74	79	3.45863	-2.8234							3.45863	-2.8234
13CW117	253.185	U1513	A	46	X	2	W	104	109	3.25399	-2.82493							3.25399	-2.82493
13CW118	253.445	U1513	A	46	X	2	W	130	135	3.62493	-3.20934	3.68884	-3.14841			0.0451913	0.0430811	3.65688	-3.17888
13CW120	253.765	U1513	A	46	X	3	W	11	16	3.68852	-3.12406	3.60767	-3.10075	3.61135	-3.00249	0.0456509	0.0645212	3.63585	-3.07577
13CW121	254.085	U1513	A	46	X	3	W	43	48	3.79378	-2.85128							3.79378	-2.85128
13CW122	254.365	U1513	A	46	X	3	W	71	76	3.55579	-2.4965							3.55579	-2.4965
13CW123	255.321	U1513	A	47	X	1	W	5	10	3.54573	-2.6432							3.54573	-2.6432
13CW124	255.621	U1513	A	47	X	1	W	35	40	3.77692	-2.37327							3.77692	-2.37327
13CW125	255.921	U1513	A	47	X	1	W	65	70	3.607	-2.39232							3.607	-2.39232
13CW126	256.221	U1513	A	47	X	1	W	95	100	3.78048	-2.95088							3.78048	-2.95088
13CW127	256.521	U1513	A	47	X	1	W	125	130	3.61843	-2.59984							3.61843	-2.59984
13CW128	256.821	U1513	A	47	X	2	W	5	10	3.85739	-2.45691							3.85739	-2.45691
13CW129	257.121	U1513	A	47	X	2	W	35	40	3.75568	-2.58267							3.75568	-2.58267
13CW130	257.421	U1513	A	47	X	2	W	65	70	3.79115	-2.59727							3.79115	-2.59727
13CW131	258.115	U1513	A	47	X	2	W	95	100	3.45601	-2.63343	3.45149	-2.65183			0.0031974	0.0130107	3.45375	-2.64263
13CW132	258.415	U1513	A	47	X	2	W	125	130	3.43012	-2.65857							3.43012	-2.65857
13CW133	258.675	U1513	A	47	X	3	W	0	5	3.52946	-2.40201							3.52946	-2.40201
13CW139	258.855	U1513	D	21	R	1	W	63	68	3.51608	-2.4534							3.51608	-2.4534
13CW134	259.015	U1513	A	47	X	3	W	34	39	3.42145	-2.2143							3.42145	-2.2143
13CW141	259.155	U1513	D	21	R	1	W	93	98	3.43416	-2.77337							3.43416	-2.77337
13CW142	259.455	U1513	D	21	R	1	W	123	128	3.59954	-2.43169							3.59954	-2.43169
13CW143	259.755	U1513	D	21	R	2	W	3	8	3.63946	-2.30387	3.63956	-2.30678			6.94034e-05	0.00205541	3.63951	-2.30533
13CW144	260.055	U1513	D	21	R	2	W	33	38	3.57793	-2.46168							3.57793	-2.46168
13CW135	260.285	U1513	A	47	X	3	W	68	71	3.2727	-3.01811							3.2727	-3.01811
13CW145	260.355	U1513	D	21	R	2	W	63	68	3.48802	-2.90621							3.48802	-2.90621
13CW136	260.617	U1513	A	47	X	3	W	89	92	3.34076	-2.59682							3.34076	-2.59682
13CW146	260.625	U1513	D	21	R	2	W	90	95	3.47165	-2.23863							3.47165	-2.23863
13CW147	260.955	U1513	D	21	R	2	W	123	128	3.23626	-2.36509	3.34544	-2.11691	3.34204	-2.19925	0.0620752	0.12641	3.30791	-2.22708
13CW148	261.255	U1513	D	21	R	3	W	3	8	3.08623	-2.33863							3.08623	-2.33863
13CW137	261.342	U1513	A	47	X	3	W	127	131	2.93309	-3.16567							2.93309	-3.16567
13CW149	261.49	U1513	D	21	R	3	W	27	31	2.84618	-2.7538							2.84618	-2.7538
13CW138	261.774	U1513	A	47	X	4	W	3	8	2.83641	-2.92231	2.78495	-2.92124			0.0363928	0.00075663	2.81068	-2.92177
13CW150	261.855	U1513	D	21	R	3	W	63	68	2.71106	-2.34662							2.71106	-2.34662
13CW151	262.155	U1513	D	21	R	3	W	93	98	2.9698	-2.45467							2.9698	-2.45467
13CW140	262.328	U1513	A	47	X	4	W	39	42	3.03213	-3.32668							3.03213	-3.32668
13CW152	262.455	U1513	D	21	R	3	W	123	128	2.92587	-2.79853							2.92587	-2.79853
13CW153	262.755	U1513	D	21	R	4	W	3	8	3.10898	-3.25619							3.10898	-3.25619
13CW154	263.085	U1513	D	21	R	4	W	36	41	2.94583	-2.38058							2.94583	-2.38058
13CW155	263.355	U1513	D	21	R	4	W	63	68	3.05409	-2.14439							3.05409	-2.14439
13CW156	263.705	U1513	D	21	R	4	W	98	103	2.93627	-3.13338							2.93627	-3.13338
13CW157	263.93	U1513	A	48	X	1	W	9	13	3.20338	-3.43262							3.20338	-3.43262
13CW158	264.275	U1513	A	48	X	1	W	43	48	3.36801	-2.73347							3.36801	-2.73347
13CW160	264.575	U1513	A	48	X	1	W	73	78	3.60383	-2.95482							3.60383	-2.95482
13CW161	264.875	U1513	A	48	X	1	W	103	108	3.67091	-3.75324							3.67091	-3.75324
13CW162	265.175	U1513	A	48	X	1	W	133	138	3.88217	-3.85635							3.88217	-3.85635
13CW163	265.475	U1513	A	48	X	2	W	18	23	3.9278	-3.73696							3.9278	-3.73696
13CW164	265.775	U1513	A	48	X	2	W	48	53	4.57284	-2.98676	4.60109	-2.62801			0.0199742	0.253673	4.58697	-2.80738
13CW165	266.115	U1513	A	48	X	2	W	82	87	2.87006	-0.659261	3.36195	-0.686951			0.347818	0.01958	3.11601	-0.673106
13CW166	266.375	U1513	A	48	X	2	W	108	113	4.02779	-2.14426							4.02779	-2.14426
13CW167	266.675	U1513	A	48	X	2	W	138	143	4.2389	-4.0097	4.21374	-4.52905			0.0177887	0.367238	4.22632	-4.26938
13CW168	267.015	U1513	A	48	X	3	W	23	26	3.78391	-2.38502							3.78391	-2.38502
13CW169	267.275	U1513	A	48	X	3	W	48	53	3.33979	-2.51397	3.78971	-1.35338			0.31814	0.820664	3.56475	-1.93367
13CW170	267.545	U1513	A	48	X	3	W	75	80	3.82407	-2.4471							3.82407	-2.4471
13CW174	268.775	U1513	A	48	X	4	W	48	53	3.48398	-2.48906							3.48398	-2.48906
13CW175	269.075	U1513	A	48	X	4	W	78	83	3.31761	-1.09553	3.38367	-3.06643			0.0467089	1.39363	3.35064	-2.08098
13CW176	269.375	U1513	A	48	X	4	W	108	113	3.11725	-2.13762							3.11725	-2.13762
13CW178	269.945	U1513	A	48	X	5	W	15	20	2.4214	-3.21966							2.4214	-3.21966
13CW184	278.325	U1513	D	23	R	1	W	90	95	2.82851	-3.22289							2.82851	-3.22289
13CW185	278.625	U1513	D	23	R	1	W	120	125	3.25059	-3.98796							3.25059	-3.98796
13CW186	278.925	U1513	D	23	R	2	W	0	5	3.32682	-3.6033							3.32682	-3.6033
13CW187	279.225	U1513	D	23	R	2	W	30	35	3.03349	-3.79765							3.03349	-3.79765
13CW188	279.525	U1513	D	23	R	2	W	60	65	3.29606	-2.31633							3.29606	-2.31633
13CW189	279.825	U1513	D	23	R	2	W	90	95	3.20428	-3.76813							3.20428	-3.76813
13CW190	280.125	U1513	D	23	R	2	W	120	125	3.09044	-2.75663							3.09044	-2.75663
13CW194	281.325	U1513	D	23	R	3	W	90	95	2.92551	-1.71305	2.63797	-2.75244			0.203323	0.734961	2.78174	-2.23274
13CW198	282.825	U1513	D	23	R	4	W	89	94	2.73717	-2.69913							2.73717	-2.69913
13CW199	283.11	U1513	D	23	R	4	W	119	121	0.941128	0.409334							0.941128	0.409334
13CW217	290.925	U1513	D	24	R	3	W	90	95	3.70288	1.76642							3.70288	1.76642

## Sheet: Benthic foram isotopes
Long sample name	Depth (mbsf)	Species	No of specimens	δ13C (‰) VPDB	δ18O (‰) VPDB	Depth CCSF-M	Data source
U1516C-26R-4, 112-115 cm		Lenticulina sp.		0.777878	-1.06993	431.63	Petrizzo (2021)
U1516C-26R-4, 130-133 cm		Gavelinellinae		1.65851	-0.564812	431.81	Petrizzo (2021)
U1516C-26R-4, 130-133 cm		Lenticulina sp.		0.953041	-0.97557	431.81	Petrizzo (2021)
U1516C-26R-4, 130-133 cm		Lenticulina sp.		3.07554	-1.34589	431.81	Petrizzo (2021)
U1516C-26R-5, 80-83 cm		Lenticulina sp.		0.832599	-1.14105	432.72	Petrizzo (2021)
U1516C-27R-1, 7-10 cm		Gavelinellinae		2.22748	-0.322591	436.07	Petrizzo (2021)
U1516C-27R-2, 19-22 cm		Lenticulina sp.		0.852312	-1.38074	437.61	Petrizzo (2021)
U1516C-27R-2, 19-22 cm		Lenticulina sp.		1.52126	-1.1118	437.61	Petrizzo (2021)
U1516C-27R-4, 58-61 cm		Lenticulina sp.		1.6792	-0.882808	440.96	Petrizzo (2021)
U1516C-28R-5, 70-73 cm		Gavelinellinae		1.74624	-1.34441	451.57	Petrizzo (2021)
U1516C-28R-5, 70-73 cm		Nuttallides sp.		1.71092	-1.03271	451.57	Petrizzo (2021)
U1516C-29R-1, 120-123 cm		Gavelinellinae		2.11756	-0.650872	456.4	Petrizzo (2021)
U1516C-29R-3, 50-53 cm		Gavelinellinae		2.41626	-0.905448	457.65	Petrizzo (2021)
U1516D-2R-1, 10-13 cm		Gavelinellinae		2.33489	-1.10943	458.404	Petrizzo (2021)
U1516D-2R-1, 10-13 cm		Lenticulina sp.		0.806653	-1.63177	458.404	Petrizzo (2021)
U1516D-2R-1, 10-13 cm		Lenticulina sp.		1.01008	-1.64026	458.404	Petrizzo (2021)
U1516D-2R-1W-10-13	458.1	Cibicides complanata	5	2.36231	-1.01381	458.404	This study
U1516D-2R-1W-10-13	458.1	Gaudryina australis	3	3.59522	-1.3841	458.404	This study
U1516D-2R-1W-10-13	458.1	Gyroidinoides lenticulus	5	2.15036	-0.960345	458.404	This study
U1516D-2R-1W-10-13	458.1	Gyroidinoides quadratus	2	3.03686	-1.15585	458.404	This study
U1516D-2R-1W-10-13	458.1	Lenticulina	1	1.05389	-1.39298	458.404	This study
U1516D-2R-1W-10-13	458.1	Osangularia utaturensis	5	2.49348	-1.29677	458.404	This study
U1516D-2R-1W-10-13	458.1	Praebulimina nannina	8	2.13949	-0.698954	458.404	This study
U1516C-29R-4, 35-38 cm		Gavelinellinae		2.35868	-0.905719	458.64	Petrizzo (2021)
U1516C-29R-4, 35-38 cm		Gavelinellinae		2.37141	-1.0157	458.64	Petrizzo (2021)
U1516D-2R-1, 70-73 cm		Gavelinellinae		2.26069	-1.19406	459.004	Petrizzo (2021)
U1516D-2R-1W-70-73	458.7	Cibicides complanata	2	2.07753	-0.965854	459.004	This study
U1516D-2R-1W-70-73	458.7	Gyroidinoides lenticulus	3	2.764	-0.795961	459.004	This study
U1516D-2R-1W-70-73	458.7	Gyroidinoides quadratus	8	2.43122	-1.26618	459.004	This study
U1516D-2R-1W-70-73	458.7	Lenticulina	2	1.09368	-1.30805	459.004	This study
U1516D-2R-1W-70-73	458.7	Osangularia utaturensis	4	2.40523	-1.33929	459.004	This study
U1516D-2R-1W-70-73	458.7	Praebulimina nannina	8	2.44297	-0.940651	459.004	This study
U1516C-30R-1, 10-13 cm		Gavelinellinae		2.1972	-1.13924	459.317	Petrizzo (2021)
U1516C-30R-1, 10-13 cm		Nuttallides sp.		2.23	-0.96	459.317	Petrizzo (2021)
U1516D-2R-3W-22-25	460.11	Cibicides complanata	2	2.44703	-0.987728	460.414	This study
U1516D-2R-3, 100-103 cm		Gavelinellinae		2.24863	-1.00426	461.194	Petrizzo (2021)
U1516D-2R-3, 100-103 cm		Lenticulina sp.		1.89128	-1.48393	461.194	Petrizzo (2021)
U1516D-2R-3W-100-103	460.89	Cibicides complanata	2	2.10267	-0.989069	461.194	This study
U1516D-2R-3W-100-103	460.89	Gaudryina australis	3	3.54553	-1.65037	461.194	This study
U1516D-2R-3W-100-103	460.89	Gyroidinoides quadratus	6	3.18166	-1.26492	461.194	This study
U1516D-2R-3W-100-103	460.89	Lenticulina	1	1.30354	-1.48782	461.194	This study
U1516D-2R-4W-20-23	461.21	Cibicides complanata	2	2.08274	-1.26208	461.514	This study
U1516D-2R-4W-20-23	461.21	Gaudryina australis	3	3.49456	-1.74687	461.514	This study
U1516D-2R-4W-20-23	461.21	Gyroidinoides lenticulus	6	2.04295	-1.16023	461.514	This study
U1516D-2R-4W-20-23	461.21	Gyroidinoides quadratus	5	2.646	-1.34828	461.514	This study
U1516D-2R-4W-20-23	461.21	Lenticulina	1	0.775301	-1.74377	461.514	This study
U1516D-2R-4W-80-83	461.81	Gaudryina australis	3	3.47716	-1.62613	462.26	This study
U1516D-2R-4W-80-83	461.81	Gyroidinoides lenticulus	6	1.86624	-1.15357	462.26	This study
U1516D-2R-4W-80-83	461.81	Gyroidinoides quadratus	7	2.08631	-1.34257	462.26	This study
U1516D-2R-4W-80-83	461.81	Lenticulina	1	1.50955	-1.27365	462.26	This study
U1516D-2R-4W-80-83	461.81	Osangularia utaturensis	5	2.13365	-1.35617	462.26	This study
U1516D-2R-4W-80-83	461.81	Tappanina laciniosa	8	2.19026	-1.12287	462.26	This study
U1516C-30R-4, 52-55 cm		Lenticulina sp.		1.104	-1.83973	464.077	Petrizzo (2021)
U1516C-30R-4, 52-55 cm		Lenticulina sp.		2.26366	-1.16319	464.077	Petrizzo (2021)
U1516D-3R-1, 121-123 cm		Gavelinellinae		2.06655	-1.43088	464.141	Petrizzo (2021)
U1516D-3R-1W-121-123	463.71	Cibicides complanata	3	2.20878	-1.21268	464.141	This study
U1516D-3R-1W-121-123	463.71	Gaudryina australis	2	3.36615	-1.85421	464.141	This study
U1516D-3R-1W-121-123	463.71	Gyroidinoides lenticulus	4			464.141	This study
U1516D-3R-1W-121-123	463.71	Gyroidinoides quadratus	2			464.141	This study
U1516D-3R-1W-121-123	463.71	Lenticulina	1	2.1659	-1.18463	464.141	This study
U1516D-3R-1W-121-123	463.71	Tappanina laciniosa	2			464.141	This study
U1516D-3R-2, 15-18 cm		Gavelinellinae		2.23712	-1.41865	464.391	Petrizzo (2021)
U1516D-3R-2W-15-18	463.96	Cibicides complanata	2	2.26371	-1.25951	464.391	This study
U1516D-3R-2W-15-18	463.96	Gyroidinoides lenticulus	2			464.391	This study
U1516D-3R-2W-15-18	463.96	Lenticulina	1	0.802168	-1.85456	464.391	This study
U1516D-3R-2W-15-18	463.96	Praebulimina nannina	5	-5.02974	-2.31838	464.391	This study
U1516D-3R-2W-15-18	463.96	Tappanina laciniosa	5			464.391	This study
U1516C-31R-1, 60-63 cm		Lenticulina sp.		1.54764	-1.51676	465.224	Petrizzo (2021)
U1516C-31R-1, 60-63 cm		Lenticulina sp.		1.73464	-1.56518	465.224	Petrizzo (2021)
U1516C-31R-1, 60-63 cm		Lenticulina sp.		1.93784	-1.48376	465.224	Petrizzo (2021)
U1516C-31R-1, 60-63 cm		Lenticulina sp.		2.30873	-1.44504	465.224	Petrizzo (2021)
U1516D-3R-2W-120-123	465.01	Lenticulina	3			465.44	This study
U1516D-3R-2W-120-123	465.01	Praebulimina nannina	3			465.44	This study
U1516D-3R-3, 52-55 cm		Gavelinellinae		2.63	-1.63	466.29	Petrizzo (2021)
U1516D-3R-3, 52-55 cm		Nuttallides sp.		2.50648	-1.5018	466.29	Petrizzo (2021)
U1516D-3R-3W-52-55	465.78	Praebulimina nannina	7	2.53433	-1.50435	466.29	This study
U1516D-3R-3W-52-55	465.78	Cibicides complanata	2			466.29	This study
U1516D-3R-3W-52-55	465.78	Gaudryina australis	2	3.57122	-1.93058	466.29	This study
U1516D-3R-3W-52-55	465.78	Gyroidinoides lenticulus	6	2.13575	-1.40409	466.29	This study
U1516D-3R-3W-52-55	465.78	Gyroidinoides quadratus	4			466.29	This study
U1516D-3R-3W-52-55	465.78	Lenticulina	1	2.30844	-1.37424	466.29	This study
U1516D-3R-3W-52-55	465.78	Osangularia utaturensis	5	2.46358	-1.67516	466.29	This study
U1516D-4R-1W-9-12	467.09	Cibicides complanata	2	2.88493	-1.34005	467.079	This study
U1516D-4R-1W-9-12	467.09	Gaudryina australis	3	2.825	-1.83388	467.079	This study
U1516D-4R-1W-9-12	467.09	Gyroidinoides lenticulus	2			467.079	This study
U1516D-4R-1W-9-12	467.09	Gyroidinoides quadratus	6			467.079	This study
U1516D-4R-1W-9-12	467.09	Lenticulina	1	2.62405	-1.43679	467.079	This study
U1516D-4R-1W-9-12	467.09	Osangularia utaturensis	5	3.08427	-1.31668	467.079	This study
U1516D-4R-1W-9-12	467.09	Praebulimina nannina	6	2.71067	-1.29227	467.079	This study
U1516C-32R-1, 147-150 cm		Gavelinellinae		1.29689	-1.15151	471.409	Petrizzo (2021)
U1516C-32R-1, 147-150 cm		Gyroidinoides globosus		1.26524	-0.615477	471.409	Petrizzo (2021)
U1516C-32R-1W-147-150	471.07	Cibicides cenomanica	5			471.409	This study
U1516C-32R-1W-147-150	471.07	Gavelinella barremiana	4			471.409	This study
U1516C-32R-1W-147-150	471.07	Gyroidinoides lenticulus	5			471.409	This study
U1516D-4R-4W-65-70	471.58	Cibicides cenomanica	4	1.53202	-1.26523	471.571	This study
U1516D-4R-4W-65-70	471.58	Gyroidinoides lenticulus	6	1.17965	-0.555424	471.571	This study
U1516D-4R-4W-65-70	471.58	Osangularia utaturensis	5	1.62633	-1.1122	471.571	This study
U1516C-32R-2, 33-36 cm		Gavelinellinae		1.16502	-1.38595	471.774	Petrizzo (2021)
U1516C-32R-2, 33-36 cm		Gyroidinoides globosus		0.971929	-0.840309	471.774	Petrizzo (2021)
U1516C-32-2, 50-53 cm		Gyroidinoides globosus		0.6747	-1.33683	471.944	Petrizzo (2021)
U1516C-32-2, 50-53 cm		Gyroidinoides globosus		0.829036	-0.803502	471.944	Petrizzo (2021)
U1516C-32-2, 50-53 cm		Lenticulina sp.		-0.730499	-1.3324	471.944	Petrizzo (2021)
U1516C-32-2, 50-53 cm		Lenticulina sp.		-0.34775	-1.17812	471.944	Petrizzo (2021)
U1516D-4R-5W-0-3	471.97	Cibicides cenomanica	3			471.974	This study
U1516D-4R-5W-0-3	471.97	Gyroidinoides lenticulus	5	2.10927	-0.369782	471.974	This study
U1516D-4R-5W-0-3	471.97	Gyroidinoides quadratus	2			471.974	This study
U1516D-4R-5W-0-3	471.97	Lenticulina	1	1.11418	-0.866959	471.974	This study
U1516D-4R-5W-0-3	471.97	Osangularia utaturensis	1			471.974	This study
U1516D-4R-5W-0-3	471.97	Tappanina laciniosa	10			471.974	This study
U1516C-32R-2W-115-118	472.245	Gyroidinoides lenticulus	4	0.594955	-0.510402	472.589	This study
U1516C-32R-2W-115-118	472.245	Lenticulina	2			472.589	This study
U1516C-32R-2W-115-118	472.245	Cibicides cenomanica	6			472.589	This study
U1516C-32R-2, 115-118 cm		Gavelinellinae		0.75	-0.79	472.594	Petrizzo (2021)
U1516C-32R-2, 115-118 cm		Gavelinellinae		1.16026	-1.33524	472.594	Petrizzo (2021)
U1516C-32R-2, 115-118 cm		Gavelinellinae		1.17202	-1.25879	472.594	Petrizzo (2021)
U1516C-32R-2, 115-118 cm		Gyroidinoides globosus		0.733853	-0.775565	472.594	Petrizzo (2021)
U1516C-32R-2, 115-118 cm		Lenticulina sp.		-1.0995	-1.42231	472.594	Petrizzo (2021)
U1516C-32R-2, 115-118 cm		Lenticulina sp.		-0.180621	-1.31039	472.594	Petrizzo (2021)
U1516C-32R-2, 115-118 cm		Lenticulina sp.		0.475389	-1.12522	472.594	Petrizzo (2021)
U1516D-4R-5W-64-67	472.61	Cibicides cenomanica	6	1.77511	-1.00413	472.73	This study
U1516D-4R-5W-64-67	472.61	Gavelinella barremiana	5	1.34488	-1.09413	472.73	This study
U1516D-4R-5W-64-67	472.61	Gyroidinoides lenticulus	6	1.71585	-0.335369	472.73	This study
U1516D-4R-5W-64-67	472.61	Gyroidinoides quadratus	8	1.97947	-0.796533	472.73	This study
U1516D-4R-5W-64-67	472.61	Lenticulina	2	0.284896	-0.851787	472.73	This study
U1516C-32R-3, 15-18 cm		Gavelinellinae		1.51	-1.4	473.094	Petrizzo (2021)
U1516C-32R-3, 15-18 cm		Gyroidinoides globosus		1.03803	-0.885769	473.094	Petrizzo (2021)
U1516C-32R-3, 15-18 cm		Lenticulina sp.		-0.340935	-1.42146	473.094	Petrizzo (2021)
U1516C-32R-3W-15-18	472.76	Gavelinella barremiana	1			473.104	This study
U1516C-32R-3W-15-18	472.76	Lenticulina	1	0.251469	-0.617683	473.104	This study
U1516C-32R-3W-15-18	472.76	Gyroidinoides lenticulus	4	0.781273	-0.794355	473.104	This study
U1516D-5R-1W-17-20	473.17	Cibicides cenomanica	6	1.75744	-1.31606	473.33	This study
U1516D-5R-1W-17-20	473.17	Gavelinella barremiana	5	1.3234	-0.918302	473.33	This study
U1516D-5R-1W-17-20	473.17	Gyroidinoides lenticulus	5	1.19724	-0.689485	473.33	This study
U1516D-5R-1W-17-20	473.17	Lenticulina	3	-0.290055	-1.26706	473.33	This study
U1516D-5R-1W-17-20	473.17	Osangularia utaturensis	5	1.98039	-0.620091	473.33	This study
U1516C-32R-3, 53-56 cm		Gavelinellinae		1.22432	-0.885621	473.474	Petrizzo (2021)
U1516C-32R-3, 53-56 cm		Gavelinellinae		1.24976	-1.04684	473.474	Petrizzo (2021)
U1516C-32R-3, 53-56 cm		Gyroidinoides globosus		0.813402	-0.744783	473.474	Petrizzo (2021)
U1516C-32R-3W-53-56	473.14	Cibicides cenomanica	8	1.03408	-0.518773	473.484	This study
U1516C-32R-3W-53-56	473.14	Gyroidinoides lenticulus	4			473.484	This study
U1516C-32R-3W-53-56	473.14	Gavelinella barremiana	5			473.484	This study
U1516D-5R-1W-90-93	473.9	Cibicides cenomanica	5			474.016	This study
U1516D-5R-1W-90-93	473.9	Gyroidinoides lenticulus	6	0.982436	-0.692164	474.016	This study
U1516D-5R-1W-90-93	473.9	Lenticulina	1			474.016	This study
U1516C-32R-3, 108-111 cm		Gavelinellinae		1.07979	-1.03404	474.024	Petrizzo (2021)
U1516C-32R-3, 108-111 cm		Gavelinellinae		1.18997	-0.849612	474.024	Petrizzo (2021)
U1516C-32R-3, 108-111 cm		Lenticulina sp.		-0.119121	-1.30792	474.024	Petrizzo (2021)
U1516D-5R-2W-20-23	474.66	Cibicides cenomanica	6			474.774	This study
U1516D-5R-2W-20-23	474.66	Gyroidinoides lenticulus	6	0.994917	-0.731655	474.774	This study
U1516D-5R-2W-20-23	474.66	Lenticulina	2			474.774	This study
U1516C-33R-1W-13-16	474.53	Cibicides cenomanica	5			474.939	This study
U1516C-33R-1W-13-16	474.53	Gyroidinoides lenticulus	4			474.939	This study
U1516C-33R-1W-13-16	474.53	Lenticulina	2			474.939	This study
U1516C-33R-1W-13-16	474.53	Tappanina laciniosa	2			474.939	This study
U1516C-33R-1, 13-16 cm		Gavelinellinae		1.38785	-1.07137	474.939	Petrizzo (2021)
U1516C-33R-1, 13-16 cm		Gavelinellinae		1.45014	-1.2732	474.939	Petrizzo (2021)
U1516C-33R-1, 13-16 cm		Gyroidinoides globosus		0.833806	-0.735023	474.939	Petrizzo (2021)
U1516C-33R-1, 13-16 cm		Gyroidinoides globosus		0.871129	-0.754224	474.939	Petrizzo (2021)
U1516C-33R-1, 13-16 cm		Lenticulina sp.		-0.296969	-1.24051	474.939	Petrizzo (2021)
U1516D-5R-2W-90-93	475.36	Cibicides cenomanica	5	1.7822	-1.17496	475.474	This study
U1516D-5R-2W-90-93	475.36	Gavelinella barremiana	5	1.52996	-1.08026	475.474	This study
U1516D-5R-2W-90-93	475.36	Gyroidinoides lenticulus	5	1.17515	-0.618624	475.474	This study
U1516D-5R-2W-90-93	475.36	Lenticulina	1	0.988478	-0.890601	475.474	This study
U1516C-33R-1, 88-91 cm		Gavelinellinae		1.54557	-0.688005	475.604	Petrizzo (2021)
U1516C-33R-1, 88-91 cm		Gavelinellinae		1.59323	-0.886132	475.604	Petrizzo (2021)
U1516C-33R-1, 88-91 cm		Gavelinellinae		1.61955	-0.547522	475.604	Petrizzo (2021)
U1516C-33R-1, 88-91 cm		Gavelinellinae		1.62315	-0.516639	475.604	Petrizzo (2021)
U1516C-33R-1, 88-91 cm		Gyroidinoides globosus		1.23932	-0.541134	475.604	Petrizzo (2021)
U1516C-33R-1, 88-91 cm		Gyroidinoides globosus		1.43025	-0.777149	475.604	Petrizzo (2021)
U1516C-33R-1, 88-91 cm		Gyroidinoides globosus		1.51134	-0.60582	475.604	Petrizzo (2021)
U1516C-33R-2, 34-37 cm		Gavelinellinae		1.33714	-0.74005	476.074	Petrizzo (2021)
U1516C-33R-2, 34-37 cm		Gavelinellinae		1.41065	-0.691141	476.074	Petrizzo (2021)
U1516C-33R-2, 34-37 cm		Gyroidinoides globosus		0.912898	-0.818535	476.074	Petrizzo (2021)
U1516C-33R-2, 34-37 cm		Gyroidinoides globosus		0.947664	-0.854832	476.074	Petrizzo (2021)
U1516D-5R-3W-13-15	476.09	Cibicides cenomanica	3			476.204	This study
U1516C-33R-2, 86-89 cm		Gavelinellinae		1.1277	-1.39907	476.594	Petrizzo (2021)
U1516C-33R-2, 86-89 cm		Gyroidinoides globosus		0.708448	-0.705291	476.594	Petrizzo (2021)
U1516C-33R-2W-86-89	476.27	Tappanina laciniosa	8			476.594	This study
U1516C-33R-2W-86-89	476.27	Cibicides cenomanica	5			476.594	This study
U1516C-33R-2W-86-89	476.27	Gavelinella barremiana	5			476.594	This study
U1516C-33R-2W-86-89	476.27	Gyroidinoides lenticulus	5			476.594	This study
U1516C-33R-2W-86-89	476.27	Gyroidinoides quadratus	5			476.594	This study
U1516D-5R-3W-88-91	476.84	Cibicides cenomanica	1			477.017	This study
U1516C-33R-3, 56-59 cm		Gavelinellinae		1.09	-1.28	477.414	Petrizzo (2021)
U1516C-33R-3, 56-59 cm		Lenticulina sp.		-0.6	-1.27	477.414	Petrizzo (2021)
U1516C-33R-3, 56-59 cm		Lenticulina sp.		0.204395	-0.91	477.414	Petrizzo (2021)
U1516D-5R-3W-125-128	477.21	Cibicides complanata	1			477.422	This study
U1516D-5R-3W-125-128	477.21	Gyroidinoides lenticulus	5	0.59336	-0.648617	477.422	This study
U1516D-5R-3W-125-128	477.21	Lenticulina	2	0.353754	-0.998409	477.422	This study
U1516D-5R-3W-125-128	477.21	Osangularia utaturensis	4	1.81953	-0.617053	477.422	This study
U1516C-33R-3, 118-121 cm		Lenticulina sp.		-0.278272	-1.33387	478.034	Petrizzo (2021)
U1516C-33R-3, 118-121 cm		Lenticulina sp.		-0.00823754	-1.25165	478.034	Petrizzo (2021)
U1516C-33R-3W-126-129	477.79	Cibicides cenomanica	3			478.114	This study
U1516C-33R-3W-126-129	477.79	Gyroidinoides quadratus	2			478.114	This study
U1516C-33R-3W-126-129	477.79	Lenticulina	4			478.114	This study
U1516C-33R-3, 126-129 cm		Gavelinellinae		0.909564	-1.40334	478.114	Petrizzo (2021)
U1516C-33R-4, 8-11 cm		Gavelinellinae		1.16325	-1.32	478.334	Petrizzo (2021)
U1516C-33R-4, 8-11 cm		Gavelinellinae		1.21488	-1.33	478.334	Petrizzo (2021)
U1516C-33R-4, 8-11 cm		Gyroidinoides globosus		0.924505	-0.88	478.334	Petrizzo (2021)
U1516C-33R-4, 8-11 cm		Gyroidinoides globosus		1.03322	-0.68	478.334	Petrizzo (2021)
U1516C-33R-4, 8-11 cm		Lenticulina sp.		0.13	-1.34	478.334	Petrizzo (2021)
U1516C-33R-4, 8-11 cm		Lenticulina sp.		0.34237	-1.22	478.334	Petrizzo (2021)
U1516C-33R-4, 92-95 cm		Gyroidinoides globosus		0.72818	-0.442671	479.174	Petrizzo (2021)
U1516C-33R-4, 92-95 cm		Lenticulina sp.		-0.204813	-1.09242	479.174	Petrizzo (2021)
U1516C-33R-4, 92-95 cm		Lenticulina sp.		0.102911	-1.09959	479.174	Petrizzo (2021)
U1516C-33R-4, 92-95 cm		Lenticulina sp.		0.153199	-1.3685	479.174	Petrizzo (2021)
U1516C-33R-4, 92-95 cm		Lenticulina sp.		0.380918	-0.916283	479.174	Petrizzo (2021)
U1516C-33R-4, 92-95 cm		Lenticulina sp.		0.896899	-0.657376	479.174	Petrizzo (2021)
U1516C-33R-5, 57-60 cm		Gavelinellinae		1.19546	-0.669349	479.834	Petrizzo (2021)
U1516C-33R-5, 57-60 cm		Gavelinellinae		1.20208	-0.515716	479.834	Petrizzo (2021)
U1516C-33R-5, 57-60 cm		Gavelinellinae		1.23408	-0.668486	479.834	Petrizzo (2021)
U1516C-33R-5, 57-60 cm		Gyroidinoides globosus		0.741723	-0.508444	479.834	Petrizzo (2021)
U1516C-33R-5, 57-60 cm		Gyroidinoides globosus		0.828238	-0.44246	479.834	Petrizzo (2021)
U1516C-33R-5, 57-60 cm		Gyroidinoides globosus		0.922424	-0.479559	479.834	Petrizzo (2021)
U1516C-34R-1, 23-26 cm		Gavelinellinae		1.29	-1.29	480.566	Petrizzo (2021)
U1516C-34R-1, 23-26 cm		Gyroidinoides globosus		0.670447	-0.65877	480.566	Petrizzo (2021)
U1516C-34R-1W-23-26	479.43	Cibicides cenomanica	3			480.566	This study
U1516C-34R-1W-23-26	479.43	Lenticulina	3			480.566	This study
U1516C-34R-1, 107-110 cm		Gavelinellinae		1.17	-0.49	481.406	Petrizzo (2021)
U1516C-34R-1, 107-110 cm		Gyroidinoides globosus		0.68	-0.77	481.406	Petrizzo (2021)
U1516C-34R-1, 107-110 cm		Lenticulina sp.		0.00398371	-1.08697	481.406	Petrizzo (2021)
U1516C-34R-2, 2-5 cm		Gavelinellinae		0.88043	-1.16	481.836	Petrizzo (2021)
U1516C-34R-2, 2-5 cm		Lenticulina sp.		-0.09	-1.12	481.836	Petrizzo (2021)
U1516C-34R-2W-114-117	481.82	Cibicides cenomanica	7			482.956	This study
U1516C-34R-2W-114-117	481.82	Gavelinella barremiana	5			482.956	This study
U1516C-34R-2W-114-117	481.82	Gyroidinoides lenticulus	6	0.421542	-0.533199	482.956	This study
U1516C-34R-2W-114-117	481.82	Gyroidinoides quadratus	6			482.956	This study
U1516C-34R-2W-114-117	481.82	Lenticulina	2			482.956	This study
U1516C-34R-3, 6- 9 cm		Gavelinellinae		-0.508562	-1.12307	483.266	Petrizzo (2021)
U1516C-34R-3, 6- 9 cm		Gavelinellinae		1.08563	-1.25912	483.266	Petrizzo (2021)
U1516C-34R-3, 6- 9 cm		Lenticulina sp.		-0.607635	-1.34234	483.266	Petrizzo (2021)
U1516C-34R-3, 6-9 cm		Gavelinellinae		0.842556	-1.29867	483.266	Petrizzo (2021)
U1516C-34R-3, 6-9 cm		Lenticulina sp.		1.19327	-0.66164	483.266	Petrizzo (2021)
U1516C-34R-3W-6-9	482.13	Cibicides cenomanica	3			483.266	This study
U1516C-34R-3W-6-9	482.13	Gavelinella barremiana	4	0.828995	-1.13236	483.266	This study
U1516C-34R-3W-6-9	482.13	Gyroidinoides lenticulus	5	0.857462	-0.38677	483.266	This study
U1516C-34R-3W-6-9	482.13	Gyroidinoides quadratus	6			483.266	This study
U1516C-34R-3W-6-9	482.13	Lenticulina	2			483.266	This study
U1516C-34R-3W-93-96	483	Gavelinella barremiana	2			484.136	This study
U1516C-34R-3W-93-96	483	Gyroidinoides lenticulus	4			484.136	This study
U1516C-34R-3W-93-96	483	Gyroidinoides quadratus	4			484.136	This study
U1516C-34R-3W-93-96	483	Lenticulina	2			484.136	This study
U1516C-34R-4, 45-50 cm		Gavelinellinae		0.623351	-1.50922	484.686	Petrizzo (2021)
U1516C-34R-4, 45-50 cm		Gyroidinoides globosus		0.290568	-0.848994	484.686	Petrizzo (2021)
U1516C-34R-4W-45-50	483.55	Gavelinella barremiana	5			484.686	This study
U1516C-34R-4W-45-50	483.55	Gyroidinoides lenticulus	5	0.269089	-0.844006	484.686	This study
U1516C-34R-4W-45-50	483.55	Gyroidinoides quadratus	5			484.686	This study
U1516C-34R-4W-45-50	483.55	Lenticulina	2	-0.238322	-0.634834	484.686	This study
1516C-35-1, 18-21 cm		Gavelinellinae		0.872962	-1.09916	485.07	Petrizzo (2021)
U1516C-35R-1W-18-21	484.18	Gyroidinoides lenticulus	5			485.07	This study
U1516C-35R-1W-18-21	484.18	Gyroidinoides quadratus	6			485.07	This study
U1516C-35R-1W-18-21	484.18	Cibicides cenomanica	2			485.07	This study
U1516C-35R-1W-18-21	484.18	Gavelinella barremiana	4			485.07	This study
U1516C-35R-1W-18-21	484.18	Lenticulina	2			485.07	This study
U1516C-35R-1, 125-128 cm		Gavelinellinae		1.23205	-0.75656	486.14	Petrizzo (2021)
U1516C-35R-2, 125-128 cm		Gyroidinoides globosus		1.15361	-0.675228	487.64	Petrizzo (2021)

## Sheet: Benthic forams species offset
Cibicides				Gavelinellinae				Gyroidinoides				Lenticulina				Average δ13C (‰) VPDB	Average δ18O (‰) VPDB	Offset Carbon	Offset Oxygen	Notes
δ13C (‰) VPDB	δ18O (‰) VPDB		Depth	δ13C (‰) VPDB	δ18O (‰) VPDB		Depth	δ13C (‰) VPDB	δ18O (‰) VPDB		Depth	δ13C (‰) VPDB	δ18O (‰) VPDB		Cibicides	-1.27933	-1.05583	0	0
1.53202	-1.26523		471.409	1.29689	-1.15151		471.409	1.26524	-0.615477		471.944	-0.730499	-1.3324		Gavelinellinae	1.27933	-1.00794	-2.55866	-0.0478879
1.77511	-1.00413		471.774	1.16502	-1.38595		471.571	1.17965	-0.555424		471.944	-0.34775	-1.17812		Gyroidinoides	1.00914	-0.683008	-2.28847	-0.372822
1.75744	-1.31606		472.594	0.75	-0.79		471.774	0.971929	-0.840309		471.974	1.11418	-0.866959		Lenticulina	0.0472835	-1.13162	-1.32661	0.0757908
1.03408	-0.518773		472.594	1.16026	-1.33524		471.944	0.6747	-1.33683		472.594	-1.0995	-1.42231		Osangularia utaturensis			0	0	No offset applied
1.7822	-1.17496		472.594	1.17202	-1.25879		471.944	0.829036	-0.803502		472.594	-0.180621	-1.31039
			472.73	1.34488	-1.09413		471.974	2.10927	-0.369782		472.594	0.475389	-1.12522
1.57617	-1.05583		473.094	1.51	-1.4		472.589	0.594955	-0.510402		472.73	0.284896	-0.851787
			473.33	1.3234	-0.918302		472.594	0.733853	-0.775565		473.094	-0.340935	-1.42146
			473.474	1.22432	-0.885621		472.73	1.71585	-0.335369		473.104	0.251469	-0.617683
			473.474	1.24976	-1.04684		473.094	1.03803	-0.885769		473.33	-0.290055	-1.26706
			474.024	1.07979	-1.03404		473.104	0.781273	-0.794355		474.024	-0.119121	-1.30792
			474.024	1.18997	-0.849612		473.33	1.19724	-0.689485		474.939	-0.296969	-1.24051
			474.939	1.38785	-1.07137		473.474	0.813402	-0.744783		475.474	0.988478	-0.890601
			474.939	1.45014	-1.2732		474.016	0.982436	-0.692164		477.414	-0.6	-1.27
			475.474	1.52996	-1.08026		474.774	0.994917	-0.731655		477.414	0.204395	-0.91
			475.604	1.54557	-0.688005		474.939	0.833806	-0.735023		477.422	0.353754	-0.998409
			475.604	1.59323	-0.886132		474.939	0.871129	-0.754224		478.034	-0.278272	-1.33387
			475.604	1.61955	-0.547522		475.474	1.17515	-0.618624		478.034	-0.00823754	-1.25165
			475.604	1.62315	-0.516639		475.604	1.23932	-0.541134		478.334	0.13	-1.34
			476.074	1.33714	-0.74005		475.604	1.43025	-0.777149		478.334	0.34237	-1.22
			476.074	1.41065	-0.691141		475.604	1.51134	-0.60582		479.174	-0.204813	-1.09242
			476.594	1.1277	-1.39907		476.074	0.912898	-0.818535		479.174	0.102911	-1.09959
			477.414	1.09	-1.28		476.074	0.947664	-0.854832		479.174	0.153199	-1.3685
			478.114	0.909564	-1.40334		476.594	0.708448	-0.705291		479.174	0.380918	-0.916283
			478.334	1.16325	-1.32		477.422	0.59336	-0.648617		479.174	0.896899	-0.657376
			478.334	1.21488	-1.33		478.334	0.924505	-0.88		AVERAGE	0.0472835	-1.13162
			479.834	1.19546	-0.669349		478.334	1.03322	-0.68
			479.834	1.20208	-0.515716		479.174	0.72818	-0.442671
			479.834	1.23408	-0.668486		479.834	0.741723	-0.508444
							479.834	0.828238	-0.44246
			AVERAGE	1.27933	-1.00794		479.834	0.922424	-0.479559
							AVERAGE	1.00914	-0.683008

## Sheet: Benthic forams composite calc
Cibicides								Gavelinellinae								Gyroidinoides								Lenticulina								Osangularia utaturensis
Depth CCSF-M	δ13C (‰) VPDB	δ18O (‰) VPDB	Offset C	Offset O	Composite δ13C (‰) VPDB	Composite δ18O (‰) VPDB		Depth	δ13C (‰) VPDB	δ18O (‰) VPDB	Offset C	Offset O	Composite δ13C (‰) VPDB	Composite δ18O (‰) VPDB		Depth	δ13C (‰) VPDB	δ18O (‰) VPDB	Offset C	Offset O	Composite δ13C (‰) VPDB	Composite δ18O (‰) VPDB		Depth	δ13C (‰) VPDB	δ18O (‰) VPDB	Offset C	Offset O	Composite δ13C (‰) VPDB	Composite δ18O (‰) VPDB		Depth	δ13C (‰) VPDB	δ18O (‰) VPDB	Offset C	Offset O	Composite δ13C (‰) VPDB	Composite δ18O (‰) VPDB
458.404	2.36231	-1.01381	0	0	2.36231	-1.01381		431.81	1.65851	-0.56481	0.29684	-0.04789	1.95535	-0.6127		458.404	2.15036	-0.96034	0.567026	-0.37282	2.71738	-1.33317		431.63	0.777878	-1.06993	1.52889	0.075791	2.30676	-0.99414		458.404	2.49348	-1.29677	0	0	2.49348	-1.29677
459.004	2.07753	-0.96585	0	0	2.07753	-0.96585		436.07	2.22748	-0.32259	0.29684	-0.04789	2.52432	-0.37048		459.004	2.764	-0.79596	0.567026	-0.37282	3.33103	-1.16878		431.81	0.953041	-0.97557	1.52889	0.075791	2.48193	-0.89978		459.004	2.40523	-1.33929	0	0	2.40523	-1.33929
460.414	2.44703	-0.98773	0	0	2.44703	-0.98773		451.57	1.74624	-1.34441	0.29684	-0.04789	2.04308	-1.3923		461.514	2.04295	-1.16023	0.567026	-0.37282	2.60998	-1.53305		431.81	3.07554	-1.34589	1.52889	0.075791	4.60443	-1.2701		462.26	2.13365	-1.35617	0	0	2.13365	-1.35617
461.194	2.10267	-0.98907	0	0	2.10267	-0.98907		456.4	2.11756	-0.65087	0.29684	-0.04789	2.4144	-0.69876		462.26	1.86624	-1.15357	0.567026	-0.37282	2.43326	-1.52639		432.72	0.832599	-1.14105	1.52889	0.075791	2.36149	-1.06526		466.29	2.46359	-1.67516	0	0	2.46359	-1.67516
461.514	2.08274	-1.26208	0	0	2.08274	-1.26208		457.65	2.41626	-0.90545	0.29684	-0.04789	2.7131	-0.95334		466.29	2.13575	-1.40409	0.567026	-0.37282	2.70277	-1.77691		437.61	0.852312	-1.38074	1.52889	0.075791	2.3812	-1.30495		467.079	3.08427	-1.31668	0	0	3.08427	-1.31668
464.141	2.20878	-1.21268	0	0	2.20878	-1.21268		458.404	2.33489	-1.10943	0.29684	-0.04789	2.63173	-1.15732		471.409	1.26524	-0.61548	0.567026	-0.37282	1.83227	-0.9883		437.61	1.52126	-1.1118	1.52889	0.075791	3.05014	-1.03601		471.572	1.62633	-1.1122	0	0	1.62633	-1.1122
464.391	2.26371	-1.25951	0	0	2.26371	-1.25951		458.64	2.35868	-0.90572	0.29684	-0.04789	2.65552	-0.95361		471.572	1.17965	-0.55542	0.567026	-0.37282	1.74667	-0.92825		440.96	1.6792	-0.88281	1.52889	0.075791	3.20808	-0.80702		473.33	1.98039	-0.62009	0	0	1.98039	-0.62009
467.079	2.88493	-1.34005	0	0	2.88493	-1.34005		458.64	2.37141	-1.0157	0.29684	-0.04789	2.66825	-1.06359		471.774	0.971929	-0.84031	0.567026	-0.37282	1.53896	-1.21313		458.404	1.05389	-1.39298	1.52889	0.075791	2.58277	-1.31719		477.422	1.81953	-0.61705	0	0	1.81953	-0.61705
471.572	1.53202	-1.26523	0	0	1.53202	-1.26523		459.004	2.26069	-1.19406	0.29684	-0.04789	2.55753	-1.24195		471.944	0.6747	-1.33683	0.567026	-0.37282	1.24173	-1.70965		458.404	0.806653	-1.63177	1.52889	0.075791	2.33554	-1.55597
472.73	1.77511	-1.00413	0	0	1.77511	-1.00413		459.317	2.1972	-1.13924	0.29684	-0.04789	2.49404	-1.18713		471.944	0.829036	-0.8035	0.567026	-0.37282	1.39606	-1.17632		458.404	1.01008	-1.64026	1.52889	0.075791	2.53896	-1.56447
473.33	1.75744	-1.31606	0	0	1.75744	-1.31606		461.194	2.24863	-1.00426	0.29684	-0.04789	2.54547	-1.05215		471.974	2.10927	-0.36978	0.567026	-0.37282	2.6763	-0.7426		459.004	1.09368	-1.30805	1.52889	0.075791	2.62256	-1.23226
473.484	1.03408	-0.51877	0	0	1.03408	-0.51877		464.141	2.06655	-1.43088	0.29684	-0.04789	2.36339	-1.47877		472.589	0.594955	-0.5104	0.567026	-0.37282	1.16198	-0.88322		461.194	1.89128	-1.48393	1.52889	0.075791	3.42017	-1.40814
475.474	1.7822	-1.17496	0	0	1.7822	-1.17496		464.391	2.23712	-1.41865	0.29684	-0.04789	2.53396	-1.46654		472.594	0.733853	-0.77557	0.567026	-0.37282	1.30088	-1.14839		461.194	1.30354	-1.48782	1.52889	0.075791	2.83243	-1.41203
								466.29	2.63	-1.63	0.29684	-0.04789	2.92684	-1.67789		472.73	1.71585	-0.33537	0.567026	-0.37282	2.28288	-0.70819		461.514	0.775301	-1.74377	1.52889	0.075791	2.30419	-1.66798
								471.409	1.29689	-1.15151	0.29684	-0.04789	1.59373	-1.1994		473.094	1.03803	-0.88577	0.567026	-0.37282	1.60506	-1.25859		462.26	1.50955	-1.27365	1.52889	0.075791	3.03844	-1.19786
								471.774	1.16502	-1.38595	0.29684	-0.04789	1.46186	-1.43384		473.104	0.781273	-0.79436	0.567026	-0.37282	1.3483	-1.16718		464.077	1.104	-1.83973	1.52889	0.075791	2.63289	-1.76394
								472.594	0.75	-0.79	0.29684	-0.04789	1.04684	-0.83789		473.33	1.19724	-0.68948	0.567026	-0.37282	1.76427	-1.06231		464.077	2.26366	-1.16319	1.52889	0.075791	3.79255	-1.0874
								472.594	1.16026	-1.33524	0.29684	-0.04789	1.4571	-1.38313		473.474	0.813402	-0.74478	0.567026	-0.37282	1.38043	-1.1176		464.141	2.1659	-1.18463	1.52889	0.075791	3.69479	-1.10884
								472.594	1.17203	-1.25879	0.29684	-0.04789	1.46886	-1.30668		474.016	0.982436	-0.69216	0.567026	-0.37282	1.54946	-1.06499		464.391	0.802168	-1.85456	1.52889	0.075791	2.33105	-1.77877
								472.73	1.34488	-1.09413	0.29684	-0.04789	1.64172	-1.14202		474.774	0.994917	-0.73166	0.567026	-0.37282	1.56194	-1.10448		465.224	1.54764	-1.51676	1.52889	0.075791	3.07653	-1.44097
								473.094	1.51	-1.4	0.29684	-0.04789	1.80684	-1.44789		474.939	0.833806	-0.73502	0.567026	-0.37282	1.40083	-1.10784		465.224	1.73464	-1.56518	1.52889	0.075791	3.26352	-1.48939
								473.33	1.3234	-0.9183	0.29684	-0.04789	1.62024	-0.96619		474.939	0.871129	-0.75422	0.567026	-0.37282	1.43816	-1.12705		465.224	1.93784	-1.48376	1.52889	0.075791	3.46673	-1.40797
								473.474	1.22432	-0.88562	0.29684	-0.04789	1.52116	-0.93351		475.474	1.17515	-0.61862	0.567026	-0.37282	1.74217	-0.99145		465.224	2.30873	-1.44504	1.52889	0.075791	3.83762	-1.36925
								473.474	1.24976	-1.04684	0.29684	-0.04789	1.5466	-1.09473		475.604	1.23931	-0.54113	0.567026	-0.37282	1.80634	-0.91396		466.29	2.30844	-1.37424	1.52889	0.075791	3.83732	-1.29845
								474.024	1.07979	-1.03404	0.29684	-0.04789	1.37663	-1.08193		475.604	1.43025	-0.77715	0.567026	-0.37282	1.99727	-1.14997		467.079	2.62405	-1.43679	1.52889	0.075791	4.15293	-1.361
								474.024	1.18997	-0.84961	0.29684	-0.04789	1.48681	-0.8975		475.604	1.51134	-0.60582	0.567026	-0.37282	2.07837	-0.97864		471.944	-0.7305	-1.3324	1.52889	0.075791	0.798387	-1.25661
								474.939	1.38785	-1.07137	0.29684	-0.04789	1.68469	-1.11926		476.074	0.912898	-0.81854	0.567026	-0.37282	1.47992	-1.19136		471.944	-0.34775	-1.17812	1.52889	0.075791	1.18114	-1.10232
								474.939	1.45014	-1.2732	0.29684	-0.04789	1.74698	-1.32109		476.074	0.947664	-0.85483	0.567026	-0.37282	1.51469	-1.22765		471.974	1.11418	-0.86696	1.52889	0.075791	2.64307	-0.79117
								475.474	1.52995	-1.08026	0.29684	-0.04789	1.82679	-1.12815		476.594	0.708448	-0.70529	0.567026	-0.37282	1.27547	-1.07811		472.594	-1.0995	-1.42231	1.52889	0.075791	0.429384	-1.34652
								475.604	1.54557	-0.688	0.29684	-0.04789	1.84241	-0.73589		477.422	0.59336	-0.64862	0.567026	-0.37282	1.16039	-1.02144		472.594	-0.18062	-1.31039	1.52889	0.075791	1.34826	-1.2346
								475.604	1.59323	-0.88613	0.29684	-0.04789	1.89007	-0.93402		478.334	0.924505	-0.88	0.567026	-0.37282	1.49153	-1.25282		472.594	0.475389	-1.12522	1.52889	0.075791	2.00427	-1.04943
								475.604	1.61955	-0.54752	0.29684	-0.04789	1.91639	-0.59541		478.334	1.03322	-0.68	0.567026	-0.37282	1.60025	-1.05282		472.73	0.284896	-0.85179	1.52889	0.075791	1.81378	-0.776
								475.604	1.62315	-0.51664	0.29684	-0.04789	1.91999	-0.56453		479.174	0.72818	-0.44267	0.567026	-0.37282	1.29521	-0.81549		473.094	-0.34093	-1.42146	1.52889	0.075791	1.18795	-1.34567
								476.074	1.33714	-0.74005	0.29684	-0.04789	1.63398	-0.78794		479.834	0.741723	-0.50844	0.567026	-0.37282	1.30875	-0.88127		473.104	0.251469	-0.61768	1.52889	0.075791	1.78035	-0.54189
								476.074	1.41065	-0.69114	0.29684	-0.04789	1.70749	-0.73903		479.834	0.828238	-0.44246	0.567026	-0.37282	1.39526	-0.81528		473.33	-0.29005	-1.26706	1.52889	0.075791	1.23883	-1.19127
								476.594	1.1277	-1.39907	0.29684	-0.04789	1.42454	-1.44696		479.834	0.922424	-0.47956	0.567026	-0.37282	1.48945	-0.85238		474.024	-0.11912	-1.30792	1.52889	0.075791	1.40976	-1.23213
								477.414	1.09	-1.28	0.29684	-0.04789	1.38684	-1.32789		480.566	0.670447	-0.65877	0.567026	-0.37282	1.23747	-1.03159		474.939	-0.29697	-1.24051	1.52889	0.075791	1.23192	-1.16472
								478.114	0.909564	-1.40334	0.29684	-0.04789	1.2064	-1.45122		481.406	0.68	-0.77	0.567026	-0.37282	1.24703	-1.14282		475.474	0.988478	-0.8906	1.52889	0.075791	2.51736	-0.81481
								478.334	1.16325	-1.32	0.29684	-0.04789	1.46009	-1.36789		482.956	0.421542	-0.5332	0.567026	-0.37282	0.988568	-0.90602		477.414	-0.6	-1.27	1.52889	0.075791	0.928886	-1.19421
								478.334	1.21488	-1.33	0.29684	-0.04789	1.51172	-1.37789		483.266	0.857462	-0.38677	0.567026	-0.37282	1.42449	-0.75959		477.414	0.204395	-0.91	1.52889	0.075791	1.73328	-0.83421
								479.834	1.19546	-0.66935	0.29684	-0.04789	1.49229	-0.71724		484.686	0.290568	-0.84899	0.567026	-0.37282	0.857594	-1.22182		477.422	0.353754	-0.99841	1.52889	0.075791	1.88264	-0.92262
								479.834	1.20208	-0.51572	0.29684	-0.04789	1.49892	-0.5636		484.686	0.269089	-0.84401	0.567026	-0.37282	0.836115	-1.21683		478.034	-0.27827	-1.33387	1.52889	0.075791	1.25061	-1.25808
								479.834	1.23408	-0.66849	0.29684	-0.04789	1.53092	-0.71637		487.64	1.15361	-0.67523	0.567026	-0.37282	1.72063	-1.04805		478.034	-0.00824	-1.25165	1.52889	0.075791	1.52065	-1.17586
								480.566	1.29	-1.29	0.29684	-0.04789	1.58684	-1.33789										478.334	0.13	-1.34	1.52889	0.075791	1.65889	-1.26421
								481.406	1.17	-0.49	0.29684	-0.04789	1.46684	-0.53789										478.334	0.34237	-1.22	1.52889	0.075791	1.87126	-1.14421
								481.836	0.88043	-1.16	0.29684	-0.04789	1.17727	-1.20789										479.174	-0.20481	-1.09242	1.52889	0.075791	1.32407	-1.01662
								483.266	0.828995	-1.13236	0.29684	-0.04789	1.12583	-1.18025										479.174	0.102911	-1.09959	1.52889	0.075791	1.6318	-1.0238
								483.266	-0.50856	-1.12307	0.29684	-0.04789	-0.21172	-1.17096										479.174	0.153199	-1.3685	1.52889	0.075791	1.68208	-1.29271
								483.266	0.842556	-1.29867	0.29684	-0.04789	1.13939	-1.34656										479.174	0.380918	-0.91628	1.52889	0.075791	1.9098	-0.84049
								483.266	1.08563	-1.25912	0.29684	-0.04789	1.38247	-1.307										479.174	0.896899	-0.65738	1.52889	0.075791	2.42578	-0.58158
								484.686	0.623351	-1.50922	0.29684	-0.04789	0.920191	-1.5571										481.406	0.003984	-1.08697	1.52889	0.075791	1.53287	-1.01118
								485.07	0.872962	-1.09916	0.29684	-0.04789	1.1698	-1.14705										481.836	-0.09	-1.12	1.52889	0.075791	1.43889	-1.04421
								486.14	1.23205	-0.75656	0.29684	-0.04789	1.52889	-0.80445										483.266	-0.60763	-1.34234	1.52889	0.075791	0.921251	-1.26655
																								483.266	1.19328	-0.66164	1.52889	0.075791	2.72216	-0.58585
																								484.686	-0.23832	-0.63483	1.52889	0.075791	1.29056	-0.55904

## Sheet: Composite curve
Ordered by sp / group					Ordered by sample depth					Multi sp average for each depth horizon
Sp / group	Depth CCSF-M	Composite δ13C (‰) VPDB	Composite δ18O (‰) VPDB		Sp / group	Depth CCSF-M	Composite δ13C (‰) VPDB	Composite δ18O (‰) VPDB		Depth	Average Composite δ13C (‰) VPDB of all sp / groups	Average Composite δ18O (‰) VPDB of all sp / groups
Cibicides	458.404	2.36231	-1.01381		Lenticulina	431.63	2.30676	-0.99414		431.63	2.30676	-0.99414
Cibicides	459.004	2.07753	-0.96585		Gavelinellinae	431.81	1.95535	-0.6127		431.81	3.0139	-0.927527
Cibicides	460.414	2.44703	-0.98773		Lenticulina	431.81	2.48193	-0.89978		432.72	2.36149	-1.06526
Cibicides	461.194	2.10267	-0.98907		Lenticulina	431.81	4.60443	-1.2701		436.07	2.52432	-0.37048
Cibicides	461.514	2.08274	-1.26208		Lenticulina	432.72	2.36149	-1.06526		437.61	2.71567	-1.17048
Cibicides	464.141	2.20878	-1.21268		Gavelinellinae	436.07	2.52432	-0.37048		440.96	3.20808	-0.80702
Cibicides	464.391	2.26371	-1.25951		Lenticulina	437.61	2.3812	-1.30495		451.57	2.04308	-1.3923
Cibicides	467.079	2.88493	-1.34005		Lenticulina	437.61	3.05014	-1.03601		456.4	2.4144	-0.69876
Cibicides	471.572	1.53202	-1.26523		Lenticulina	440.96	3.20808	-0.80702		457.65	2.7131	-0.95334
Cibicides	472.73	1.77511	-1.00413		Gavelinellinae	451.57	2.04308	-1.3923		458.404	2.52317	-1.31981
Cibicides	473.33	1.75744	-1.31606		Gavelinellinae	456.4	2.4144	-0.69876		458.64	2.66188	-1.0086
Cibicides	473.484	1.03408	-0.51877		Gavelinellinae	457.65	2.7131	-0.95334		459.004	2.59878	-1.18963
Cibicides	475.474	1.7822	-1.17496		Cibicides	458.404	2.36231	-1.01381		459.317	2.49404	-1.18713
Gavelinellinae	431.81	1.95535	-0.6127		Gavelinellinae	458.404	2.63173	-1.15732		460.414	2.44703	-0.98773
Gavelinellinae	436.07	2.52432	-0.37048		Gyroidinoides	458.404	2.71738	-1.33317		461.194	2.72518	-1.21535
Gavelinellinae	451.57	2.04308	-1.3923		Osangularia utaturensis	458.404	2.49348	-1.29677		461.514	2.3323	-1.4877
Gavelinellinae	456.4	2.4144	-0.69876		Lenticulina	458.404	2.58277	-1.31719		462.26	2.53512	-1.36014
Gavelinellinae	457.65	2.7131	-0.95334		Lenticulina	458.404	2.33554	-1.55597		464.077	3.21272	-1.42567
Gavelinellinae	458.404	2.63173	-1.15732		Lenticulina	458.404	2.53896	-1.56447		464.141	2.75565	-1.26676
Gavelinellinae	458.64	2.65552	-0.95361		Gavelinellinae	458.64	2.65552	-0.95361		464.391	2.37624	-1.50161
Gavelinellinae	458.64	2.66825	-1.06359		Gavelinellinae	458.64	2.66825	-1.06359		465.224	3.4111	-1.4269
Gavelinellinae	459.004	2.55753	-1.24195		Cibicides	459.004	2.07753	-0.96585		466.29	2.98263	-1.6071
Gavelinellinae	459.317	2.49404	-1.18713		Gavelinellinae	459.004	2.55753	-1.24195		467.079	3.37405	-1.33924
Gavelinellinae	461.194	2.54547	-1.05215		Gyroidinoides	459.004	3.33103	-1.16878		471.409	1.713	-1.09385
Gavelinellinae	464.141	2.36339	-1.47877		Osangularia utaturensis	459.004	2.40523	-1.33929		471.572	2.50728	-1.25289
Gavelinellinae	464.391	2.53396	-1.46654		Lenticulina	459.004	2.62256	-1.23226		471.774	2.5583	-1.20969
Gavelinellinae	466.29	2.92684	-1.67789		Gavelinellinae	459.317	2.49404	-1.18713		471.944	2.3973	-1.05402
Gavelinellinae	471.409	1.59373	-1.1994		Cibicides	460.414	2.44703	-0.98773		471.974	2.27485	-0.9884
Gavelinellinae	471.774	1.46186	-1.43384		Cibicides	461.194	2.10267	-0.98907		472.589	1.16198	-0.88322
Gavelinellinae	472.594	1.04684	-0.83789		Gavelinellinae	461.194	2.54547	-1.05215		472.594	2.60403	-1.40883
Gavelinellinae	472.594	1.4571	-1.38313		Lenticulina	461.194	3.42017	-1.40814		472.73	2.73633	-1.40383
Gavelinellinae	472.594	1.46886	-1.30668		Lenticulina	461.194	2.83243	-1.41203		473.094	2.50838	-1.40239
Gavelinellinae	472.73	1.64172	-1.14202		Cibicides	461.514	2.08274	-1.26208		473.104	2.34636	-1.39757
Gavelinellinae	473.094	1.80684	-1.44789		Gyroidinoides	461.514	2.60998	-1.53305		473.33	2.5039	-1.45629
Gavelinellinae	473.33	1.62024	-0.96619		Lenticulina	461.514	2.30419	-1.66798		473.474	2.29037	-1.51685
Gavelinellinae	473.474	1.52116	-0.93351		Gyroidinoides	462.26	2.43326	-1.52639		473.484	1.03408	-0.51877
Gavelinellinae	473.474	1.5466	-1.09473		Osangularia utaturensis	462.26	2.13365	-1.35617		474.016	1.54946	-1.06499
Gavelinellinae	474.024	1.37663	-1.08193		Lenticulina	462.26	3.03844	-1.19786		474.024	3.15462	-1.34973
Gavelinellinae	474.024	1.48681	-0.8975		Lenticulina	464.077	2.63289	-1.76394		474.774	1.56194	-1.10448
Gavelinellinae	474.939	1.68469	-1.11926		Lenticulina	464.077	3.79255	-1.0874		474.939	2.86464	-1.22944
Gavelinellinae	474.939	1.74698	-1.32109		Cibicides	464.141	2.20878	-1.21268		475.474	2.63267	-1.26495
Gavelinellinae	475.474	1.82679	-1.12815		Gavelinellinae	464.141	2.36339	-1.47877		475.604	2.78956	-1.43183
Gavelinellinae	475.604	1.84241	-0.73589		Lenticulina	464.141	3.69479	-1.10884		476.074	2.70588	-1.40341
Gavelinellinae	475.604	1.89007	-0.93402		Cibicides	464.391	2.26371	-1.25951		476.594	2.39884	-1.36302
Gavelinellinae	475.604	1.91639	-0.59541		Gavelinellinae	464.391	2.53396	-1.46654		477.414	2.64718	-1.56209
Gavelinellinae	475.604	1.91999	-0.56453		Lenticulina	464.391	2.33105	-1.77877		477.422	2.89037	-1.56971
Gavelinellinae	476.074	1.63398	-0.78794		Lenticulina	465.224	3.07653	-1.44097		478.034	3.17002	-1.46518
Gavelinellinae	476.074	1.70749	-0.73903		Lenticulina	465.224	3.26352	-1.48939		478.114	1.2064	-1.45122
Gavelinellinae	476.594	1.42454	-1.44696		Lenticulina	465.224	3.46673	-1.40797		478.334	3.20581	-1.53427
Gavelinellinae	477.414	1.38684	-1.32789		Lenticulina	465.224	3.83762	-1.36925		479.174	3.10885	-1.52295
Gavelinellinae	478.114	1.2064	-1.45122		Gavelinellinae	466.29	2.92684	-1.67789		479.834	2.98329	-1.51419
Gavelinellinae	478.334	1.46009	-1.36789		Gyroidinoides	466.29	2.70277	-1.77691		480.566	2.58318	-1.72603
Gavelinellinae	478.334	1.51172	-1.37789		Osangularia utaturensis	466.29	2.46359	-1.67516		481.406	3.06195	-1.43789
Gavelinellinae	479.834	1.49229	-0.71724		Lenticulina	466.29	3.83732	-1.29845		481.836	3.36113	-1.31925
Gavelinellinae	479.834	1.49892	-0.5636		Cibicides	467.079	2.88493	-1.34005		482.956	0.988568	-0.90602
Gavelinellinae	479.834	1.53092	-0.71637		Osangularia utaturensis	467.079	3.08427	-1.31668		483.266	2.22403	-1.16729
Gavelinellinae	480.566	1.58684	-1.33789		Lenticulina	467.079	4.15293	-1.361		484.686	2.27774	-1.20348
Gavelinellinae	481.406	1.46684	-0.53789		Gavelinellinae	471.409	1.59373	-1.1994		485.07	1.1698	-1.14705
Gavelinellinae	481.836	1.17727	-1.20789		Gyroidinoides	471.409	1.83227	-0.9883		486.14	1.52889	-0.80445
Gavelinellinae	483.266	1.12583	-1.18025		Cibicides	471.572	1.53202	-1.26523		487.64	1.72063	-1.04805
Gavelinellinae	483.266	-0.21172	-1.17096		Gyroidinoides	471.572	1.74667	-0.92825
Gavelinellinae	483.266	1.13939	-1.34656		Osangularia utaturensis	471.572	1.62633	-1.1122
Gavelinellinae	483.266	1.38247	-1.307		Gavelinellinae	471.774	1.46186	-1.43384
Gavelinellinae	484.686	0.920191	-1.5571		Gyroidinoides	471.774	1.53896	-1.21313
Gavelinellinae	485.07	1.1698	-1.14705		Gyroidinoides	471.944	1.24173	-1.70965
Gavelinellinae	486.14	1.52889	-0.80445		Gyroidinoides	471.944	1.39606	-1.17632
Gyroidinoides	458.404	2.71738	-1.33317		Lenticulina	471.944	0.798387	-1.25661
Gyroidinoides	459.004	3.33103	-1.16878		Lenticulina	471.944	1.18114	-1.10232
Gyroidinoides	461.514	2.60998	-1.53305		Gyroidinoides	471.974	2.6763	-0.7426
Gyroidinoides	462.26	2.43326	-1.52639		Lenticulina	471.974	2.64307	-0.79117
Gyroidinoides	466.29	2.70277	-1.77691		Gyroidinoides	472.589	1.16198	-0.88322
Gyroidinoides	471.409	1.83227	-0.9883		Gavelinellinae	472.594	1.04684	-0.83789
Gyroidinoides	471.572	1.74667	-0.92825		Gavelinellinae	472.594	1.4571	-1.38313
Gyroidinoides	471.774	1.53896	-1.21313		Gavelinellinae	472.594	1.46886	-1.30668
Gyroidinoides	471.944	1.24173	-1.70965		Gyroidinoides	472.594	1.30088	-1.14839
Gyroidinoides	471.944	1.39606	-1.17632		Lenticulina	472.594	0.429384	-1.34652
Gyroidinoides	471.974	2.6763	-0.7426		Lenticulina	472.594	1.34826	-1.2346
Gyroidinoides	472.589	1.16198	-0.88322		Lenticulina	472.594	2.00427	-1.04943
Gyroidinoides	472.594	1.30088	-1.14839		Cibicides	472.73	1.77511	-1.00413
Gyroidinoides	472.73	2.28288	-0.70819		Gavelinellinae	472.73	1.64172	-1.14202
Gyroidinoides	473.094	1.60506	-1.25859		Gyroidinoides	472.73	2.28288	-0.70819
Gyroidinoides	473.104	1.3483	-1.16718		Lenticulina	472.73	1.81378	-0.776
Gyroidinoides	473.33	1.76427	-1.06231		Gavelinellinae	473.094	1.80684	-1.44789
Gyroidinoides	473.474	1.38043	-1.1176		Gyroidinoides	473.094	1.60506	-1.25859
Gyroidinoides	474.016	1.54946	-1.06499		Lenticulina	473.094	1.18795	-1.34567
Gyroidinoides	474.774	1.56194	-1.10448		Gyroidinoides	473.104	1.3483	-1.16718
Gyroidinoides	474.939	1.40083	-1.10784		Lenticulina	473.104	1.78035	-0.54189
Gyroidinoides	474.939	1.43816	-1.12705		Cibicides	473.33	1.75744	-1.31606
Gyroidinoides	475.474	1.74217	-0.99145		Gavelinellinae	473.33	1.62024	-0.96619
Gyroidinoides	475.604	1.80634	-0.91396		Gyroidinoides	473.33	1.76427	-1.06231
Gyroidinoides	475.604	1.99727	-1.14997		Osangularia utaturensis	473.33	1.98039	-0.62009
Gyroidinoides	475.604	2.07837	-0.97864		Lenticulina	473.33	1.23883	-1.19127
Gyroidinoides	476.074	1.47992	-1.19136		Gavelinellinae	473.474	1.52116	-0.93351
Gyroidinoides	476.074	1.51469	-1.22765		Gavelinellinae	473.474	1.5466	-1.09473
Gyroidinoides	476.594	1.27547	-1.07811		Gyroidinoides	473.474	1.38043	-1.1176
Gyroidinoides	477.422	1.16039	-1.02144		Cibicides	473.484	1.03408	-0.51877
Gyroidinoides	478.334	1.49153	-1.25282		Gyroidinoides	474.016	1.54946	-1.06499
Gyroidinoides	478.334	1.60025	-1.05282		Gavelinellinae	474.024	1.37663	-1.08193
Gyroidinoides	479.174	1.29521	-0.81549		Gavelinellinae	474.024	1.48681	-0.8975
Gyroidinoides	479.834	1.30875	-0.88127		Lenticulina	474.024	1.40976	-1.23213
Gyroidinoides	479.834	1.39526	-0.81528		Gyroidinoides	474.774	1.56194	-1.10448
Gyroidinoides	479.834	1.48945	-0.85238		Gavelinellinae	474.939	1.68469	-1.11926
Gyroidinoides	480.566	1.23747	-1.03159		Gavelinellinae	474.939	1.74698	-1.32109
Gyroidinoides	481.406	1.24703	-1.14282		Gyroidinoides	474.939	1.40083	-1.10784
Gyroidinoides	482.956	0.988568	-0.90602		Gyroidinoides	474.939	1.43816	-1.12705
Gyroidinoides	483.266	1.42449	-0.75959		Lenticulina	474.939	1.23192	-1.16472
Gyroidinoides	484.686	0.857594	-1.22182		Cibicides	475.474	1.7822	-1.17496
Gyroidinoides	484.686	0.836115	-1.21683		Gavelinellinae	475.474	1.82679	-1.12815
Gyroidinoides	487.64	1.72063	-1.04805		Gyroidinoides	475.474	1.74217	-0.99145
Osangularia utaturensis	458.404	2.49348	-1.29677		Lenticulina	475.474	2.51736	-0.81481
Osangularia utaturensis	459.004	2.40523	-1.33929		Gavelinellinae	475.604	1.84241	-0.73589
Osangularia utaturensis	462.26	2.13365	-1.35617		Gavelinellinae	475.604	1.89007	-0.93402
Osangularia utaturensis	466.29	2.46359	-1.67516		Gavelinellinae	475.604	1.91639	-0.59541
Osangularia utaturensis	467.079	3.08427	-1.31668		Gavelinellinae	475.604	1.91999	-0.56453
Osangularia utaturensis	471.572	1.62633	-1.1122		Gyroidinoides	475.604	1.80634	-0.91396
Osangularia utaturensis	473.33	1.98039	-0.62009		Gyroidinoides	475.604	1.99727	-1.14997
Osangularia utaturensis	477.422	1.81953	-0.61705		Gyroidinoides	475.604	2.07837	-0.97864
Lenticulina	431.63	2.30676	-0.99414		Gavelinellinae	476.074	1.63398	-0.78794
Lenticulina	431.81	2.48193	-0.89978		Gavelinellinae	476.074	1.70749	-0.73903
Lenticulina	431.81	4.60443	-1.2701		Gyroidinoides	476.074	1.47992	-1.19136
Lenticulina	432.72	2.36149	-1.06526		Gyroidinoides	476.074	1.51469	-1.22765
Lenticulina	437.61	2.3812	-1.30495		Gavelinellinae	476.594	1.42454	-1.44696
Lenticulina	437.61	3.05014	-1.03601		Gyroidinoides	476.594	1.27547	-1.07811
Lenticulina	440.96	3.20808	-0.80702		Gavelinellinae	477.414	1.38684	-1.32789
Lenticulina	458.404	2.58277	-1.31719		Lenticulina	477.414	0.928886	-1.19421
Lenticulina	458.404	2.33554	-1.55597		Lenticulina	477.414	1.73328	-0.83421
Lenticulina	458.404	2.53896	-1.56447		Gyroidinoides	477.422	1.16039	-1.02144
Lenticulina	459.004	2.62256	-1.23226		Osangularia utaturensis	477.422	1.81953	-0.61705
Lenticulina	461.194	3.42017	-1.40814		Lenticulina	477.422	1.88264	-0.92262
Lenticulina	461.194	2.83243	-1.41203		Lenticulina	478.034	1.25061	-1.25808
Lenticulina	461.514	2.30419	-1.66798		Lenticulina	478.034	1.52065	-1.17586
Lenticulina	462.26	3.03844	-1.19786		Gavelinellinae	478.114	1.2064	-1.45122
Lenticulina	464.077	2.63289	-1.76394		Gavelinellinae	478.334	1.46009	-1.36789
Lenticulina	464.077	3.79255	-1.0874		Gavelinellinae	478.334	1.51172	-1.37789
Lenticulina	464.141	3.69479	-1.10884		Gyroidinoides	478.334	1.49153	-1.25282
Lenticulina	464.391	2.33105	-1.77877		Gyroidinoides	478.334	1.60025	-1.05282
Lenticulina	465.224	3.07653	-1.44097		Lenticulina	478.334	1.65889	-1.26421
Lenticulina	465.224	3.26352	-1.48939		Lenticulina	478.334	1.87126	-1.14421
Lenticulina	465.224	3.46673	-1.40797		Gyroidinoides	479.174	1.29521	-0.81549
Lenticulina	465.224	3.83762	-1.36925		Lenticulina	479.174	1.32407	-1.01662
Lenticulina	466.29	3.83732	-1.29845		Lenticulina	479.174	1.6318	-1.0238
Lenticulina	467.079	4.15293	-1.361		Lenticulina	479.174	1.68208	-1.29271
Lenticulina	471.944	0.798387	-1.25661		Lenticulina	479.174	1.9098	-0.84049
Lenticulina	471.944	1.18114	-1.10232		Lenticulina	479.174	2.42578	-0.58158
Lenticulina	471.974	2.64307	-0.79117		Gavelinellinae	479.834	1.49229	-0.71724
Lenticulina	472.594	0.429384	-1.34652		Gavelinellinae	479.834	1.49892	-0.5636
Lenticulina	472.594	1.34826	-1.2346		Gavelinellinae	479.834	1.53092	-0.71637
Lenticulina	472.594	2.00427	-1.04943		Gyroidinoides	479.834	1.30875	-0.88127
Lenticulina	472.73	1.81378	-0.776		Gyroidinoides	479.834	1.39526	-0.81528
Lenticulina	473.094	1.18795	-1.34567		Gyroidinoides	479.834	1.48945	-0.85238
Lenticulina	473.104	1.78035	-0.54189		Gavelinellinae	480.566	1.58684	-1.33789
Lenticulina	473.33	1.23883	-1.19127		Gyroidinoides	480.566	1.23747	-1.03159
Lenticulina	474.024	1.40976	-1.23213		Gavelinellinae	481.406	1.46684	-0.53789
Lenticulina	474.939	1.23192	-1.16472		Gyroidinoides	481.406	1.24703	-1.14282
Lenticulina	475.474	2.51736	-0.81481		Lenticulina	481.406	1.53287	-1.01118
Lenticulina	477.414	0.928886	-1.19421		Gavelinellinae	481.836	1.17727	-1.20789
Lenticulina	477.414	1.73328	-0.83421		Lenticulina	481.836	1.43889	-1.04421
Lenticulina	477.422	1.88264	-0.92262		Gyroidinoides	482.956	0.988568	-0.90602
Lenticulina	478.034	1.25061	-1.25808		Gavelinellinae	483.266	1.12583	-1.18025
Lenticulina	478.034	1.52065	-1.17586		Gavelinellinae	483.266	-0.21172	-1.17096
Lenticulina	478.334	1.65889	-1.26421		Gavelinellinae	483.266	1.13939	-1.34656
Lenticulina	478.334	1.87126	-1.14421		Gavelinellinae	483.266	1.38247	-1.307
Lenticulina	479.174	1.32407	-1.01662		Gyroidinoides	483.266	1.42449	-0.75959
Lenticulina	479.174	1.6318	-1.0238		Lenticulina	483.266	0.921251	-1.26655
Lenticulina	479.174	1.68208	-1.29271		Lenticulina	483.266	2.72216	-0.58585
Lenticulina	479.174	1.9098	-0.84049		Gavelinellinae	484.686	0.920191	-1.5571
Lenticulina	479.174	2.42578	-0.58158		Gyroidinoides	484.686	0.857594	-1.22182
Lenticulina	481.406	1.53287	-1.01118		Gyroidinoides	484.686	0.836115	-1.21683
Lenticulina	481.836	1.43889	-1.04421		Lenticulina	484.686	1.29056	-0.55904
Lenticulina	483.266	0.921251	-1.26655		Gavelinellinae	485.07	1.1698	-1.14705
Lenticulina	483.266	2.72216	-0.58585		Gavelinellinae	486.14	1.52889	-0.80445
Lenticulina	484.686	1.29056	-0.55904		Gyroidinoides	487.64	1.72063	-1.04805

## Sheet: Composite curve no Lenticulina
Ordered by sp / group					Ordered by sample depth					Multi sp average for each depth horizon - NO LENTICULINA
Sp / group	Depth CCSF-M	Composite δ13C (‰) VPDB	Composite δ18O (‰) VPDB		Sp / group	Depth CCSF-M	Composite δ13C (‰) VPDB	Composite δ18O (‰) VPDB		Depth	Average Composite δ13C (‰) VPDB of all sp / groups	Average Composite δ18O (‰) VPDB of all sp / groups
Cibicides	458.404	2.36231	-1.01381		Gavelinellinae	431.81	1.95535	-0.6127		431.81	1.95535	-0.6127
Cibicides	459.004	2.07753	-0.96585		Gavelinellinae	436.07	2.52432	-0.37048		436.07	2.52432	-0.37048
Cibicides	460.414	2.44703	-0.98773		Gavelinellinae	451.57	2.04308	-1.3923		451.57	2.04308	-1.3923
Cibicides	461.194	2.10267	-0.98907		Gavelinellinae	456.4	2.4144	-0.69876		456.4	2.4144	-0.69876
Cibicides	461.514	2.08274	-1.26208		Gavelinellinae	457.65	2.7131	-0.95334		457.65	2.7131	-0.95334
Cibicides	464.141	2.20878	-1.21268		Cibicides	458.404	2.36231	-1.01381		458.404	458.404	-1.20027
Cibicides	464.391	2.26371	-1.25951		Gavelinellinae	458.404	2.63173	-1.15732		458.64	2.67456	-1.24524
Cibicides	467.079	2.88493	-1.34005		Gyroidinoides	458.404	2.71738	-1.33317		458.64	2.66825	-1.06359
Cibicides	471.572	1.53202	-1.26523		Osangularia utaturensis	458.404	2.49348	-1.29677		459.004	2.47369	-1.06995
Cibicides	472.73	1.77511	-1.00413		Gavelinellinae	458.64	2.65552	-0.95361		459.317	2.49404	-1.18713
Cibicides	473.33	1.75744	-1.31606		Gavelinellinae	458.64	2.66825	-1.06359		460.414	2.44703	-0.98773
Cibicides	473.484	1.03408	-0.51877		Cibicides	459.004	2.07753	-0.96585		461.194	2.31753	-1.1039
Cibicides	475.474	1.7822	-1.17496		Gavelinellinae	459.004	2.55753	-1.24195		461.514	2.94428	-1.20537
Gavelinellinae	431.81	1.95535	-0.6127		Gyroidinoides	459.004	3.33103	-1.16878		462.26	2.86813	-1.25404
Gavelinellinae	436.07	2.52432	-0.37048		Osangularia utaturensis	459.004	2.40523	-1.33929		464.141	2.44963	-1.26321
Gavelinellinae	451.57	2.04308	-1.3923		Gavelinellinae	459.317	2.49404	-1.18713		464.391	2.47053	-1.08743
Gavelinellinae	456.4	2.4144	-0.69876		Cibicides	460.414	2.44703	-0.98773		466.29	2.36505	-1.00965
Gavelinellinae	457.65	2.7131	-0.95334		Cibicides	461.194	2.10267	-0.98907		467.079	2.32407	-1.02061
Gavelinellinae	458.404	2.63173	-1.15732		Gavelinellinae	461.194	2.54547	-1.05215		471.409	2.3141	-1.15712
Gavelinellinae	458.64	2.65552	-0.95361		Cibicides	461.514	2.08274	-1.26208		471.572	2.37533	-1.44051
Gavelinellinae	458.64	2.66825	-1.06359		Gyroidinoides	461.514	2.60998	-1.53305		471.774	2.52162	-1.52972
Gavelinellinae	459.004	2.55753	-1.24195		Gyroidinoides	462.26	2.43326	-1.52639		471.944	2.28346	-1.44128
Gavelinellinae	459.317	2.49404	-1.18713		Osangularia utaturensis	462.26	2.13365	-1.35617		471.974	2.6763	-0.7426
Gavelinellinae	461.194	2.54547	-1.05215		Cibicides	464.141	2.20878	-1.21268		472.589	1.16198	-0.88322
Gavelinellinae	464.141	2.36339	-1.47877		Gavelinellinae	464.141	2.36339	-1.47877		472.594	2.52197	-1.47068
Gavelinellinae	464.391	2.53396	-1.46654		Cibicides	464.391	2.26371	-1.25951		472.73	2.57484	-1.46798
Gavelinellinae	466.29	2.92684	-1.67789		Gavelinellinae	464.391	2.53396	-1.46654		473.094	2.7304	-1.57221
Gavelinellinae	471.409	1.59373	-1.1994		Gavelinellinae	466.29	2.92684	-1.67789		473.104	1.3483	-1.16718
Gavelinellinae	471.774	1.46186	-1.43384		Gyroidinoides	466.29	2.70277	-1.77691		473.33	2.78389	-1.5272
Gavelinellinae	472.594	1.04684	-0.83789		Osangularia utaturensis	466.29	2.46359	-1.67516		473.474	2.81093	-1.44396
Gavelinellinae	472.594	1.4571	-1.38313		Cibicides	467.079	2.88493	-1.34005		473.484	1.03408	-0.51877
Gavelinellinae	472.594	1.46886	-1.30668		Osangularia utaturensis	467.079	3.08427	-1.31668		474.016	1.54946	-1.06499
Gavelinellinae	472.73	1.64172	-1.14202		Gavelinellinae	471.409	1.59373	-1.1994		474.024	1.713	-1.09385
Gavelinellinae	473.094	1.80684	-1.44789		Gyroidinoides	471.409	1.83227	-0.9883		474.774	1.56194	-1.10448
Gavelinellinae	473.33	1.62024	-0.96619		Cibicides	471.572	1.53202	-1.26523		474.939	1.59172	-1.18488
Gavelinellinae	473.474	1.52116	-0.93351		Gyroidinoides	471.572	1.74667	-0.92825		475.474	1.61162	-1.1581
Gavelinellinae	473.474	1.5466	-1.09473		Osangularia utaturensis	471.572	1.62633	-1.1122		475.604	1.58617	-1.18157
Gavelinellinae	474.024	1.37663	-1.08193		Gavelinellinae	471.774	1.46186	-1.43384		476.074	1.40965	-1.38323
Gavelinellinae	474.024	1.48681	-0.8975		Gyroidinoides	471.774	1.53896	-1.21313		476.594	1.39034	-1.46139
Gavelinellinae	474.939	1.68469	-1.11926		Gyroidinoides	471.944	1.24173	-1.70965		477.414	1.38684	-1.32789
Gavelinellinae	474.939	1.74698	-1.32109		Gyroidinoides	471.944	1.39606	-1.17632		477.422	2.03618	-0.95946
Gavelinellinae	475.474	1.82679	-1.12815		Gyroidinoides	471.974	2.6763	-0.7426		478.114	1.2064	-1.45122
Gavelinellinae	475.604	1.84241	-0.73589		Gyroidinoides	472.589	1.16198	-0.88322		478.334	1.2837	-1.10273
Gavelinellinae	475.604	1.89007	-0.93402		Gavelinellinae	472.594	1.04684	-0.83789		479.174	1.29521	-0.81549
Gavelinellinae	475.604	1.91639	-0.59541		Gavelinellinae	472.594	1.4571	-1.38313		479.834	1.65442	-1.11542
Gavelinellinae	475.604	1.91999	-0.56453		Gavelinellinae	472.594	1.46886	-1.30668		480.566	1.38487	-1.22754
Gavelinellinae	476.074	1.63398	-0.78794		Gyroidinoides	472.594	1.30088	-1.14839		481.406	1.538	-1.07626
Gavelinellinae	476.074	1.70749	-0.73903		Cibicides	472.73	1.77511	-1.00413		481.836	1.17727	-1.20789
Gavelinellinae	476.594	1.42454	-1.44696		Gavelinellinae	472.73	1.64172	-1.14202		482.956	0.988568	-0.90602
Gavelinellinae	477.414	1.38684	-1.32789		Gyroidinoides	472.73	2.28288	-0.70819		483.266	1.7601	-1.17958
Gavelinellinae	478.114	1.2064	-1.45122		Gavelinellinae	473.094	1.80684	-1.44789		484.686	1.58673	-1.29122
Gavelinellinae	478.334	1.46009	-1.36789		Gyroidinoides	473.094	1.60506	-1.25859		485.07	1.1698	-1.14705
Gavelinellinae	478.334	1.51172	-1.37789		Gyroidinoides	473.104	1.3483	-1.16718		486.14	1.52889	-0.80445
Gavelinellinae	479.834	1.49229	-0.71724		Cibicides	473.33	1.75744	-1.31606		487.64	1.72063	-1.04805
Gavelinellinae	479.834	1.49892	-0.5636		Gavelinellinae	473.33	1.62024	-0.96619
Gavelinellinae	479.834	1.53092	-0.71637		Gyroidinoides	473.33	1.76427	-1.06231
Gavelinellinae	480.566	1.58684	-1.33789		Osangularia utaturensis	473.33	1.98039	-0.62009
Gavelinellinae	481.406	1.46684	-0.53789		Gavelinellinae	473.474	1.52116	-0.93351
Gavelinellinae	481.836	1.17727	-1.20789		Gavelinellinae	473.474	1.5466	-1.09473
Gavelinellinae	483.266	1.12583	-1.18025		Gyroidinoides	473.474	1.38043	-1.1176
Gavelinellinae	483.266	-0.21172	-1.17096		Cibicides	473.484	1.03408	-0.51877
Gavelinellinae	483.266	1.13939	-1.34656		Gyroidinoides	474.016	1.54946	-1.06499
Gavelinellinae	483.266	1.38247	-1.307		Gavelinellinae	474.024	1.37663	-1.08193
Gavelinellinae	484.686	0.920191	-1.5571		Gavelinellinae	474.024	1.48681	-0.8975
Gavelinellinae	485.07	1.1698	-1.14705		Gyroidinoides	474.774	1.56194	-1.10448
Gavelinellinae	486.14	1.52889	-0.80445		Gavelinellinae	474.939	1.68469	-1.11926
Gyroidinoides	458.404	2.71738	-1.33317		Gavelinellinae	474.939	1.74698	-1.32109
Gyroidinoides	459.004	3.33103	-1.16878		Gyroidinoides	474.939	1.40083	-1.10784
Gyroidinoides	461.514	2.60998	-1.53305		Gyroidinoides	474.939	1.43816	-1.12705
Gyroidinoides	462.26	2.43326	-1.52639		Cibicides	475.474	1.7822	-1.17496
Gyroidinoides	466.29	2.70277	-1.77691		Gavelinellinae	475.474	1.82679	-1.12815
Gyroidinoides	471.409	1.83227	-0.9883		Gyroidinoides	475.474	1.74217	-0.99145
Gyroidinoides	471.572	1.74667	-0.92825		Gavelinellinae	475.604	1.84241	-0.73589
Gyroidinoides	471.774	1.53896	-1.21313		Gavelinellinae	475.604	1.89007	-0.93402
Gyroidinoides	471.944	1.24173	-1.70965		Gavelinellinae	475.604	1.91639	-0.59541
Gyroidinoides	471.944	1.39606	-1.17632		Gavelinellinae	475.604	1.91999	-0.56453
Gyroidinoides	471.974	2.6763	-0.7426		Gyroidinoides	475.604	1.80634	-0.91396
Gyroidinoides	472.589	1.16198	-0.88322		Gyroidinoides	475.604	1.99727	-1.14997
Gyroidinoides	472.594	1.30088	-1.14839		Gyroidinoides	475.604	2.07837	-0.97864
Gyroidinoides	472.73	2.28288	-0.70819		Gavelinellinae	476.074	1.63398	-0.78794
Gyroidinoides	473.094	1.60506	-1.25859		Gavelinellinae	476.074	1.70749	-0.73903
Gyroidinoides	473.104	1.3483	-1.16718		Gyroidinoides	476.074	1.47992	-1.19136
Gyroidinoides	473.33	1.76427	-1.06231		Gyroidinoides	476.074	1.51469	-1.22765
Gyroidinoides	473.474	1.38043	-1.1176		Gavelinellinae	476.594	1.42454	-1.44696
Gyroidinoides	474.016	1.54946	-1.06499		Gyroidinoides	476.594	1.27547	-1.07811
Gyroidinoides	474.774	1.56194	-1.10448		Gavelinellinae	477.414	1.38684	-1.32789
Gyroidinoides	474.939	1.40083	-1.10784		Gyroidinoides	477.422	1.16039	-1.02144
Gyroidinoides	474.939	1.43816	-1.12705		Osangularia utaturensis	477.422	1.81953	-0.61705
Gyroidinoides	475.474	1.74217	-0.99145		Gavelinellinae	478.114	1.2064	-1.45122
Gyroidinoides	475.604	1.80634	-0.91396		Gavelinellinae	478.334	1.46009	-1.36789
Gyroidinoides	475.604	1.99727	-1.14997		Gavelinellinae	478.334	1.51172	-1.37789
Gyroidinoides	475.604	2.07837	-0.97864		Gyroidinoides	478.334	1.49153	-1.25282
Gyroidinoides	476.074	1.47992	-1.19136		Gyroidinoides	478.334	1.60025	-1.05282
Gyroidinoides	476.074	1.51469	-1.22765		Gyroidinoides	479.174	1.29521	-0.81549
Gyroidinoides	476.594	1.27547	-1.07811		Gavelinellinae	479.834	1.49229	-0.71724
Gyroidinoides	477.422	1.16039	-1.02144		Gavelinellinae	479.834	1.49892	-0.5636
Gyroidinoides	478.334	1.49153	-1.25282		Gavelinellinae	479.834	1.53092	-0.71637
Gyroidinoides	478.334	1.60025	-1.05282		Gyroidinoides	479.834	1.30875	-0.88127
Gyroidinoides	479.174	1.29521	-0.81549		Gyroidinoides	479.834	1.39526	-0.81528
Gyroidinoides	479.834	1.30875	-0.88127		Gyroidinoides	479.834	1.48945	-0.85238
Gyroidinoides	479.834	1.39526	-0.81528		Gavelinellinae	480.566	1.58684	-1.33789
Gyroidinoides	479.834	1.48945	-0.85238		Gyroidinoides	480.566	1.23747	-1.03159
Gyroidinoides	480.566	1.23747	-1.03159		Gavelinellinae	481.406	1.46684	-0.53789
Gyroidinoides	481.406	1.24703	-1.14282		Gyroidinoides	481.406	1.24703	-1.14282
Gyroidinoides	482.956	0.988568	-0.90602		Gavelinellinae	481.836	1.17727	-1.20789
Gyroidinoides	483.266	1.42449	-0.75959		Gyroidinoides	482.956	0.988568	-0.90602
Gyroidinoides	484.686	0.857594	-1.22182		Gavelinellinae	483.266	1.12583	-1.18025
Gyroidinoides	484.686	0.836115	-1.21683		Gavelinellinae	483.266	-0.21172	-1.17096
Gyroidinoides	487.64	1.72063	-1.04805		Gavelinellinae	483.266	1.13939	-1.34656
Osangularia utaturensis	458.404	2.49348	-1.29677		Gavelinellinae	483.266	1.38247	-1.307
Osangularia utaturensis	459.004	2.40523	-1.33929		Gyroidinoides	483.266	1.42449	-0.75959
Osangularia utaturensis	462.26	2.13365	-1.35617		Gavelinellinae	484.686	0.920191	-1.5571
Osangularia utaturensis	466.29	2.46359	-1.67516		Gyroidinoides	484.686	0.857594	-1.22182
Osangularia utaturensis	467.079	3.08427	-1.31668		Gyroidinoides	484.686	0.836115	-1.21683
Osangularia utaturensis	471.572	1.62633	-1.1122		Gavelinellinae	485.07	1.1698	-1.14705
Osangularia utaturensis	473.33	1.98039	-0.62009		Gavelinellinae	486.14	1.52889	-0.80445
Osangularia utaturensis	477.422	1.81953	-0.61705		Gyroidinoides	487.64	1.72063	-1.04805
