# Supplementary material for: Oceanic Anoxic Event 2 triggered by Kerguelen volcanism
Source: Nat Commun. 2024 Jun 15;15:5124. doi: 10.1038/s41467-024-49032-3 (PMC11180104; doi:10.1038/s41467-024-49032-3)
Supplement: Supplementary file 4 — Supplementary Dataset 2 [file 41467_2024_49032_MOESM4_ESM.xlsx]

## Sheet: Benthic foram counts
U1516D	Sample	Offset	Top depth	%infauna	CA Axis 1	CA Axis 2	Depth CCSF-M	Abundance	Diversity	Notes	Ammodiscus spp.	Anomalina indica	Anomalina spp.	Anomalinoides eriksdalensis	Berthelina sp. 1	Berthelina spp.	Bolivina sp. 1	Bolivina sp. 2	Brunsvigella thoerensis	Bulimina triangularis	Gavelinella cenomanica	Cibicides complanata	Cibicides ribbingi	Cibicides sp. 1	Cibicides spp.	Cibicidoides turonica	Cibicidoides spp.	Citharina spp.	Dentalina spp.	Ellipsoidella binaria	Ellipsoidella spp.	Frondicularia spp.	Gavelinella intermedia	Gavelinella costulata	Gavelinella flandrini	Gavelinella nacatochensis	Gavelinella stellula	Gavelinella supracretacea	Gavelinella spp.	Gaudryina australis	Gaudryina pyramidata	Gaudryina spp.	Gyroidinoides globosus	Gyroidinoides lenticulus	Gyroidinoides primitiva	Gyroidinoides quadratus	Gyroidinoides spp.	Lenticulina spp.	Lingulogavelinella turonica
	2R-1W	10-13	458.1	64.2857	1.3396	-0.34628	458.404	77	21													5				3				1						2		5	1	3			2	5		2		3
	2R-1W	70-73	458.7	53.4247	1.1826	-0.21574	459.004	84	19													4					1			1	1										2	2	2	3		14	1	4
	2R-2W	2-5	458.88				459.184	0	0	BARREN
	2R-2W	64-67	459.5	33.3333	0.61896	-0.018262	459.804	3	3																																		1
	2R-3W	22-25	460.11	61.5385	1.6447	-0.43226	460.414	31	18					1						1		2														1		2	1					1		1
	2R-3W	100-103	460.89	55.814	1.3707	-0.020422	461.194	53	19			2										2																2		3				1		7		7	1
	2R-4W	20-23	461.21	52.381	1.2908	-0.27122	461.514	54	21			1										2	1								1							1		3	1			6		5		1
	2R-4W	80-83	461.81	62.5	1.0533	-0.055473	462.26	77	16	"20-27" (ret slide)												1																5		3	1	1		9		10		7
	3R-1W	20-23	462.7				463.254	0	0	BARREN
	3R-1W	121-123	463.71	50	1.2614	0.11442	464.141	68	20			4										4				1				2	2							1		2	9			4		2		8
	3R-2W	15-18	463.96	43.75	1.4837	-0.069813	464.391	32	10													12																						2	2	1
	3R-2W	120-123	465.01	80	1.3287	0.40243	465.44	15	10											1																									1			4	1
	3R-3W	52-55	465.78	58.6207	1.3813	-0.19222	466.29	160	25	"52-53" (ret slide)								2				2	3				1			1	1							12	3	3				11		4	1	11	25
	4R-1W	9-12	467.09	53.2468	1.2563	0.020238	467.079	80	17	"3-12" (ret slide)			1									2					3											2		4				2		6		8	9
	4R-1W	80-83	467.8				467.789	0	0	BARREN
	4R-2W	20-23	468.49				468.479	0	0	BARREN
	4R-2W	98-101	469.27				469.259	0	0	BARREN
	4R-3W	45-48	469.88				469.869	0	0	BARREN
	4R-3W	140-143	470.83				470.819	0	0	BARREN
	32R-1W	147-150	471.07	9.7561	-0.71822	-0.096205	471.409	75	12								1				11			18	3		2				1		6	9					6					7			6
	4R-4W	65-70	471.58	20.6349	-0.10406	-0.36032	471.571	76	12						4						4					8											5						4	30			2
	4R-5W	0-3	471.97	50	0.10586	0.28527	471.974	67	10												3				1						1													27		2		6
	32R-2W	115-118	472.245	33.3333	-0.51543	-0.068462	472.589	61	14	LIMS:"114,4-117,5"											5				2		1			1	1			9					6				5	9				2
	4R-5W	64-67	472.61	17.6471	-0.50604	0.013271	472.73	156	16												8			27	1						3		29	11			2						6	29		11	2	17
	32R-3W	15-18	472.76	21.4286	-0.32646	0.080412	473.104	65	15								3				12			2						1			1										10		12			3
	32R-3W	53-56	473.14	10.2041	-0.6956	0.029725	473.484	93	12								3				14			16	6		3						6	15			2						5	13				2
	5R-1W	17-20	473.17	23.741	-0.42215	-0.19934	473.33	203	18						7						24			10						3			30	1									13	51				14
	5R-1W	90-93	473.9	5.26316	-0.73113	-0.046595	474.016	156	15	"30-33" (ret slide)											5			75	5					14							10		1					7				1
	33R-1W	13-16	474.53	22.2222	-0.47962	0.31174	474.939	71	16								4	1			10			14	4					1	3			3									3	9				5
	5R-2W	20-23	474.66	33.3333	-0.32993	-0.10031	474.774	67	11										1		12								3					5					2				7	15				3
	5R-2W	90-93	475.36	13.4615	-0.72176	-1.0755	475.474	105	16	"80-83" (ret slide)					22		1				8				1	1				1			25		11									16				1
	5R-3W	13-15	476.09	80	-0.23468	-0.46303	476.204	20	8												4													1			1		1		1		2
	33R-2W	86-89	476.27	33.3333	-0.51141	0.14123	476.594	85	14								3				11			11	6								8	5					2				3	7		4
	5R-3W	88-91	476.84	0	-0.76839	-0.027957	477.017	5	2												1																										1
	5R-3W	125-128	477.21	45.122	0.1101	2.8457	477.422	85	12													1			7																		3	9				33
	33R-3W	126-129	477.79	66.6667	-0.02157	0.61299	478.114	21	9								3				3																									2		7
	34R-1W	23-26	479.43	30	-0.36674	0.46145	480.566	31	10		1										3				5		4																1			2		4
	34R-2W	114-117	481.82	4.10959	-0.44791	-0.15025	482.956	104	14						1		1				10			6									10	2					4				17	27		17		2
	34R-3W	6-9	482.13	5.91716	-0.50051	-0.054456	483.266	236	22										1		8			23	6		2			1	1	1	22	16					9				11	49		28	5	8
	34R-3W	93-96	483	11.7647	-0.40891	0.13734	484.136	93	13															8	5								3	2									2	32		6	15	8
	34R-4W	45-50	483.55	12.9032	-0.50996	0.027814	484.686	148	19						1	3	1	3						32	3		4				4		17	25					7		1		3	8		4		8
	35R-1W	18-21	484.18	2.73973	-0.3854	-0.10101	485.07	98	14												2			21			2	1		1	1		6	14					3					9		31		2
[truncated: 32 more columns]

## Sheet: Simple ranges
Sample	Top depth	Citharina spp.	Gavelinella costulata	Cibicides sp. 1	Gavelinella intermedia	Cibicidoides spp.	Ellipsoidella spp.	Nodosaria spp.	Planularia spp.	Lenticulina spp.	Gyroidinoides lenticulus	Gyroidinoides quadratus	Gavelinella spp.	Gavelinella cenomanica	Ellipsoidella binaria	Berthelina spp.	Berthelina sp. 1	Bolivina sp. 1	Cibicides spp.	Bolivina sp. 2	Marginulina spp.	Gaudryina pyramidata	Gyroidinoides globosus	Pleurostomella spp.	Gyroidinoides spp.	Planularia dissona	Frondicularia spp.	Brunsvigella thoerensis	Lingulogavelinella spp.	Oolina spp.	Praebulimina nannina	Osangularia spp.	Tribrachia australiana	Ammodiscus spp.	Tappanina laciniosa	Osangularia utaturensis	Nuttallinella coronula	Planularia tricarinella	Praebulimina spp.	Pleurostomella subnodosa	Gavelinella stellula	Cibicidoides turonica	Gavelinella flandrini	Dentalina spp.	Palaeopolymorphina spp.	Patellinella australis	Saracenaria spp.	Gyroidinoides primitiva	Ramulina spp.
2R-1W	458.1							I		I	I	I	I		I								I								I	I			I	I				I		I
2R-1W	458.7					I	I			I	I	I			I						I	I	I		I						I	I				I										I
2R-2W	458.88
2R-2W	459.5																				I		I								I
2R-3W	460.11										I	I	I								I										I	I				I										I
2R-3W	460.89							I		I	I	I									I											I				I										I
2R-4W	461.21						I	I		I	I	I									I	I		I							I	I			I	I
2R-4W	461.81									I	I	I									I	I									I	I			I	I
3R-1W	462.7
3R-1W	463.71						I	I		I	I	I			I							I				I									I							I				I
3R-2W	463.96										I	I														I					I				I													I
3R-2W	465.01									I																					I				I											I		I
3R-3W	465.78					I	I	I	I	I	I	I	I		I					I	I				I						I	I				I				I
4R-1W	467.09					I		I		I	I	I																			I					I				I						I
4R-1W	467.8
4R-2W	468.49
4R-2W	469.27
4R-3W	469.88
4R-3W	470.83
32R-1W	471.07		I	I	I	I	I				I		I	I				I	I					I	I
4R-4W	471.58								I		I			I			I				I		I		I							I	I			I					I	I
4R-5W	471.97						I			I	I	I		I					I												I				I	I
32R-2W	472.245		I			I	I	I		I	I		I	I	I				I		I		I	I
4R-5W	472.61		I	I	I		I	I	I	I	I	I		I					I				I		I							I									I								I
32R-3W	472.76			I	I			I	I	I				I	I			I			I		I						I		I	I														I		I
32R-3W	473.14		I	I	I	I			I	I	I			I				I	I				I																		I
5R-1W	473.17		I	I	I				I	I	I			I	I		I						I	I						I		I	I			I									I		I
5R-1W	473.9			I				I	I	I	I		I	I	I				I					I						I						I					I				I	I
33R-1W	474.53		I	I			I	I	I	I	I			I	I			I	I	I	I		I												I		I
5R-2W	474.66		I							I	I		I	I									I					I		I		I								I				I
5R-2W	475.36				I			I	I	I	I			I	I		I	I	I					I		I							I		I							I	I
5R-3W	476.09		I										I	I								I	I	I																I	I
33R-2W	476.27		I	I	I						I	I	I	I				I	I				I												I		I		I
5R-3W	476.84													I											I
5R-3W	477.21							I		I	I								I		I		I			I				I						I	I	I
33R-3W	477.79							I	I	I		I		I				I			I														I	I
34R-1W	479.43					I			I	I		I		I					I				I								I			I	I
34R-2W	481.82		I	I	I				I	I	I	I	I	I			I	I					I							I			I
34R-3W	482.13		I	I	I	I	I		I	I	I	I	I	I	I				I		I		I		I		I	I	I	I	I	I
34R-3W	483		I	I	I				I	I	I	I							I		I		I	I	I	I
34R-4W	483.55		I	I	I	I	I	I	I	I	I	I	I			I	I	I	I	I	I	I	I
35R-1W	484.18	I	I	I	I	I	I	I	I	I	I	I	I	I	I
[truncated: 22 more columns]
