# Supplementary material for: Oceanic Anoxic Event 2 triggered by Kerguelen volcanism
Source: Nat Commun. 2024 Jun 15;15:5124. doi: 10.1038/s41467-024-49032-3 (PMC11180104; doi:10.1038/s41467-024-49032-3)
Supplement: Supplementary file 5 — Supplementary Dataset 3 [file 41467_2024_49032_MOESM5_ESM.xlsx]

## Sheet: Nd and Sr isotope data
Paper	Age	Sample identifier	Lat	Long	Nd (ppm)	εNd	143Nd/144Nd	Sr (ppm)	87Sr/86Sr	Place category
ALIBERT C.: MINERALOGY AND GEOCHEMISTRY OF A BASALT FROM SITE 738: IMPLICATIONS FOR THE TECTONIC HISTORY OF THE SOUTHERNMOST PART OF THE KERGUELEN PLATEAU | PROC. OCEAN DRILL. PROGRAM, SCIENT. RESULTS 119 [1991] 293-298 | doi: 10.2973/odp.proc.sr.119.120.1991		samp. 119-738C-119-738C-36R-1,140-144	-62.709	82.7875	17.6	-8.62207	0.512196	296	0.709049	Southern Kerguelen Plateau
Arndt, N, Bruzak, G and Reischmann, T 2001, The oldest continental and oceanic plateaus: Geochemistry of basalts and komatiites of the Pilbara Craton, Australia. In Ernst, R.E. and Buchan, K.L. (eds.), Mantle Plumes: Their identification through time: Ge	3270		-20.875	116.867	1.77	15.2349	0.513419			Pilbara Craton
Arndt, N, Bruzak, G and Reischmann, T 2001, The oldest continental and oceanic plateaus: Geochemistry of basalts and komatiites of the Pilbara Craton, Australia. In Ernst, R.E. and Buchan, K.L. (eds.), Mantle Plumes: Their identification through time: Ge	3470		-21.887	119.74	2.53	0.897319	0.512684			Pilbara Craton
Arndt, N, Bruzak, G and Reischmann, T 2001, The oldest continental and oceanic plateaus: Geochemistry of basalts and komatiites of the Pilbara Craton, Australia. In Ernst, R.E. and Buchan, K.L. (eds.), Mantle Plumes: Their identification through time: Ge	3470		-21.887	119.74	2.87	4.97427	0.512893			Pilbara Craton
Arndt, N, Bruzak, G and Reischmann, T 2001, The oldest continental and oceanic plateaus: Geochemistry of basalts and komatiites of the Pilbara Craton, Australia. In Ernst, R.E. and Buchan, K.L. (eds.), Mantle Plumes: Their identification through time: Ge	3470		-21.887	119.74	2.96	1.03387	0.512691			Pilbara Craton
Arndt, N, Bruzak, G and Reischmann, T 2001, The oldest continental and oceanic plateaus: Geochemistry of basalts and komatiites of the Pilbara Craton, Australia. In Ernst, R.E. and Buchan, K.L. (eds.), Mantle Plumes: Their identification through time: Ge	3470		-21.887	119.74	2.97	0.585208	0.512668			Pilbara Craton
Arndt, N, Bruzak, G and Reischmann, T 2001, The oldest continental and oceanic plateaus: Geochemistry of basalts and komatiites of the Pilbara Craton, Australia. In Ernst, R.E. and Buchan, K.L. (eds.), Mantle Plumes: Their identification through time: Ge	3470		-21.887	119.74	3.77	-5.77405	0.512342			Pilbara Craton
Arndt, N, Bruzak, G and Reischmann, T 2001, The oldest continental and oceanic plateaus: Geochemistry of basalts and komatiites of the Pilbara Craton, Australia. In Ernst, R.E. and Buchan, K.L. (eds.), Mantle Plumes: Their identification through time: Ge	2700		-22.9237	117.393	3.93	-11.4311	0.512052			Pilbara Craton
Arndt, N, Bruzak, G and Reischmann, T 2001, The oldest continental and oceanic plateaus: Geochemistry of basalts and komatiites of the Pilbara Craton, Australia. In Ernst, R.E. and Buchan, K.L. (eds.), Mantle Plumes: Their identification through time: Ge	2970		-21.0042	117.634	4.99	-23.2523	0.511446			Pilbara Craton
Arndt, N, Bruzak, G and Reischmann, T 2001, The oldest continental and oceanic plateaus: Geochemistry of basalts and komatiites of the Pilbara Craton, Australia. In Ernst, R.E. and Buchan, K.L. (eds.), Mantle Plumes: Their identification through time: Ge	2970		-21.0042	117.634	5.25	-23.974	0.511409			Pilbara Craton
Arndt, N, Bruzak, G and Reischmann, T 2001, The oldest continental and oceanic plateaus: Geochemistry of basalts and komatiites of the Pilbara Craton, Australia. In Ernst, R.E. and Buchan, K.L. (eds.), Mantle Plumes: Their identification through time: Ge	2970		-21.0042	117.634	6.03	-22.6866	0.511475			Pilbara Craton
Arndt, N, Bruzak, G and Reischmann, T 2001, The oldest continental and oceanic plateaus: Geochemistry of basalts and komatiites of the Pilbara Craton, Australia. In Ernst, R.E. and Buchan, K.L. (eds.), Mantle Plumes: Their identification through time: Ge	2970		-20.8742	117.825	6.05	-22.7451	0.511472			Pilbara Craton
Arndt, N, Bruzak, G and Reischmann, T 2001, The oldest continental and oceanic plateaus: Geochemistry of basalts and komatiites of the Pilbara Craton, Australia. In Ernst, R.E. and Buchan, K.L. (eds.), Mantle Plumes: Their identification through time: Ge	2970		-20.8742	117.825	6.1	-22.472	0.511486			Pilbara Craton
Arndt, N, Bruzak, G and Reischmann, T 2001, The oldest continental and oceanic plateaus: Geochemistry of basalts and komatiites of the Pilbara Craton, Australia. In Ernst, R.E. and Buchan, K.L. (eds.), Mantle Plumes: Their identification through time: Ge	2970		-21.0042	117.634	6.17	-21.9648	0.511512			Pilbara Craton
Arndt, N, Bruzak, G and Reischmann, T 2001, The oldest continental and oceanic plateaus: Geochemistry of basalts and komatiites of the Pilbara Craton, Australia. In Ernst, R.E. and Buchan, K.L. (eds.), Mantle Plumes: Their identification through time: Ge	2970		-21.0042	117.634	6.36	-22.511	0.511484			Pilbara Craton
Arndt, N, Bruzak, G and Reischmann, T 2001, The oldest continental and oceanic plateaus: Geochemistry of basalts and komatiites of the Pilbara Craton, Australia. In Ernst, R.E. and Buchan, K.L. (eds.), Mantle Plumes: Their identification through time: Ge	2970		-21.0042	117.634	6.99	-23.2133	0.511448			Pilbara Craton
Arndt, N, Bruzak, G and Reischmann, T 2001, The oldest continental and oceanic plateaus: Geochemistry of basalts and komatiites of the Pilbara Craton, Australia. In Ernst, R.E. and Buchan, K.L. (eds.), Mantle Plumes: Their identification through time: Ge	2970		-21.0042	117.634	7.16	-22.8816	0.511465			Pilbara Craton
Arndt, N, Bruzak, G and Reischmann, T 2001, The oldest continental and oceanic plateaus: Geochemistry of basalts and komatiites of the Pilbara Craton, Australia. In Ernst, R.E. and Buchan, K.L. (eds.), Mantle Plumes: Their identification through time: Ge	2970		-21.0042	117.634	8.08	-22.0233	0.511509			Pilbara Craton
Arndt, N, Bruzak, G and Reischmann, T 2001, The oldest continental and oceanic plateaus: Geochemistry of basalts and komatiites of the Pilbara Craton, Australia. In Ernst, R.E. and Buchan, K.L. (eds.), Mantle Plumes: Their identification through time: Ge	2970		-20.8742	117.825	8.52	-23.0962	0.511454			Pilbara Craton
Arndt, N, Bruzak, G and Reischmann, T 2001, The oldest continental and oceanic plateaus: Geochemistry of basalts and komatiites of the Pilbara Craton, Australia. In Ernst, R.E. and Buchan, K.L. (eds.), Mantle Plumes: Their identification through time: Ge	2970		-21.0042	117.634	8.87	-23.6814	0.511424			Pilbara Craton
Arndt, N, Bruzak, G and Reischmann, T 2001, The oldest continental and oceanic plateaus: Geochemistry of basalts and komatiites of the Pilbara Craton, Australia. In Ernst, R.E. and Buchan, K.L. (eds.), Mantle Plumes: Their identification through time: Ge	2970		-21.0042	117.634	8.88	-23.935	0.511411			Pilbara Craton
Arndt, N, Bruzak, G and Reischmann, T 2001, The oldest continental and oceanic plateaus: Geochemistry of basalts and komatiites of the Pilbara Craton, Australia. In Ernst, R.E. and Buchan, K.L. (eds.), Mantle Plumes: Their identification through time: Ge	2970		-20.8742	117.825	9.09	-26.9391	0.511257			Pilbara Craton
Arndt, N, Bruzak, G and Reischmann, T 2001, The oldest continental and oceanic plateaus: Geochemistry of basalts and komatiites of the Pilbara Craton, Australia. In Ernst, R.E. and Buchan, K.L. (eds.), Mantle Plumes: Their identification through time: Ge	3010		-20.9524	117.472	9.36	-25.3785	0.511337			Pilbara Craton
Arndt, N, Bruzak, G and Reischmann, T 2001, The oldest continental and oceanic plateaus: Geochemistry of basalts and komatiites of the Pilbara Craton, Australia. In Ernst, R.E. and Buchan, K.L. (eds.), Mantle Plumes: Their identification through time: Ge	2700		-22.9237	117.393	11.63	-12.7966	0.511982			Pilbara Craton
Arndt, N, Bruzak, G and Reischmann, T 2001, The oldest continental and oceanic plateaus: Geochemistry of basalts and komatiites of the Pilbara Craton, Australia. In Ernst, R.E. and Buchan, K.L. (eds.), Mantle Plumes: Their identification through time: Ge	2780		-20.9521	117.105	11.65	-25.32	0.51134			Pilbara Craton
Arndt, N, Bruzak, G and Reischmann, T 2001, The oldest continental and oceanic plateaus: Geochemistry of basalts and komatiites of the Pilbara Craton, Australia. In Ernst, R.E. and Buchan, K.L. (eds.), Mantle Plumes: Their identification through time: Ge	2700		-23.0765	117.872	11.84	-12.3089	0.512007			Pilbara Craton
Arndt, N, Bruzak, G and Reischmann, T 2001, The oldest continental and oceanic plateaus: Geochemistry of basalts and komatiites of the Pilbara Craton, Australia. In Ernst, R.E. and Buchan, K.L. (eds.), Mantle Plumes: Their identification through time: Ge	2700		-23.0765	117.872	12.07	-11.4311	0.512052			Pilbara Craton
Arndt, N, Bruzak, G and Reischmann, T 2001, The oldest continental and oceanic plateaus: Geochemistry of basalts and komatiites of the Pilbara Craton, Australia. In Ernst, R.E. and Buchan, K.L. (eds.), Mantle Plumes: Their identification through time: Ge	2700		-22.9237	117.393	13.23	-8.87566	0.512183			Pilbara Craton
Arndt, N, Bruzak, G and Reischmann, T 2001, The oldest continental and oceanic plateaus: Geochemistry of basalts and komatiites of the Pilbara Craton, Australia. In Ernst, R.E. and Buchan, K.L. (eds.), Mantle Plumes: Their identification through time: Ge	2700		-22.9237	117.393	14.86	-13.3818	0.511952			Pilbara Craton
Arndt, N, Bruzak, G and Reischmann, T 2001, The oldest continental and oceanic plateaus: Geochemistry of basalts and komatiites of the Pilbara Craton, Australia. In Ernst, R.E. and Buchan, K.L. (eds.), Mantle Plumes: Their identification through time: Ge	2720		-21.2774	116.981	15.81	-27.3682	0.511235			Pilbara Craton
Arndt, N, Bruzak, G and Reischmann, T 2001, The oldest continental and oceanic plateaus: Geochemistry of basalts and komatiites of the Pilbara Craton, Australia. In Ernst, R.E. and Buchan, K.L. (eds.), Mantle Plumes: Their identification through time: Ge	2720		-21.2869	117.066	15.84	-27.2512	0.511241			Pilbara Craton
Arndt, N, Bruzak, G and Reischmann, T 2001, The oldest continental and oceanic plateaus: Geochemistry of basalts and komatiites of the Pilbara Craton, Australia. In Ernst, R.E. and Buchan, K.L. (eds.), Mantle Plumes: Their identification through time: Ge	3270		-20.875	116.867	16.05	-6.55433	0.512302			Pilbara Craton
Arndt, N, Bruzak, G and Reischmann, T 2001, The oldest continental and oceanic plateaus: Geochemistry of basalts and komatiites of the Pilbara Craton, Australia. In Ernst, R.E. and Buchan, K.L. (eds.), Mantle Plumes: Their identification through time: Ge	2970		-20.7874	117.85	16.11	-26.588	0.511275			Pilbara Craton
Arndt, N, Bruzak, G and Reischmann, T 2001, The oldest continental and oceanic plateaus: Geochemistry of basalts and komatiites of the Pilbara Craton, Australia. In Ernst, R.E. and Buchan, K.L. (eds.), Mantle Plumes: Their identification through time: Ge	2970		-20.7874	117.85	17.92	-26.4124	0.511284			Pilbara Craton
Arndt, N, Bruzak, G and Reischmann, T 2001, The oldest continental and oceanic plateaus: Geochemistry of basalts and komatiites of the Pilbara Craton, Australia. In Ernst, R.E. and Buchan, K.L. (eds.), Mantle Plumes: Their identification through time: Ge	2970		-20.7874	117.85	18.37	-27.2902	0.511239			Pilbara Craton
Arndt, N, Bruzak, G and Reischmann, T 2001, The oldest continental and oceanic plateaus: Geochemistry of basalts and komatiites of the Pilbara Craton, Australia. In Ernst, R.E. and Buchan, K.L. (eds.), Mantle Plumes: Their identification through time: Ge	3010		-20.9524	117.472	18.82	-23.8375	0.511416			Pilbara Craton
Arndt, N, Bruzak, G and Reischmann, T 2001, The oldest continental and oceanic plateaus: Geochemistry of basalts and komatiites of the Pilbara Craton, Australia. In Ernst, R.E. and Buchan, K.L. (eds.), Mantle Plumes: Their identification through time: Ge	2780		-20.9223	117.085	19.18	-26.2954	0.51129			Pilbara Craton
Arndt, N, Bruzak, G and Reischmann, T 2001, The oldest continental and oceanic plateaus: Geochemistry of basalts and komatiites of the Pilbara Craton, Australia. In Ernst, R.E. and Buchan, K.L. (eds.), Mantle Plumes: Their identification through time: Ge	2780		-20.9223	117.085	19.19	-26.5489	0.511277			Pilbara Craton
Arndt, N, Bruzak, G and Reischmann, T 2001, The oldest continental and oceanic plateaus: Geochemistry of basalts and komatiites of the Pilbara Craton, Australia. In Ernst, R.E. and Buchan, K.L. (eds.), Mantle Plumes: Their identification through time: Ge	2690		-21.5608	117.335	19.56	-24.1886	0.511398			Pilbara Craton
Arndt, N, Bruzak, G and Reischmann, T 2001, The oldest continental and oceanic plateaus: Geochemistry of basalts and komatiites of the Pilbara Craton, Australia. In Ernst, R.E. and Buchan, K.L. (eds.), Mantle Plumes: Their identification through time: Ge	2780		-20.9223	117.085	19.58	-26.1978	0.511295			Pilbara Craton
Arndt, N, Bruzak, G and Reischmann, T 2001, The oldest continental and oceanic plateaus: Geochemistry of basalts and komatiites of the Pilbara Craton, Australia. In Ernst, R.E. and Buchan, K.L. (eds.), Mantle Plumes: Their identification through time: Ge	3010		-20.9409	117.373	22.64	-28.2656	0.511189			Pilbara Craton
Arndt, N, Bruzak, G and Reischmann, T 2001, The oldest continental and oceanic plateaus: Geochemistry of basalts and komatiites of the Pilbara Craton, Australia. In Ernst, R.E. and Buchan, K.L. (eds.), Mantle Plumes: Their identification through time: Ge	2780		-20.9223	117.085	30.89	-29.553	0.511123			Pilbara Craton
Arndt, N, Bruzak, G and Reischmann, T 2001, The oldest continental and oceanic plateaus: Geochemistry of basalts and komatiites of the Pilbara Craton, Australia. In Ernst, R.E. and Buchan, K.L. (eds.), Mantle Plumes: Their identification through time: Ge	2690		-21.4802	117.395	31.52	-31.2696	0.511035			Pilbara Craton
Barley, ME, Brown, SJA, Cas, RAF, Cassidy, KF, Champion, DC, Gardoll, SJ and KrapeÅ¾, B 2003, AMIRA Project P624. An integrated geological and metallogenic framework for the eastern Yilgarn Craton: Developing geodynamic models of highly mineralised Arche	2939		-27.4147	121.953	7.81	-35.171	0.510835			Yilgarn Craton - Eastern Goldfields Superterrane
Barley, ME, Brown, SJA, Cas, RAF, Cassidy, KF, Champion, DC, Gardoll, SJ and KrapeÅ¾, B 2003, AMIRA Project P624. An integrated geological and metallogenic framework for the eastern Yilgarn Craton: Developing geodynamic models of highly mineralised Arche	2675		-31.265	121.081	9.96	-34.2152	0.510884			Yilgarn Craton - Eastern Goldfields Superterrane
Barley, ME, Brown, SJA, Cas, RAF, Cassidy, KF, Champion, DC, Gardoll, SJ and KrapeÅ¾, B 2003, AMIRA Project P624. An integrated geological and metallogenic framework for the eastern Yilgarn Craton: Developing geodynamic models of highly mineralised Arche	2638		-30.9274	122.553	10.57	-33.9811	0.510896			Yilgarn Craton - Eastern Goldfields Superterrane
Barley, ME, Brown, SJA, Cas, RAF, Cassidy, KF, Champion, DC, Gardoll, SJ and KrapeÅ¾, B 2003, AMIRA Project P624. An integrated geological and metallogenic framework for the eastern Yilgarn Craton: Developing geodynamic models of highly mineralised Arche	2664		-29.3524	122.069	10.64	-16.971	0.511768			Yilgarn Craton - Eastern Goldfields Superterrane
Barley, ME, Brown, SJA, Cas, RAF, Cassidy, KF, Champion, DC, Gardoll, SJ and KrapeÅ¾, B 2003, AMIRA Project P624. An integrated geological and metallogenic framework for the eastern Yilgarn Craton: Developing geodynamic models of highly mineralised Arche	2667		-30.6702	121.031	10.98	-35.2686	0.51083			Yilgarn Craton - Eastern Goldfields Superterrane
Barley, ME, Brown, SJA, Cas, RAF, Cassidy, KF, Champion, DC, Gardoll, SJ and KrapeÅ¾, B 2003, AMIRA Project P624. An integrated geological and metallogenic framework for the eastern Yilgarn Craton: Developing geodynamic models of highly mineralised Arche	2753		-28.8405	121.289	12.13	-31.9134	0.511002			Yilgarn Craton - Eastern Goldfields Superterrane
Barley, ME, Brown, SJA, Cas, RAF, Cassidy, KF, Champion, DC, Gardoll, SJ and KrapeÅ¾, B 2003, AMIRA Project P624. An integrated geological and metallogenic framework for the eastern Yilgarn Craton: Developing geodynamic models of highly mineralised Arche	2675		-31.4609	121.998	12.16	-30.5284	0.511073			Yilgarn Craton - Eastern Goldfields Superterrane
Barley, ME, Brown, SJA, Cas, RAF, Cassidy, KF, Champion, DC, Gardoll, SJ and KrapeÅ¾, B 2003, AMIRA Project P624. An integrated geological and metallogenic framework for the eastern Yilgarn Craton: Developing geodynamic models of highly mineralised Arche	2710		-27.4631	121.721	12.34	-31.6403	0.511016			Yilgarn Craton - Eastern Goldfields Superterrane
Barley, ME, Brown, SJA, Cas, RAF, Cassidy, KF, Champion, DC, Gardoll, SJ and KrapeÅ¾, B 2003, AMIRA Project P624. An integrated geological and metallogenic framework for the eastern Yilgarn Craton: Developing geodynamic models of highly mineralised Arche	2770		-28.9821	122.884	12.84	-36.2049	0.510782			Yilgarn Craton - Eastern Goldfields Superterrane
Barley, ME, Brown, SJA, Cas, RAF, Cassidy, KF, Champion, DC, Gardoll, SJ and KrapeÅ¾, B 2003, AMIRA Project P624. An integrated geological and metallogenic framework for the eastern Yilgarn Craton: Developing geodynamic models of highly mineralised Arche	2660		-29.8383	121.94	13	-33.8836	0.510901			Yilgarn Craton - Eastern Goldfields Superterrane
Barley, ME, Brown, SJA, Cas, RAF, Cassidy, KF, Champion, DC, Gardoll, SJ and KrapeÅ¾, B 2003, AMIRA Project P624. An integrated geological and metallogenic framework for the eastern Yilgarn Craton: Developing geodynamic models of highly mineralised Arche	2650		-29.8266	121.728	13.03	-24.4227	0.511386			Yilgarn Craton - Eastern Goldfields Superterrane
Barley, ME, Brown, SJA, Cas, RAF, Cassidy, KF, Champion, DC, Gardoll, SJ and KrapeÅ¾, B 2003, AMIRA Project P624. An integrated geological and metallogenic framework for the eastern Yilgarn Craton: Developing geodynamic models of highly mineralised Arche	2803		-29.4275	121.101	13.34	-30.2358	0.511088			Yilgarn Craton - Eastern Goldfields Superterrane
Barley, ME, Brown, SJA, Cas, RAF, Cassidy, KF, Champion, DC, Gardoll, SJ and KrapeÅ¾, B 2003, AMIRA Project P624. An integrated geological and metallogenic framework for the eastern Yilgarn Craton: Developing geodynamic models of highly mineralised Arche	2660		-30.8154	121.331	13.59	-33.5324	0.510919			Yilgarn Craton - Eastern Goldfields Superterrane
Barley, ME, Brown, SJA, Cas, RAF, Cassidy, KF, Champion, DC, Gardoll, SJ and KrapeÅ¾, B 2003, AMIRA Project P624. An integrated geological and metallogenic framework for the eastern Yilgarn Craton: Developing geodynamic models of highly mineralised Arche	2673		-26.2102	120.591	13.94	-34.3517	0.510877			Yilgarn Craton - Eastern Goldfields Superterrane
Barley, ME, Brown, SJA, Cas, RAF, Cassidy, KF, Champion, DC, Gardoll, SJ and KrapeÅ¾, B 2003, AMIRA Project P624. An integrated geological and metallogenic framework for the eastern Yilgarn Craton: Developing geodynamic models of highly mineralised Arche	2809		-28.9039	120.612	13.96	-38.1166	0.510684			Yilgarn Craton - Eastern Goldfields Superterrane
Barley, ME, Brown, SJA, Cas, RAF, Cassidy, KF, Champion, DC, Gardoll, SJ and KrapeÅ¾, B 2003, AMIRA Project P624. An integrated geological and metallogenic framework for the eastern Yilgarn Craton: Developing geodynamic models of highly mineralised Arche	2703		-29.1097	122.016	14.97	-25.398	0.511336			Yilgarn Craton - Eastern Goldfields Superterrane
Barley, ME, Brown, SJA, Cas, RAF, Cassidy, KF, Champion, DC, Gardoll, SJ and KrapeÅ¾, B 2003, AMIRA Project P624. An integrated geological and metallogenic framework for the eastern Yilgarn Craton: Developing geodynamic models of highly mineralised Arche	2660		-31.2472	121.641	20.86	-32.2255	0.510986			Yilgarn Craton - Eastern Goldfields Superterrane
Barley, ME, Brown, SJA, Cas, RAF, Cassidy, KF, Champion, DC, Gardoll, SJ and KrapeÅ¾, B 2003, AMIRA Project P624. An integrated geological and metallogenic framework for the eastern Yilgarn Craton: Developing geodynamic models of highly mineralised Arche	2660		-31.2472	121.641	21.29	-32.6546	0.510964			Yilgarn Craton - Eastern Goldfields Superterrane
Barley, ME, Brown, SJA, Cas, RAF, Cassidy, KF, Champion, DC, Gardoll, SJ and KrapeÅ¾, B 2003, AMIRA Project P624. An integrated geological and metallogenic framework for the eastern Yilgarn Craton: Developing geodynamic models of highly mineralised Arche	2716		-28.7679	122.641	21.56	-32.0109	0.510997			Yilgarn Craton - Eastern Goldfields Superterrane
Barley, ME, Brown, SJA, Cas, RAF, Cassidy, KF, Champion, DC, Gardoll, SJ and KrapeÅ¾, B 2003, AMIRA Project P624. An integrated geological and metallogenic framework for the eastern Yilgarn Craton: Developing geodynamic models of highly mineralised Arche	2660		-29.7628	122.168	21.82	-36.1854	0.510783			Yilgarn Craton - Eastern Goldfields Superterrane
Barley, ME, Brown, SJA, Cas, RAF, Cassidy, KF, Champion, DC, Gardoll, SJ and KrapeÅ¾, B 2003, AMIRA Project P624. An integrated geological and metallogenic framework for the eastern Yilgarn Craton: Developing geodynamic models of highly mineralised Arche	2660		-31.2338	121.623	22.07	-32.206	0.510987			Yilgarn Craton - Eastern Goldfields Superterrane
Barley, ME, Brown, SJA, Cas, RAF, Cassidy, KF, Champion, DC, Gardoll, SJ and KrapeÅ¾, B 2003, AMIRA Project P624. An integrated geological and metallogenic framework for the eastern Yilgarn Craton: Developing geodynamic models of highly mineralised Arche	2660		-31.1227	122.246	22.19	-29.2214	0.51114			Yilgarn Craton - Eastern Goldfields Superterrane
Barley, ME, Brown, SJA, Cas, RAF, Cassidy, KF, Champion, DC, Gardoll, SJ and KrapeÅ¾, B 2003, AMIRA Project P624. An integrated geological and metallogenic framework for the eastern Yilgarn Craton: Developing geodynamic models of highly mineralised Arche	2675		-30.5475	122.618	22.89	-28.8703	0.511158			Yilgarn Craton - Eastern Goldfields Superterrane
Barley, ME, Brown, SJA, Cas, RAF, Cassidy, KF, Champion, DC, Gardoll, SJ and KrapeÅ¾, B 2003, AMIRA Project P624. An integrated geological and metallogenic framework for the eastern Yilgarn Craton: Developing geodynamic models of highly mineralised Arche	2655		-30.6932	122.456	23.75	-29.0068	0.511151			Yilgarn Craton - Eastern Goldfields Superterrane
Barley, ME, Brown, SJA, Cas, RAF, Cassidy, KF, Champion, DC, Gardoll, SJ and KrapeÅ¾, B 2003, AMIRA Project P624. An integrated geological and metallogenic framework for the eastern Yilgarn Craton: Developing geodynamic models of highly mineralised Arche	2667		-30.584	122.491	23.92	-28.3046	0.511187			Yilgarn Craton - Eastern Goldfields Superterrane
Barley, ME, Brown, SJA, Cas, RAF, Cassidy, KF, Champion, DC, Gardoll, SJ and KrapeÅ¾, B 2003, AMIRA Project P624. An integrated geological and metallogenic framework for the eastern Yilgarn Craton: Developing geodynamic models of highly mineralised Arche	2660		-27.4379	120.563	24.01	-39.7551	0.5106			Yilgarn Craton - Eastern Goldfields Superterrane
Barley, ME, Brown, SJA, Cas, RAF, Cassidy, KF, Champion, DC, Gardoll, SJ and KrapeÅ¾, B 2003, AMIRA Project P624. An integrated geological and metallogenic framework for the eastern Yilgarn Craton: Developing geodynamic models of highly mineralised Arche	2675		-29.7392	121.967	24.23	-28.4801	0.511178			Yilgarn Craton - Eastern Goldfields Superterrane
Barley, ME, Brown, SJA, Cas, RAF, Cassidy, KF, Champion, DC, Gardoll, SJ and KrapeÅ¾, B 2003, AMIRA Project P624. An integrated geological and metallogenic framework for the eastern Yilgarn Craton: Developing geodynamic models of highly mineralised Arche	2632		-30.8542	121.988	25.48	-33.3959	0.510926			Yilgarn Craton - Eastern Goldfields Superterrane
FLETCHER I. R., ROSMAN K. J. R., WILLIAMS I. R., HICKMAN A. H., BAXTER J. L., SM-ND GEOCHRONOLOGY OF THE GREENSTONE BELTS IN THE YILGARN BLOCK, WESTERN AUSTRALIA, PREC. RESEARCH 26 [1984] 333-361, doi: 10.1016/0301-9268(84)90007-X	ARCHEAN [9065]	44484E	-25.3531	119.675	8	-12.2113	0.512012	2	0.7334	Yilgarn Craton - Youanmi Terrane
Barley, ME, Brown, SJA, Cas, RAF, Cassidy, KF, Champion, DC, Gardoll, SJ and KrapeÅ¾, B 2003, AMIRA Project P624. An integrated geological and metallogenic framework for the eastern Yilgarn Craton: Developing geodynamic models of highly mineralised Arche	2665		-30.5745	122.411	26.56	-27.0951	0.511249			Yilgarn Craton - Eastern Goldfields Superterrane
Barley, ME, Brown, SJA, Cas, RAF, Cassidy, KF, Champion, DC, Gardoll, SJ and KrapeÅ¾, B 2003, AMIRA Project P624. An integrated geological and metallogenic framework for the eastern Yilgarn Craton: Developing geodynamic models of highly mineralised Arche	2658		-28.7064	122.634	26.56	-40.9256	0.51054			Yilgarn Craton - Eastern Goldfields Superterrane
Barley, ME, Brown, SJA, Cas, RAF, Cassidy, KF, Champion, DC, Gardoll, SJ and KrapeÅ¾, B 2003, AMIRA Project P624. An integrated geological and metallogenic framework for the eastern Yilgarn Craton: Developing geodynamic models of highly mineralised Arche	2668		-28.9127	122.93	27.04	-38.5847	0.51066			Yilgarn Craton - Eastern Goldfields Superterrane
Barley, ME, Brown, SJA, Cas, RAF, Cassidy, KF, Champion, DC, Gardoll, SJ and KrapeÅ¾, B 2003, AMIRA Project P624. An integrated geological and metallogenic framework for the eastern Yilgarn Craton: Developing geodynamic models of highly mineralised Arche	2665		-31.1241	121.407	28.14	-32.6546	0.510964			Yilgarn Craton - Eastern Goldfields Superterrane
Barley, ME, Brown, SJA, Cas, RAF, Cassidy, KF, Champion, DC, Gardoll, SJ and KrapeÅ¾, B 2003, AMIRA Project P624. An integrated geological and metallogenic framework for the eastern Yilgarn Craton: Developing geodynamic models of highly mineralised Arche	2693		-28.3742	121.163	28.45	-14.9228	0.511873			Yilgarn Craton - Eastern Goldfields Superterrane
Barley, ME, Brown, SJA, Cas, RAF, Cassidy, KF, Champion, DC, Gardoll, SJ and KrapeÅ¾, B 2003, AMIRA Project P624. An integrated geological and metallogenic framework for the eastern Yilgarn Craton: Developing geodynamic models of highly mineralised Arche	2650		-28.9821	122.884	29.45	-42.9153	0.510438			Yilgarn Craton - Eastern Goldfields Superterrane
Barley, ME, Brown, SJA, Cas, RAF, Cassidy, KF, Champion, DC, Gardoll, SJ and KrapeÅ¾, B 2003, AMIRA Project P624. An integrated geological and metallogenic framework for the eastern Yilgarn Craton: Developing geodynamic models of highly mineralised Arche	2650		-28.4208	122.131	30.94	-36.3609	0.510774			Yilgarn Craton - Eastern Goldfields Superterrane
Barley, ME, Brown, SJA, Cas, RAF, Cassidy, KF, Champion, DC, Gardoll, SJ and KrapeÅ¾, B 2003, AMIRA Project P624. An integrated geological and metallogenic framework for the eastern Yilgarn Craton: Developing geodynamic models of highly mineralised Arche	2659		-28.6988	121.744	31.13	-35.4051	0.510823			Yilgarn Craton - Eastern Goldfields Superterrane
Barley, ME, Brown, SJA, Cas, RAF, Cassidy, KF, Champion, DC, Gardoll, SJ and KrapeÅ¾, B 2003, AMIRA Project P624. An integrated geological and metallogenic framework for the eastern Yilgarn Craton: Developing geodynamic models of highly mineralised Arche	2640		-27.3665	121.743	31.3	-37.6484	0.510708			Yilgarn Craton - Eastern Goldfields Superterrane
FLETCHER I. R., ROSMAN K. J. R., WILLIAMS I. R., HICKMAN A. H., BAXTER J. L., SM-ND GEOCHRONOLOGY OF THE GREENSTONE BELTS IN THE YILGARN BLOCK, WESTERN AUSTRALIA, PREC. RESEARCH 26 [1984] 333-361, doi: 10.1016/0301-9268(84)90007-X	ARCHEAN [9065]	44484H	-25.3531	119.675	4	-6.71039	0.512294	11	0.76714	Yilgarn Craton - Youanmi Terrane
Barley, ME, Brown, SJA, Cas, RAF, Cassidy, KF, Champion, DC, Gardoll, SJ and KrapeÅ¾, B 2003, AMIRA Project P624. An integrated geological and metallogenic framework for the eastern Yilgarn Craton: Developing geodynamic models of highly mineralised Arche	2665		-29.3647	121.133	32.18	-38.4872	0.510665			Yilgarn Craton - Eastern Goldfields Superterrane
Barley, ME, Brown, SJA, Cas, RAF, Cassidy, KF, Champion, DC, Gardoll, SJ and KrapeÅ¾, B 2003, AMIRA Project P624. An integrated geological and metallogenic framework for the eastern Yilgarn Craton: Developing geodynamic models of highly mineralised Arche	2703		-29.0956	122.01	34.87	-19.6435	0.511631			Yilgarn Craton - Eastern Goldfields Superterrane
Barley, ME, Brown, SJA, Cas, RAF, Cassidy, KF, Champion, DC, Gardoll, SJ and KrapeÅ¾, B 2003, AMIRA Project P624. An integrated geological and metallogenic framework for the eastern Yilgarn Craton: Developing geodynamic models of highly mineralised Arche	2710		-29.5832	122.175	36.59	-25.6516	0.511323			Yilgarn Craton - Eastern Goldfields Superterrane
Barley, ME, Brown, SJA, Cas, RAF, Cassidy, KF, Champion, DC, Gardoll, SJ and KrapeÅ¾, B 2003, AMIRA Project P624. An integrated geological and metallogenic framework for the eastern Yilgarn Craton: Developing geodynamic models of highly mineralised Arche	2647		-28.8652	120.522	37.81	-38.9749	0.51064			Yilgarn Craton - Eastern Goldfields Superterrane
Barley, ME, Brown, SJA, Cas, RAF, Cassidy, KF, Champion, DC, Gardoll, SJ and KrapeÅ¾, B 2003, AMIRA Project P624. An integrated geological and metallogenic framework for the eastern Yilgarn Craton: Developing geodynamic models of highly mineralised Arche	2660		-27.6359	121.2	38.79	-27.6804	0.511219			Yilgarn Craton - Eastern Goldfields Superterrane
Barley, ME, Brown, SJA, Cas, RAF, Cassidy, KF, Champion, DC, Gardoll, SJ and KrapeÅ¾, B 2003, AMIRA Project P624. An integrated geological and metallogenic framework for the eastern Yilgarn Craton: Developing geodynamic models of highly mineralised Arche	2640		-31.8145	121.512	38.93	-33.5714	0.510917			Yilgarn Craton - Eastern Goldfields Superterrane
Barley, ME, Brown, SJA, Cas, RAF, Cassidy, KF, Champion, DC, Gardoll, SJ and KrapeÅ¾, B 2003, AMIRA Project P624. An integrated geological and metallogenic framework for the eastern Yilgarn Craton: Developing geodynamic models of highly mineralised Arche	2650		-28.1687	120.953	39.13	-38.0385	0.510688			Yilgarn Craton - Eastern Goldfields Superterrane
Barley, ME, Brown, SJA, Cas, RAF, Cassidy, KF, Champion, DC, Gardoll, SJ and KrapeÅ¾, B 2003, AMIRA Project P624. An integrated geological and metallogenic framework for the eastern Yilgarn Craton: Developing geodynamic models of highly mineralised Arche	2690		-29.9682	122.581	39.78	-33.63	0.510914			Yilgarn Craton - Eastern Goldfields Superterrane
Barley, ME, Brown, SJA, Cas, RAF, Cassidy, KF, Champion, DC, Gardoll, SJ and KrapeÅ¾, B 2003, AMIRA Project P624. An integrated geological and metallogenic framework for the eastern Yilgarn Craton: Developing geodynamic models of highly mineralised Arche	2665		-30.927	122.72	41.32	-38.4677	0.510666			Yilgarn Craton - Eastern Goldfields Superterrane
Barley, ME, Brown, SJA, Cas, RAF, Cassidy, KF, Champion, DC, Gardoll, SJ and KrapeÅ¾, B 2003, AMIRA Project P624. An integrated geological and metallogenic framework for the eastern Yilgarn Craton: Developing geodynamic models of highly mineralised Arche	2649		-29.587	121.28	43.03	-39.443	0.510616			Yilgarn Craton - Eastern Goldfields Superterrane
FLETCHER I. R., ROSMAN K. J. R., WILLIAMS I. R., HICKMAN A. H., BAXTER J. L., SM-ND GEOCHRONOLOGY OF THE GREENSTONE BELTS IN THE YILGARN BLOCK, WESTERN AUSTRALIA, PREC. RESEARCH 26 [1984] 333-361, doi: 10.1016/0301-9268(84)90007-X	ARCHEAN [9065]	49585	-25.3556	119.675	9	-19.7995	0.511623	33	0.73436	Yilgarn Craton - Youanmi Terrane
Barley, ME, Brown, SJA, Cas, RAF, Cassidy, KF, Champion, DC, Gardoll, SJ and KrapeÅ¾, B 2003, AMIRA Project P624. An integrated geological and metallogenic framework for the eastern Yilgarn Craton: Developing geodynamic models of highly mineralised Arche	2650		-29.1977	122.982	44.74	-38.8383	0.510647			Yilgarn Craton - Eastern Goldfields Superterrane
Barley, ME, Brown, SJA, Cas, RAF, Cassidy, KF, Champion, DC, Gardoll, SJ and KrapeÅ¾, B 2003, AMIRA Project P624. An integrated geological and metallogenic framework for the eastern Yilgarn Craton: Developing geodynamic models of highly mineralised Arche	2755		-27.4984	121.938	45.35	-3.9209	0.512437			Yilgarn Craton - Eastern Goldfields Superterrane
Barley, ME, Brown, SJA, Cas, RAF, Cassidy, KF, Champion, DC, Gardoll, SJ and KrapeÅ¾, B 2003, AMIRA Project P624. An integrated geological and metallogenic framework for the eastern Yilgarn Craton: Developing geodynamic models of highly mineralised Arche	2662		-30.9117	121.578	45.54	-29.9432	0.511103			Yilgarn Craton - Eastern Goldfields Superterrane
FLETCHER I. R., ROSMAN K. J. R., WILLIAMS I. R., HICKMAN A. H., BAXTER J. L., SM-ND GEOCHRONOLOGY OF THE GREENSTONE BELTS IN THE YILGARN BLOCK, WESTERN AUSTRALIA, PREC. RESEARCH 26 [1984] 333-361, doi: 10.1016/0301-9268(84)90007-X	ARCHEAN [9065]	63662	-29.6742	119.29	10.7	-7.45165	0.512256	33	0.70483	Yilgarn Craton - Youanmi Terrane
Barley, ME, Brown, SJA, Cas, RAF, Cassidy, KF, Champion, DC, Gardoll, SJ and KrapeÅ¾, B 2003, AMIRA Project P624. An integrated geological and metallogenic framework for the eastern Yilgarn Craton: Developing geodynamic models of highly mineralised Arche	2667		-29.782	122.301	54.11	-33.0253	0.510945			Yilgarn Craton - Eastern Goldfields Superterrane
Barley, ME, Brown, SJA, Cas, RAF, Cassidy, KF, Champion, DC, Gardoll, SJ and KrapeÅ¾, B 2003, AMIRA Project P624. An integrated geological and metallogenic framework for the eastern Yilgarn Craton: Developing geodynamic models of highly mineralised Arche	2650		-27.296	121.301	55.55	-41.3352	0.510519			Yilgarn Craton - Eastern Goldfields Superterrane
Barley, ME, Brown, SJA, Cas, RAF, Cassidy, KF, Champion, DC, Gardoll, SJ and KrapeÅ¾, B 2003, AMIRA Project P624. An integrated geological and metallogenic framework for the eastern Yilgarn Craton: Developing geodynamic models of highly mineralised Arche	2640		-29.5233	122.821	58.7	-43.9882	0.510383			Yilgarn Craton - Eastern Goldfields Superterrane
Barley, ME, Brown, SJA, Cas, RAF, Cassidy, KF, Champion, DC, Gardoll, SJ and KrapeÅ¾, B 2003, AMIRA Project P624. An integrated geological and metallogenic framework for the eastern Yilgarn Craton: Developing geodynamic models of highly mineralised Arche	2645		-27.1603	121.226	69.95	-32.1474	0.51099			Yilgarn Craton - Eastern Goldfields Superterrane
Barley, ME, Brown, SJA, Cas, RAF, Cassidy, KF, Champion, DC, Gardoll, SJ and KrapeÅ¾, B 2003, AMIRA Project P624. An integrated geological and metallogenic framework for the eastern Yilgarn Craton: Developing geodynamic models of highly mineralised Arche	2640		-29.3889	123.235	83.42	-41.3352	0.510519			Yilgarn Craton - Eastern Goldfields Superterrane
FLETCHER I. R., ROSMAN K. J. R., WILLIAMS I. R., HICKMAN A. H., BAXTER J. L., SM-ND GEOCHRONOLOGY OF THE GREENSTONE BELTS IN THE YILGARN BLOCK, WESTERN AUSTRALIA, PREC. RESEARCH 26 [1984] 333-361, doi: 10.1016/0301-9268(84)90007-X	ARCHEAN [9065]	63672	-29.6797	119.267	3.8	15.2544	0.51342	40	0.70299	Yilgarn Craton - Youanmi Terrane
Barley, ME, Brown, SJA, Cas, RAF, Cassidy, KF, Champion, DC, Gardoll, SJ and KrapeÅ¾, B 2003, AMIRA Project P624. An integrated geological and metallogenic framework for the eastern Yilgarn Craton: Developing geodynamic models of highly mineralised Arche	2640		-31.0103	120.876	89.71	-44.5734	0.510353			Yilgarn Craton - Eastern Goldfields Superterrane
Barley, ME, Brown, SJA, Cas, RAF, Cassidy, KF, Champion, DC, Gardoll, SJ and KrapeÅ¾, B 2003, AMIRA Project P624. An integrated geological and metallogenic framework for the eastern Yilgarn Craton: Developing geodynamic models of highly mineralised Arche	2638		-28.9127	122.93	94.34	-42.3106	0.510469			Yilgarn Craton - Eastern Goldfields Superterrane
Barley, ME, Brown, SJA, Cas, RAF, Cassidy, KF, Champion, DC, Gardoll, SJ and KrapeÅ¾, B 2003, AMIRA Project P624. An integrated geological and metallogenic framework for the eastern Yilgarn Craton: Developing geodynamic models of highly mineralised Arche	2693		-28.3742	121.163	146.3	-19.3119	0.511648			Yilgarn Craton - Eastern Goldfields Superterrane
Bateman, R, Costa, S, Swe, T and Lambert, D 2001, Archaean mafic magmatism in the Kalgoorlie area of the Yilgarn Craton, Western Australia: a geochemical and Nd isotopic study of the petrogenetic and tectonic evolution of a greenstone belt: Precambrian R	2675		-30.75	121.476	3.88	0.25359	0.512651			Yilgarn Craton - Eastern Goldfields Superterrane
Bateman, R, Costa, S, Swe, T and Lambert, D 2001, Archaean mafic magmatism in the Kalgoorlie area of the Yilgarn Craton, Western Australia: a geochemical and Nd isotopic study of the petrogenetic and tectonic evolution of a greenstone belt: Precambrian R	2690		-30.768	121.507	4.17	12.3869	0.513273			Yilgarn Craton - Eastern Goldfields Superterrane
Bateman, R, Costa, S, Swe, T and Lambert, D 2001, Archaean mafic magmatism in the Kalgoorlie area of the Yilgarn Craton, Western Australia: a geochemical and Nd isotopic study of the petrogenetic and tectonic evolution of a greenstone belt: Precambrian R	2675		-30.795	121.496	4.37	0.819292	0.51268			Yilgarn Craton - Eastern Goldfields Superterrane
Bateman, R, Costa, S, Swe, T and Lambert, D 2001, Archaean mafic magmatism in the Kalgoorlie area of the Yilgarn Craton, Western Australia: a geochemical and Nd isotopic study of the petrogenetic and tectonic evolution of a greenstone belt: Precambrian R	2690		-30.768	121.507	4.93	13.1477	0.513312			Yilgarn Craton - Eastern Goldfields Superterrane
Bateman, R, Costa, S, Swe, T and Lambert, D 2001, Archaean mafic magmatism in the Kalgoorlie area of the Yilgarn Craton, Western Australia: a geochemical and Nd isotopic study of the petrogenetic and tectonic evolution of a greenstone belt: Precambrian R	2700		-30.745	121.481	5.28	-4.31103	0.512417			Yilgarn Craton - Eastern Goldfields Superterrane
Bateman, R, Costa, S, Swe, T and Lambert, D 2001, Archaean mafic magmatism in the Kalgoorlie area of the Yilgarn Craton, Western Australia: a geochemical and Nd isotopic study of the petrogenetic and tectonic evolution of a greenstone belt: Precambrian R	2700		-30.745	121.481	5.97	-3.0821	0.51248			Yilgarn Craton - Eastern Goldfields Superterrane
Bateman, R, Costa, S, Swe, T and Lambert, D 2001, Archaean mafic magmatism in the Kalgoorlie area of the Yilgarn Craton, Western Australia: a geochemical and Nd isotopic study of the petrogenetic and tectonic evolution of a greenstone belt: Precambrian R	2700		-30.745	121.481	6.24	-3.0821	0.51248			Yilgarn Craton - Eastern Goldfields Superterrane
Bateman, R, Costa, S, Swe, T and Lambert, D 2001, Archaean mafic magmatism in the Kalgoorlie area of the Yilgarn Craton, Western Australia: a geochemical and Nd isotopic study of the petrogenetic and tectonic evolution of a greenstone belt: Precambrian R	2675		-30.75	121.476	6.7	3.00407	0.512792			Yilgarn Craton - Eastern Goldfields Superterrane
Bateman, R, Costa, S, Swe, T and Lambert, D 2001, Archaean mafic magmatism in the Kalgoorlie area of the Yilgarn Craton, Western Australia: a geochemical and Nd isotopic study of the petrogenetic and tectonic evolution of a greenstone belt: Precambrian R	2680		-30.795	121.517	6.84	1.9702	0.512739			Yilgarn Craton - Eastern Goldfields Superterrane
Bateman, R, Costa, S, Swe, T and Lambert, D 2001, Archaean mafic magmatism in the Kalgoorlie area of the Yilgarn Craton, Western Australia: a geochemical and Nd isotopic study of the petrogenetic and tectonic evolution of a greenstone belt: Precambrian R	2690		-30.75	121.487	7.55	-18.8827	0.51167			Yilgarn Craton - Eastern Goldfields Superterrane
Bateman, R, Costa, S, Swe, T and Lambert, D 2001, Archaean mafic magmatism in the Kalgoorlie area of the Yilgarn Craton, Western Australia: a geochemical and Nd isotopic study of the petrogenetic and tectonic evolution of a greenstone belt: Precambrian R	2690		-30.75	121.487	7.89	-15.391	0.511849			Yilgarn Craton - Eastern Goldfields Superterrane
Bateman, R, Costa, S, Swe, T and Lambert, D 2001, Archaean mafic magmatism in the Kalgoorlie area of the Yilgarn Craton, Western Australia: a geochemical and Nd isotopic study of the petrogenetic and tectonic evolution of a greenstone belt: Precambrian R	2680		-30.795	121.517	8.42	-1.95069	0.512538			Yilgarn Craton - Eastern Goldfields Superterrane
Bateman, R, Costa, S, Swe, T and Lambert, D 2001, Archaean mafic magmatism in the Kalgoorlie area of the Yilgarn Craton, Western Australia: a geochemical and Nd isotopic study of the petrogenetic and tectonic evolution of a greenstone belt: Precambrian R	2680		-30.795	121.517	8.42	2.36034	0.512759			Yilgarn Craton - Eastern Goldfields Superterrane
Bateman, R, Costa, S, Swe, T and Lambert, D 2001, Archaean mafic magmatism in the Kalgoorlie area of the Yilgarn Craton, Western Australia: a geochemical and Nd isotopic study of the petrogenetic and tectonic evolution of a greenstone belt: Precambrian R	2680		-30.795	121.517	8.48	-2.08724	0.512531			Yilgarn Craton - Eastern Goldfields Superterrane
Bateman, R, Costa, S, Swe, T and Lambert, D 2001, Archaean mafic magmatism in the Kalgoorlie area of the Yilgarn Craton, Western Australia: a geochemical and Nd isotopic study of the petrogenetic and tectonic evolution of a greenstone belt: Precambrian R	2680		-30.795	121.517	9.41	-3.56977	0.512455			Yilgarn Craton - Eastern Goldfields Superterrane
Bateman, R, Costa, S, Swe, T and Lambert, D 2001, Archaean mafic magmatism in the Kalgoorlie area of the Yilgarn Craton, Western Australia: a geochemical and Nd isotopic study of the petrogenetic and tectonic evolution of a greenstone belt: Precambrian R	2690		-30.768	121.507	9.56	-7.39313	0.512259			Yilgarn Craton - Eastern Goldfields Superterrane
Bateman, R, Costa, S, Swe, T and Lambert, D 2001, Archaean mafic magmatism in the Kalgoorlie area of the Yilgarn Craton, Western Australia: a geochemical and Nd isotopic study of the petrogenetic and tectonic evolution of a greenstone belt: Precambrian R	2680		-30.795	121.517	9.82	-3.9404	0.512436			Yilgarn Craton - Eastern Goldfields Superterrane
Bateman, R, Costa, S, Swe, T and Lambert, D 2001, Archaean mafic magmatism in the Kalgoorlie area of the Yilgarn Craton, Western Australia: a geochemical and Nd isotopic study of the petrogenetic and tectonic evolution of a greenstone belt: Precambrian R	2675		-30.75	121.476	10.43	2.30182	0.512756			Yilgarn Craton - Eastern Goldfields Superterrane
Bateman, R, Costa, S, Swe, T and Lambert, D 2001, Archaean mafic magmatism in the Kalgoorlie area of the Yilgarn Craton, Western Australia: a geochemical and Nd isotopic study of the petrogenetic and tectonic evolution of a greenstone belt: Precambrian R	2690		-30.75	121.487	10.47	-19.2729	0.51165			Yilgarn Craton - Eastern Goldfields Superterrane
Bateman, R, Costa, S, Swe, T and Lambert, D 2001, Archaean mafic magmatism in the Kalgoorlie area of the Yilgarn Craton, Western Australia: a geochemical and Nd isotopic study of the petrogenetic and tectonic evolution of a greenstone belt: Precambrian R	2680		-30.795	121.517	12.19	2.57492	0.51277			Yilgarn Craton - Eastern Goldfields Superterrane
Bateman, R, Costa, S, Swe, T and Lambert, D 2001, Archaean mafic magmatism in the Kalgoorlie area of the Yilgarn Craton, Western Australia: a geochemical and Nd isotopic study of the petrogenetic and tectonic evolution of a greenstone belt: Precambrian R	2675		-30.795	121.496	13.05	1.83365	0.512732			Yilgarn Craton - Eastern Goldfields Superterrane
Bateman, R, Costa, S, Swe, T and Lambert, D 2001, Archaean mafic magmatism in the Kalgoorlie area of the Yilgarn Craton, Western Australia: a geochemical and Nd isotopic study of the petrogenetic and tectonic evolution of a greenstone belt: Precambrian R	2675		-30.795	121.496	30.41	-1.95069	0.512538			Yilgarn Craton - Eastern Goldfields Superterrane
Bickle, MJ, Bettenay, LF, Chapman, HJ, Groves, DI, McNaughton, NJ, Campbell, IH and De Laeter, JR 1989, The age and origin of younger granitic plutons of the Shaw Batholith in the Archaean Pilbara Block, Western Australia: Contributions to Mineralogy and	2925		-21.8833	119.267	18.62	-34.1957	0.510885			Pilbara Craton
Bickle, MJ, Bettenay, LF, Chapman, HJ, Groves, DI, McNaughton, NJ, Campbell, IH and De Laeter, JR 1989, The age and origin of younger granitic plutons of the Shaw Batholith in the Archaean Pilbara Block, Western Australia: Contributions to Mineralogy and	2851		-21.51	119.41	26.07	-33.1033	0.510941			Pilbara Craton
Bickle, MJ, Bettenay, LF, Chapman, HJ, Groves, DI, McNaughton, NJ, Campbell, IH and De Laeter, JR 1989, The age and origin of younger granitic plutons of the Shaw Batholith in the Archaean Pilbara Block, Western Australia: Contributions to Mineralogy and	2851		-21.6	119.5	32.04	-46.8947	0.510234			Pilbara Craton
Bickle, MJ, Bettenay, LF, Chapman, HJ, Groves, DI, McNaughton, NJ, Campbell, IH and De Laeter, JR 1989, The age and origin of younger granitic plutons of the Shaw Batholith in the Archaean Pilbara Block, Western Australia: Contributions to Mineralogy and	2925		-21.7417	119.517	38.82	-43.0713	0.51043			Pilbara Craton
Bickle, MJ, Bettenay, LF, Chapman, HJ, Groves, DI, McNaughton, NJ, Campbell, IH and De Laeter, JR 1989, The age and origin of younger granitic plutons of the Shaw Batholith in the Archaean Pilbara Block, Western Australia: Contributions to Mineralogy and	2928		-21.4667	119.367	41.53	-46.7191	0.510243			Pilbara Craton
Bickle, MJ, Bettenay, LF, Chapman, HJ, Groves, DI, McNaughton, NJ, Campbell, IH and De Laeter, JR 1989, The age and origin of younger granitic plutons of the Shaw Batholith in the Archaean Pilbara Block, Western Australia: Contributions to Mineralogy and	2908		-22.1	119.6	47.89	-41.3547	0.510518			Pilbara Craton
Bickle, MJ, Bettenay, LF, Chapman, HJ, Groves, DI, McNaughton, NJ, Campbell, IH and De Laeter, JR 1989, The age and origin of younger granitic plutons of the Shaw Batholith in the Archaean Pilbara Block, Western Australia: Contributions to Mineralogy and	2908		-22.1	119.6	48.36	-38.8188	0.510648			Pilbara Craton
Bickle, MJ, Bettenay, LF, Chapman, HJ, Groves, DI, McNaughton, NJ, Campbell, IH and De Laeter, JR 1989, The age and origin of younger granitic plutons of the Shaw Batholith in the Archaean Pilbara Block, Western Australia: Contributions to Mineralogy and	2925		-21.4833	119.4	50.08	-46.6606	0.510246			Pilbara Craton
Bickle, MJ, Bettenay, LF, Chapman, HJ, Groves, DI, McNaughton, NJ, Campbell, IH and De Laeter, JR 1993, Origin of the 3500â€“3300 Ma calc-alkaline rocks in the Pilbara Archaean: isotopic and geochemical constraints from the Shaw Batholith: Precambrian Re	3470		-21.4388	119.386	21.38	-25.6711	0.511322			Pilbara Craton
Bickle, MJ, Bettenay, LF, Chapman, HJ, Groves, DI, McNaughton, NJ, Campbell, IH and De Laeter, JR 1993, Origin of the 3500â€“3300 Ma calc-alkaline rocks in the Pilbara Archaean: isotopic and geochemical constraints from the Shaw Batholith: Precambrian Re	3470		-21.375	119.333	28.07	-47.4409	0.510206			Pilbara Craton
Bickle, MJ, Bettenay, LF, Chapman, HJ, Groves, DI, McNaughton, NJ, Campbell, IH and De Laeter, JR 1993, Origin of the 3500â€“3300 Ma calc-alkaline rocks in the Pilbara Archaean: isotopic and geochemical constraints from the Shaw Batholith: Precambrian Re	3470		-21.3519	119.435	31.44	-47.1288	0.510222			Pilbara Craton
Bickle, MJ, Bettenay, LF, Chapman, HJ, Groves, DI, McNaughton, NJ, Campbell, IH and De Laeter, JR 1993, Origin of the 3500â€“3300 Ma calc-alkaline rocks in the Pilbara Archaean: isotopic and geochemical constraints from the Shaw Batholith: Precambrian Re	3470		-21.39	119.333	32.43	-45.2756	0.510317			Pilbara Craton
Bickle, MJ, Bettenay, LF, Chapman, HJ, Groves, DI, McNaughton, NJ, Campbell, IH and De Laeter, JR 1993, Origin of the 3500â€“3300 Ma calc-alkaline rocks in the Pilbara Archaean: isotopic and geochemical constraints from the Shaw Batholith: Precambrian Re	3470		-21.4533	119.563	34.11	-43.5005	0.510408			Pilbara Craton
Bickle, MJ, Bettenay, LF, Chapman, HJ, Groves, DI, McNaughton, NJ, Campbell, IH and De Laeter, JR 1993, Origin of the 3500â€“3300 Ma calc-alkaline rocks in the Pilbara Archaean: isotopic and geochemical constraints from the Shaw Batholith: Precambrian Re	3470		-21.39	119.333	35.33	-47.7725	0.510189			Pilbara Craton
Bickle, MJ, Bettenay, LF, Chapman, HJ, Groves, DI, McNaughton, NJ, Campbell, IH and De Laeter, JR 1993, Origin of the 3500â€“3300 Ma calc-alkaline rocks in the Pilbara Archaean: isotopic and geochemical constraints from the Shaw Batholith: Precambrian Re	3470		-21.3624	119.457	40.63	-48.4943	0.510152			Pilbara Craton
Brauhart, CW and Morant, P 2000, Discussion on 'Geochemistry and geodynamic setting of volcanic and plutonic rocks associated with early Archean volcanogenic massive sulphide mineralisation, Pilbara Craton' by Vearncombe, S.E., Kerrich, R., 1999. Precamb	3238		-21.1742	119.208	12.98	-15.8787	0.511824			Pilbara Craton
Brauhart, CW and Morant, P 2000, Discussion on 'Geochemistry and geodynamic setting of volcanic and plutonic rocks associated with early Archean volcanogenic massive sulphide mineralisation, Pilbara Craton' by Vearncombe, S.E., Kerrich, R., 1999. Precamb	3239		-21.277	119.106	23.94	-23.4083	0.511438			Pilbara Craton
Brauhart, CW and Morant, P 2000, Discussion on 'Geochemistry and geodynamic setting of volcanic and plutonic rocks associated with early Archean volcanogenic massive sulphide mineralisation, Pilbara Craton' by Vearncombe, S.E., Kerrich, R., 1999. Precamb	3238		-21.2451	119.22	26.97	-24.5787	0.511378			Pilbara Craton
Brauhart, CW and Morant, P 2000, Discussion on 'Geochemistry and geodynamic setting of volcanic and plutonic rocks associated with early Archean volcanogenic massive sulphide mineralisation, Pilbara Craton' by Vearncombe, S.E., Kerrich, R., 1999. Precamb	3238		-21.212	119.194	27.54	-35.3271	0.510827			Pilbara Craton
Champion, DC and Sheraton, JW 1997, Geochemistry and Nd isotope systematics of Archaean granites of the Eastern Goldfields, Yilgarn Craton, Australia; implications for crustal growth processes: Precambrian Research, v. 83, p. 109â€“132.	2685		-28.9006	120.598	1.21	11.8602	0.513246			Yilgarn Craton - Eastern Goldfields Superterrane
Champion, DC and Sheraton, JW 1997, Geochemistry and Nd isotope systematics of Archaean granites of the Eastern Goldfields, Yilgarn Craton, Australia; implications for crustal growth processes: Precambrian Research, v. 83, p. 109â€“132.	2665		-28.9516	121.16	2.93	-5.65701	0.512348			Yilgarn Craton - Eastern Goldfields Superterrane
Champion, DC and Sheraton, JW 1997, Geochemistry and Nd isotope systematics of Archaean granites of the Eastern Goldfields, Yilgarn Craton, Australia; implications for crustal growth processes: Precambrian Research, v. 83, p. 109â€“132.	2660		-28.3939	122.092	4.74	-34.0396	0.510893			Yilgarn Craton - Eastern Goldfields Superterrane
Champion, DC and Sheraton, JW 1997, Geochemistry and Nd isotope systematics of Archaean granites of the Eastern Goldfields, Yilgarn Craton, Australia; implications for crustal growth processes: Precambrian Research, v. 83, p. 109â€“132.	2680		-28.7195	120.99	5.44	-7.08102	0.512275			Yilgarn Craton - Eastern Goldfields Superterrane
Champion, DC and Sheraton, JW 1997, Geochemistry and Nd isotope systematics of Archaean granites of the Eastern Goldfields, Yilgarn Craton, Australia; implications for crustal growth processes: Precambrian Research, v. 83, p. 109â€“132.	2670		-28.0164	122.207	6.71	-30.1967	0.51109			Yilgarn Craton - Eastern Goldfields Superterrane
Champion, DC and Sheraton, JW 1997, Geochemistry and Nd isotope systematics of Archaean granites of the Eastern Goldfields, Yilgarn Craton, Australia; implications for crustal growth processes: Precambrian Research, v. 83, p. 109â€“132.	2680		-29.4025	121.369	7.49	-19.0388	0.511662			Yilgarn Craton - Eastern Goldfields Superterrane
Champion, DC and Sheraton, JW 1997, Geochemistry and Nd isotope systematics of Archaean granites of the Eastern Goldfields, Yilgarn Craton, Australia; implications for crustal growth processes: Precambrian Research, v. 83, p. 109â€“132.	2670		-28.1218	121.54	9.64	-30.3918	0.51108			Yilgarn Craton - Eastern Goldfields Superterrane
Champion, DC and Sheraton, JW 1997, Geochemistry and Nd isotope systematics of Archaean granites of the Eastern Goldfields, Yilgarn Craton, Australia; implications for crustal growth processes: Precambrian Research, v. 83, p. 109â€“132.	2400		-28.9087	120.518	11	-20.4238	0.511591			Yilgarn Craton - Eastern Goldfields Superterrane
Champion, DC and Sheraton, JW 1997, Geochemistry and Nd isotope systematics of Archaean granites of the Eastern Goldfields, Yilgarn Craton, Australia; implications for crustal growth processes: Precambrian Research, v. 83, p. 109â€“132.	2665		-28.0846	120.505	11.91	-29.6506	0.511118			Yilgarn Craton - Eastern Goldfields Superterrane
Champion, DC and Sheraton, JW 1997, Geochemistry and Nd isotope systematics of Archaean granites of the Eastern Goldfields, Yilgarn Craton, Australia; implications for crustal growth processes: Precambrian Research, v. 83, p. 109â€“132.	2655		-30.511	121.58	12	-31.5817	0.511019			Yilgarn Craton - Eastern Goldfields Superterrane
Champion, DC and Sheraton, JW 1997, Geochemistry and Nd isotope systematics of Archaean granites of the Eastern Goldfields, Yilgarn Craton, Australia; implications for crustal growth processes: Precambrian Research, v. 83, p. 109â€“132.	2700		-28.3935	122.03	12.24	-35.8733	0.510799			Yilgarn Craton - Eastern Goldfields Superterrane
Champion, DC and Sheraton, JW 1997, Geochemistry and Nd isotope systematics of Archaean granites of the Eastern Goldfields, Yilgarn Craton, Australia; implications for crustal growth processes: Precambrian Research, v. 83, p. 109â€“132.	2680		-28.0861	120.805	12.28	-36.3609	0.510774			Yilgarn Craton - Eastern Goldfields Superterrane
Champion, DC and Sheraton, JW 1997, Geochemistry and Nd isotope systematics of Archaean granites of the Eastern Goldfields, Yilgarn Craton, Australia; implications for crustal growth processes: Precambrian Research, v. 83, p. 109â€“132.	2670		-28.2705	121.537	12.51	-26.9196	0.511258			Yilgarn Craton - Eastern Goldfields Superterrane
Champion, DC and Sheraton, JW 1997, Geochemistry and Nd isotope systematics of Archaean granites of the Eastern Goldfields, Yilgarn Craton, Australia; implications for crustal growth processes: Precambrian Research, v. 83, p. 109â€“132.	2680		-28.593	121.306	12.79	-27.5633	0.511225			Yilgarn Craton - Eastern Goldfields Superterrane
Champion, DC and Sheraton, JW 1997, Geochemistry and Nd isotope systematics of Archaean granites of the Eastern Goldfields, Yilgarn Craton, Australia; implications for crustal growth processes: Precambrian Research, v. 83, p. 109â€“132.	2648		-28.3183	120.76	14.9	-34.7809	0.510855			Yilgarn Craton - Eastern Goldfields Superterrane
Champion, DC and Sheraton, JW 1997, Geochemistry and Nd isotope systematics of Archaean granites of the Eastern Goldfields, Yilgarn Craton, Australia; implications for crustal growth processes: Precambrian Research, v. 83, p. 109â€“132.	2703		-29.1459	122.039	15.01	-25.0664	0.511353			Yilgarn Craton - Eastern Goldfields Superterrane
Champion, DC and Sheraton, JW 1997, Geochemistry and Nd isotope systematics of Archaean granites of the Eastern Goldfields, Yilgarn Craton, Australia; implications for crustal growth processes: Precambrian Research, v. 83, p. 109â€“132.	2664		-28.7777	120.839	15.16	-30.8015	0.511059			Yilgarn Craton - Eastern Goldfields Superterrane
Champion, DC and Sheraton, JW 1997, Geochemistry and Nd isotope systematics of Archaean granites of the Eastern Goldfields, Yilgarn Craton, Australia; implications for crustal growth processes: Precambrian Research, v. 83, p. 109â€“132.	2678		-28.5204	120.541	15.2	-31.6988	0.511013			Yilgarn Craton - Eastern Goldfields Superterrane
Champion, DC and Sheraton, JW 1997, Geochemistry and Nd isotope systematics of Archaean granites of the Eastern Goldfields, Yilgarn Craton, Australia; implications for crustal growth processes: Precambrian Research, v. 83, p. 109â€“132.	2680		-28.5128	122.296	15.49	-33.1033	0.510941			Yilgarn Craton - Eastern Goldfields Superterrane
Champion, DC and Sheraton, JW 1997, Geochemistry and Nd isotope systematics of Archaean granites of the Eastern Goldfields, Yilgarn Craton, Australia; implications for crustal growth processes: Precambrian Research, v. 83, p. 109â€“132.	2680		-29.3925	121.444	15.77	-30.8795	0.511055			Yilgarn Craton - Eastern Goldfields Superterrane
Champion, DC and Sheraton, JW 1997, Geochemistry and Nd isotope systematics of Archaean granites of the Eastern Goldfields, Yilgarn Craton, Australia; implications for crustal growth processes: Precambrian Research, v. 83, p. 109â€“132.	2680		-28.7195	120.99	16.61	-38.019	0.510689			Yilgarn Craton - Eastern Goldfields Superterrane
Champion, DC and Sheraton, JW 1997, Geochemistry and Nd isotope systematics of Archaean granites of the Eastern Goldfields, Yilgarn Craton, Australia; implications for crustal growth processes: Precambrian Research, v. 83, p. 109â€“132.	2665		-28.7443	122.448	16.98	-32.7912	0.510957			Yilgarn Craton - Eastern Goldfields Superterrane
Champion, DC and Sheraton, JW 1997, Geochemistry and Nd isotope systematics of Archaean granites of the Eastern Goldfields, Yilgarn Craton, Australia; implications for crustal growth processes: Precambrian Research, v. 83, p. 109â€“132.	2650		-28.0095	120.81	17.56	11.0995	0.513207			Yilgarn Craton - Eastern Goldfields Superterrane
Champion, DC and Sheraton, JW 1997, Geochemistry and Nd isotope systematics of Archaean granites of the Eastern Goldfields, Yilgarn Craton, Australia; implications for crustal growth processes: Precambrian Research, v. 83, p. 109â€“132.	2680		-28.2839	120.817	17.93	-37.4338	0.510719			Yilgarn Craton - Eastern Goldfields Superterrane
Champion, DC and Sheraton, JW 1997, Geochemistry and Nd isotope systematics of Archaean granites of the Eastern Goldfields, Yilgarn Craton, Australia; implications for crustal growth processes: Precambrian Research, v. 83, p. 109â€“132.	2665		-27.64	121.603	20.47	-32.7912	0.510957			Yilgarn Craton - Eastern Goldfields Superterrane
Champion, DC and Sheraton, JW 1997, Geochemistry and Nd isotope systematics of Archaean granites of the Eastern Goldfields, Yilgarn Craton, Australia; implications for crustal growth processes: Precambrian Research, v. 83, p. 109â€“132.	2655		-30.6156	121.58	21.23	-33.2008	0.510936			Yilgarn Craton - Eastern Goldfields Superterrane
Champion, DC and Sheraton, JW 1997, Geochemistry and Nd isotope systematics of Archaean granites of the Eastern Goldfields, Yilgarn Craton, Australia; implications for crustal growth processes: Precambrian Research, v. 83, p. 109â€“132.	2665		-28.1565	120.567	21.72	-37.7264	0.510704			Yilgarn Craton - Eastern Goldfields Superterrane
Champion, DC and Sheraton, JW 1997, Geochemistry and Nd isotope systematics of Archaean granites of the Eastern Goldfields, Yilgarn Craton, Australia; implications for crustal growth processes: Precambrian Research, v. 83, p. 109â€“132.	2665		-29.9859	121.042	22.04	-40.633	0.510555			Yilgarn Craton - Eastern Goldfields Superterrane
Champion, DC and Sheraton, JW 1997, Geochemistry and Nd isotope systematics of Archaean granites of the Eastern Goldfields, Yilgarn Craton, Australia; implications for crustal growth processes: Precambrian Research, v. 83, p. 109â€“132.	2676		-28.8767	120.607	22.52	-39.4821	0.510614			Yilgarn Craton - Eastern Goldfields Superterrane
Champion, DC and Sheraton, JW 1997, Geochemistry and Nd isotope systematics of Archaean granites of the Eastern Goldfields, Yilgarn Craton, Australia; implications for crustal growth processes: Precambrian Research, v. 83, p. 109â€“132.	2655		-30.6217	121.64	24.46	-32.3425	0.51098			Yilgarn Craton - Eastern Goldfields Superterrane
Champion, DC and Sheraton, JW 1997, Geochemistry and Nd isotope systematics of Archaean granites of the Eastern Goldfields, Yilgarn Craton, Australia; implications for crustal growth processes: Precambrian Research, v. 83, p. 109â€“132.	2642		-29.4185	121.295	26.31	-23.0182	0.511458			Yilgarn Craton - Eastern Goldfields Superterrane
Champion, DC and Sheraton, JW 1997, Geochemistry and Nd isotope systematics of Archaean granites of the Eastern Goldfields, Yilgarn Craton, Australia; implications for crustal growth processes: Precambrian Research, v. 83, p. 109â€“132.	2690		-29.3925	121.444	27.26	-29.7676	0.511112			Yilgarn Craton - Eastern Goldfields Superterrane
Champion, DC and Sheraton, JW 1997, Geochemistry and Nd isotope systematics of Archaean granites of the Eastern Goldfields, Yilgarn Craton, Australia; implications for crustal growth processes: Precambrian Research, v. 83, p. 109â€“132.	2661		-28.8166	122.422	30.42	-34.5273	0.510868			Yilgarn Craton - Eastern Goldfields Superterrane
Champion, DC and Sheraton, JW 1997, Geochemistry and Nd isotope systematics of Archaean granites of the Eastern Goldfields, Yilgarn Craton, Australia; implications for crustal growth processes: Precambrian Research, v. 83, p. 109â€“132.	2650		-28.4758	122.49	31.74	-41.6863	0.510501			Yilgarn Craton - Eastern Goldfields Superterrane
Champion, DC and Sheraton, JW 1997, Geochemistry and Nd isotope systematics of Archaean granites of the Eastern Goldfields, Yilgarn Craton, Australia; implications for crustal growth processes: Precambrian Research, v. 83, p. 109â€“132.	2664		-28.7703	120.83	32.8	-42.1935	0.510475			Yilgarn Craton - Eastern Goldfields Superterrane
Champion, DC and Sheraton, JW 1997, Geochemistry and Nd isotope systematics of Archaean granites of the Eastern Goldfields, Yilgarn Craton, Australia; implications for crustal growth processes: Precambrian Research, v. 83, p. 109â€“132.	2680		-29.3281	121.51	33.2	-26.1978	0.511295			Yilgarn Craton - Eastern Goldfields Superterrane
Champion, DC and Sheraton, JW 1997, Geochemistry and Nd isotope systematics of Archaean granites of the Eastern Goldfields, Yilgarn Craton, Australia; implications for crustal growth processes: Precambrian Research, v. 83, p. 109â€“132.	2650		-28.1035	122.201	33.45	-38.4677	0.510666			Yilgarn Craton - Eastern Goldfields Superterrane
Champion, DC and Sheraton, JW 1997, Geochemistry and Nd isotope systematics of Archaean granites of the Eastern Goldfields, Yilgarn Craton, Australia; implications for crustal growth processes: Precambrian Research, v. 83, p. 109â€“132.	2650		-27.4611	122.892	37.19	-28.7337	0.511165			Yilgarn Craton - Eastern Goldfields Superterrane
Champion, DC and Sheraton, JW 1997, Geochemistry and Nd isotope systematics of Archaean granites of the Eastern Goldfields, Yilgarn Craton, Australia; implications for crustal growth processes: Precambrian Research, v. 83, p. 109â€“132.	2661		-28.8166	122.422	37.48	-33.2593	0.510933			Yilgarn Craton - Eastern Goldfields Superterrane
Champion, DC and Sheraton, JW 1997, Geochemistry and Nd isotope systematics of Archaean granites of the Eastern Goldfields, Yilgarn Craton, Australia; implications for crustal growth processes: Precambrian Research, v. 83, p. 109â€“132.	2650		-28.0678	121.973	40.45	-32.44	0.510975			Yilgarn Craton - Eastern Goldfields Superterrane
Champion, DC and Sheraton, JW 1997, Geochemistry and Nd isotope systematics of Archaean granites of the Eastern Goldfields, Yilgarn Craton, Australia; implications for crustal growth processes: Precambrian Research, v. 83, p. 109â€“132.	2670		-28.5289	123.005	41.72	-36.439	0.51077			Yilgarn Craton - Eastern Goldfields Superterrane
Champion, DC and Sheraton, JW 1997, Geochemistry and Nd isotope systematics of Archaean granites of the Eastern Goldfields, Yilgarn Craton, Australia; implications for crustal growth processes: Precambrian Research, v. 83, p. 109â€“132.	2670		-28.5289	123.005	43.61	-42.0765	0.510481			Yilgarn Craton - Eastern Goldfields Superterrane
Champion, DC and Sheraton, JW 1997, Geochemistry and Nd isotope systematics of Archaean granites of the Eastern Goldfields, Yilgarn Craton, Australia; implications for crustal growth processes: Precambrian Research, v. 83, p. 109â€“132.	2657		-30.2475	121.367	45.69	-31.0551	0.511046			Yilgarn Craton - Eastern Goldfields Superterrane
Champion, DC and Sheraton, JW 1997, Geochemistry and Nd isotope systematics of Archaean granites of the Eastern Goldfields, Yilgarn Craton, Australia; implications for crustal growth processes: Precambrian Research, v. 83, p. 109â€“132.	2650		-28.9409	120.937	45.91	-43.8126	0.510392			Yilgarn Craton - Eastern Goldfields Superterrane
Champion, DC and Sheraton, JW 1997, Geochemistry and Nd isotope systematics of Archaean granites of the Eastern Goldfields, Yilgarn Craton, Australia; implications for crustal growth processes: Precambrian Research, v. 83, p. 109â€“132.	2655		-30.6094	121.609	45.96	-32.9277	0.51095			Yilgarn Craton - Eastern Goldfields Superterrane
Champion, DC and Sheraton, JW 1997, Geochemistry and Nd isotope systematics of Archaean granites of the Eastern Goldfields, Yilgarn Craton, Australia; implications for crustal growth processes: Precambrian Research, v. 83, p. 109â€“132.	2640		-28.8512	120.344	49.59	-40.5549	0.510559			Yilgarn Craton - Eastern Goldfields Superterrane
FLETCHER I. R., ROSMAN K. J. R., WILLIAMS I. R., HICKMAN A. H., BAXTER J. L., SM-ND GEOCHRONOLOGY OF THE GREENSTONE BELTS IN THE YILGARN BLOCK, WESTERN AUSTRALIA, PREC. RESEARCH 26 [1984] 333-361, doi: 10.1016/0301-9268(84)90007-X	ARCHEAN [9065]	63655	-30.68	119.3	4.8	-0.663236	0.512604	40	0.70381	Yilgarn Craton - Youanmi Terrane
Champion, DC and Sheraton, JW 1997, Geochemistry and Nd isotope systematics of Archaean granites of the Eastern Goldfields, Yilgarn Craton, Australia; implications for crustal growth processes: Precambrian Research, v. 83, p. 109â€“132.	2650		-28.1431	121.746	70.06	-40.7695	0.510548			Yilgarn Craton - Eastern Goldfields Superterrane
Champion, DC and Sheraton, JW 1997, Geochemistry and Nd isotope systematics of Archaean granites of the Eastern Goldfields, Yilgarn Craton, Australia; implications for crustal growth processes: Precambrian Research, v. 83, p. 109â€“132.	2640		-28.5471	120.27	70.98	-44.3198	0.510366			Yilgarn Craton - Eastern Goldfields Superterrane
Champion, DC and Sheraton, JW 1997, Geochemistry and Nd isotope systematics of Archaean granites of the Eastern Goldfields, Yilgarn Craton, Australia; implications for crustal growth processes: Precambrian Research, v. 83, p. 109â€“132.	2664		-28.4809	122.485	113.28	-37.3753	0.510722			Yilgarn Craton - Eastern Goldfields Superterrane
CHOI EUNJOO, FIORENTINI M. L., GIULIANI A., FOLEY S. F., MAAS R., TAYLOR W. R.: SUBDUCTION-RELATED PETROGENESIS OF LATE ARCHEAN CALC-ALKALINE LAMPROPHYRES IN THE YILGARN CRATON (WESTERN AUSTRALIA) | PREC. RESEARCH 338 (105550) [2020] | doi: 10.1016/j.precamres.2019.105550	ARCHEAN [23667]	JD3-1	-27	120	24.68	-25.7373	0.511319	264.4	0.702453	Yilgarn Craton - Eastern Goldfields Superterrane
CHOI EUNJOO, FIORENTINI M. L., GIULIANI A., FOLEY S. F., MAAS R., TAYLOR W. R.: SUBDUCTION-RELATED PETROGENESIS OF LATE ARCHEAN CALC-ALKALINE LAMPROPHYRES IN THE YILGARN CRATON (WESTERN AUSTRALIA) | PREC. RESEARCH 338 (105550) [2020] | doi: 10.1016/j.precamres.2019.105550		Z18500	-31	121.5	30.38	-30.899	0.511054	484	0.701755	Yilgarn Craton - Eastern Goldfields Superterrane
CHOI EUNJOO, FIORENTINI M. L., GIULIANI A., FOLEY S. F., MAAS R., TAYLOR W. R.: SUBDUCTION-RELATED PETROGENESIS OF LATE ARCHEAN CALC-ALKALINE LAMPROPHYRES IN THE YILGARN CRATON (WESTERN AUSTRALIA) | PREC. RESEARCH 338 (105550) [2020] | doi: 10.1016/j.precamres.2019.105550		Z36413	-31	121.5	33.12	-29.9822	0.511101	573	0.701419	Yilgarn Craton - Eastern Goldfields Superterrane
CHOI EUNJOO, FIORENTINI M. L., GIULIANI A., FOLEY S. F., MAAS R., TAYLOR W. R.: SUBDUCTION-RELATED PETROGENESIS OF LATE ARCHEAN CALC-ALKALINE LAMPROPHYRES IN THE YILGARN CRATON (WESTERN AUSTRALIA) | PREC. RESEARCH 338 (105550) [2020] | doi: 10.1016/j.precamres.2019.105550	ARCHEAN [23667]	128191	-28	122	33.7	-25.9637	0.511307	317.9	0.713303	Yilgarn Craton - Eastern Goldfields Superterrane
CHOI EUNJOO, FIORENTINI M. L., GIULIANI A., FOLEY S. F., MAAS R., TAYLOR W. R.: SUBDUCTION-RELATED PETROGENESIS OF LATE ARCHEAN CALC-ALKALINE LAMPROPHYRES IN THE YILGARN CRATON (WESTERN AUSTRALIA) | PREC. RESEARCH 338 (105550) [2020] | doi: 10.1016/j.precamres.2019.105550	ARCHEAN [23667]	128181	-29	122	36.4	-22.355	0.511492	376	0.704291	Yilgarn Craton - Eastern Goldfields Superterrane
CHOI EUNJOO, FIORENTINI M. L., GIULIANI A., FOLEY S. F., MAAS R., TAYLOR W. R.: SUBDUCTION-RELATED PETROGENESIS OF LATE ARCHEAN CALC-ALKALINE LAMPROPHYRES IN THE YILGARN CRATON (WESTERN AUSTRALIA) | PREC. RESEARCH 338 (105550) [2020] | doi: 10.1016/j.precamres.2019.105550		Z36408	-31	121.5	36.48	-30.821	0.511058	458	0.701962	Yilgarn Craton - Eastern Goldfields Superterrane
CHOI EUNJOO, FIORENTINI M. L., GIULIANI A., FOLEY S. F., MAAS R., TAYLOR W. R.: SUBDUCTION-RELATED PETROGENESIS OF LATE ARCHEAN CALC-ALKALINE LAMPROPHYRES IN THE YILGARN CRATON (WESTERN AUSTRALIA) | PREC. RESEARCH 338 (105550) [2020] | doi: 10.1016/j.precamres.2019.105550	ARCHEAN [23667]	128186	-31	121	37.05	-28.9678	0.511153	244	0.723747	Yilgarn Craton - Eastern Goldfields Superterrane
CHOI EUNJOO, FIORENTINI M. L., GIULIANI A., FOLEY S. F., MAAS R., TAYLOR W. R.: SUBDUCTION-RELATED PETROGENESIS OF LATE ARCHEAN CALC-ALKALINE LAMPROPHYRES IN THE YILGARN CRATON (WESTERN AUSTRALIA) | PREC. RESEARCH 338 (105550) [2020] | doi: 10.1016/j.precamres.2019.105550	ARCHEAN [23667]	128210	-31	121	37.5	-29.1824	0.511142	333	0.720905	Yilgarn Craton - Eastern Goldfields Superterrane
CHOI EUNJOO, FIORENTINI M. L., GIULIANI A., FOLEY S. F., MAAS R., TAYLOR W. R.: SUBDUCTION-RELATED PETROGENESIS OF LATE ARCHEAN CALC-ALKALINE LAMPROPHYRES IN THE YILGARN CRATON (WESTERN AUSTRALIA) | PREC. RESEARCH 338 (105550) [2020] | doi: 10.1016/j.precamres.2019.105550	ARCHEAN [23667]	128198	-29	122	38.08	-24.4032	0.511387	715	0.709856	Yilgarn Craton - Eastern Goldfields Superterrane
CHOI EUNJOO, FIORENTINI M. L., GIULIANI A., FOLEY S. F., MAAS R., TAYLOR W. R.: SUBDUCTION-RELATED PETROGENESIS OF LATE ARCHEAN CALC-ALKALINE LAMPROPHYRES IN THE YILGARN CRATON (WESTERN AUSTRALIA) | PREC. RESEARCH 338 (105550) [2020] | doi: 10.1016/j.precamres.2019.105550	ARCHEAN [23667]	128180	-28	122	39.39	-23.974	0.511409	894	0.701359	Yilgarn Craton - Eastern Goldfields Superterrane
CHOI EUNJOO, FIORENTINI M. L., GIULIANI A., FOLEY S. F., MAAS R., TAYLOR W. R.: SUBDUCTION-RELATED PETROGENESIS OF LATE ARCHEAN CALC-ALKALINE LAMPROPHYRES IN THE YILGARN CRATON (WESTERN AUSTRALIA) | PREC. RESEARCH 338 (105550) [2020] | doi: 10.1016/j.precamres.2019.105550	ARCHEAN [23667]	128183	-28	122	42.85	-27.5077	0.511228	759.7	0.704476	Yilgarn Craton - Eastern Goldfields Superterrane
CHOI EUNJOO, FIORENTINI M. L., GIULIANI A., FOLEY S. F., MAAS R., TAYLOR W. R.: SUBDUCTION-RELATED PETROGENESIS OF LATE ARCHEAN CALC-ALKALINE LAMPROPHYRES IN THE YILGARN CRATON (WESTERN AUSTRALIA) | PREC. RESEARCH 338 (105550) [2020] | doi: 10.1016/j.precamres.2019.105550	ARCHEAN [23667]	128193	-28	122	48.61	-25.9247	0.511309	440	0.705385	Yilgarn Craton - Eastern Goldfields Superterrane
CHOI EUNJOO, FIORENTINI M. L., GIULIANI A., FOLEY S. F., MAAS R., TAYLOR W. R.: SUBDUCTION-RELATED PETROGENESIS OF LATE ARCHEAN CALC-ALKALINE LAMPROPHYRES IN THE YILGARN CRATON (WESTERN AUSTRALIA) | PREC. RESEARCH 338 (105550) [2020] | doi: 10.1016/j.precamres.2019.105550	ARCHEAN [23667]	JD3-2a	-27	120	49.95	-32.9818	0.510947	570.3	0.70238	Yilgarn Craton - Eastern Goldfields Superterrane
CHOI EUNJOO, FIORENTINI M. L., GIULIANI A., FOLEY S. F., MAAS R., TAYLOR W. R.: SUBDUCTION-RELATED PETROGENESIS OF LATE ARCHEAN CALC-ALKALINE LAMPROPHYRES IN THE YILGARN CRATON (WESTERN AUSTRALIA) | PREC. RESEARCH 338 (105550) [2020] | doi: 10.1016/j.precamres.2019.105550	ARCHEAN [23667]	128178	-28	122	51.62	-24.2276	0.511396	652	0.704134	Yilgarn Craton - Eastern Goldfields Superterrane
CHOI EUNJOO, FIORENTINI M. L., GIULIANI A., FOLEY S. F., MAAS R., TAYLOR W. R.: SUBDUCTION-RELATED PETROGENESIS OF LATE ARCHEAN CALC-ALKALINE LAMPROPHYRES IN THE YILGARN CRATON (WESTERN AUSTRALIA) | PREC. RESEARCH 338 (105550) [2020] | doi: 10.1016/j.precamres.2019.105550	ARCHEAN [23667]	JD1	-27	120	53.91	-24.8573	0.511364	538.6	0.711673	Yilgarn Craton - Eastern Goldfields Superterrane
CHOI EUNJOO, FIORENTINI M. L., GIULIANI A., FOLEY S. F., MAAS R., TAYLOR W. R.: SUBDUCTION-RELATED PETROGENESIS OF LATE ARCHEAN CALC-ALKALINE LAMPROPHYRES IN THE YILGARN CRATON (WESTERN AUSTRALIA) | PREC. RESEARCH 338 (105550) [2020] | doi: 10.1016/j.precamres.2019.105550	ARCHEAN [23667]	128182	-28	122	61.06	-25.9247	0.511309	644	0.704874	Yilgarn Craton - Eastern Goldfields Superterrane
CHOI EUNJOO, FIORENTINI M. L., GIULIANI A., FOLEY S. F., MAAS R., TAYLOR W. R.: SUBDUCTION-RELATED PETROGENESIS OF LATE ARCHEAN CALC-ALKALINE LAMPROPHYRES IN THE YILGARN CRATON (WESTERN AUSTRALIA) | PREC. RESEARCH 338 (105550) [2020] | doi: 10.1016/j.precamres.2019.105550	ARCHEAN [23667]	128200	-31	121	63.82	-35.1905	0.510834	413	0.727819	Yilgarn Craton - Eastern Goldfields Superterrane
CHOI EUNJOO, FIORENTINI M. L., GIULIANI A., FOLEY S. F., MAAS R., TAYLOR W. R.: SUBDUCTION-RELATED PETROGENESIS OF LATE ARCHEAN CALC-ALKALINE LAMPROPHYRES IN THE YILGARN CRATON (WESTERN AUSTRALIA) | PREC. RESEARCH 338 (105550) [2020] | doi: 10.1016/j.precamres.2019.105550	ARCHEAN [23667]	JD4-1	-27	120	85.72	-29.7454	0.511113	862.3	0.705466	Yilgarn Craton - Eastern Goldfields Superterrane
Choi, E, Fiorentini, ML, Giuliani, A, Foley, SF, Maas, R and Taylor, WR 2020, Subduction-related petrogenesis of Late Archean calc-alkaline lamprophyres in the Yilgarn Craton (Western Australia): Precambrian Research, v. 338, no. 105550, 17p., doi:10.101	2642		-30.6141	121.568	24.68	-25.7297	0.511319			Yilgarn Craton - Eastern Goldfields Superterrane
Choi, E, Fiorentini, ML, Giuliani, A, Foley, SF, Maas, R and Taylor, WR 2020, Subduction-related petrogenesis of Late Archean calc-alkaline lamprophyres in the Yilgarn Craton (Western Australia): Precambrian Research, v. 338, no. 105550, 17p., doi:10.101	2642		-31.148	121.657	30.38	-30.899	0.511054			Yilgarn Craton - Eastern Goldfields Superterrane
Choi, E, Fiorentini, ML, Giuliani, A, Foley, SF, Maas, R and Taylor, WR 2020, Subduction-related petrogenesis of Late Archean calc-alkaline lamprophyres in the Yilgarn Craton (Western Australia): Precambrian Research, v. 338, no. 105550, 17p., doi:10.101	2642		-31.1478	121.657	33.12	-29.9822	0.511101			Yilgarn Craton - Eastern Goldfields Superterrane
Choi, E, Fiorentini, ML, Giuliani, A, Foley, SF, Maas, R and Taylor, WR 2020, Subduction-related petrogenesis of Late Archean calc-alkaline lamprophyres in the Yilgarn Craton (Western Australia): Precambrian Research, v. 338, no. 105550, 17p., doi:10.101	2642		-28.6924	121.753	33.7	-25.9637	0.511307			Yilgarn Craton - Eastern Goldfields Superterrane
Choi, E, Fiorentini, ML, Giuliani, A, Foley, SF, Maas, R and Taylor, WR 2020, Subduction-related petrogenesis of Late Archean calc-alkaline lamprophyres in the Yilgarn Craton (Western Australia): Precambrian Research, v. 338, no. 105550, 17p., doi:10.101	2642		-28.8565	121.65	36.4	-22.355	0.511492			Yilgarn Craton - Eastern Goldfields Superterrane
Choi, E, Fiorentini, ML, Giuliani, A, Foley, SF, Maas, R and Taylor, WR 2020, Subduction-related petrogenesis of Late Archean calc-alkaline lamprophyres in the Yilgarn Craton (Western Australia): Precambrian Research, v. 338, no. 105550, 17p., doi:10.101	2642		-31.1477	121.657	36.48	-30.821	0.511058			Yilgarn Craton - Eastern Goldfields Superterrane
Choi, E, Fiorentini, ML, Giuliani, A, Foley, SF, Maas, R and Taylor, WR 2020, Subduction-related petrogenesis of Late Archean calc-alkaline lamprophyres in the Yilgarn Craton (Western Australia): Precambrian Research, v. 338, no. 105550, 17p., doi:10.101	2642		-31.0307	121.603	37.05	-28.9678	0.511153			Yilgarn Craton - Eastern Goldfields Superterrane
Choi, E, Fiorentini, ML, Giuliani, A, Foley, SF, Maas, R and Taylor, WR 2020, Subduction-related petrogenesis of Late Archean calc-alkaline lamprophyres in the Yilgarn Craton (Western Australia): Precambrian Research, v. 338, no. 105550, 17p., doi:10.101	2642		-31.0307	121.603	37.5	-29.1824	0.511142			Yilgarn Craton - Eastern Goldfields Superterrane
Choi, E, Fiorentini, ML, Giuliani, A, Foley, SF, Maas, R and Taylor, WR 2020, Subduction-related petrogenesis of Late Archean calc-alkaline lamprophyres in the Yilgarn Craton (Western Australia): Precambrian Research, v. 338, no. 105550, 17p., doi:10.101	2642		-28.318	121.18	38.08	-24.4032	0.511387			Yilgarn Craton - Eastern Goldfields Superterrane
Choi, E, Fiorentini, ML, Giuliani, A, Foley, SF, Maas, R and Taylor, WR 2020, Subduction-related petrogenesis of Late Archean calc-alkaline lamprophyres in the Yilgarn Craton (Western Australia): Precambrian Research, v. 338, no. 105550, 17p., doi:10.101	2642		-28.7673	121.786	39.39	-23.974	0.511409			Yilgarn Craton - Eastern Goldfields Superterrane
Choi, E, Fiorentini, ML, Giuliani, A, Foley, SF, Maas, R and Taylor, WR 2020, Subduction-related petrogenesis of Late Archean calc-alkaline lamprophyres in the Yilgarn Craton (Western Australia): Precambrian Research, v. 338, no. 105550, 17p., doi:10.101	2642		-28.92	121.82	42.85	-27.5048	0.511228			Yilgarn Craton - Eastern Goldfields Superterrane
Choi, E, Fiorentini, ML, Giuliani, A, Foley, SF, Maas, R and Taylor, WR 2020, Subduction-related petrogenesis of Late Archean calc-alkaline lamprophyres in the Yilgarn Craton (Western Australia): Precambrian Research, v. 338, no. 105550, 17p., doi:10.101	2642		-28.6924	121.753	48.61	-25.9247	0.511309			Yilgarn Craton - Eastern Goldfields Superterrane
Choi, E, Fiorentini, ML, Giuliani, A, Foley, SF, Maas, R and Taylor, WR 2020, Subduction-related petrogenesis of Late Archean calc-alkaline lamprophyres in the Yilgarn Craton (Western Australia): Precambrian Research, v. 338, no. 105550, 17p., doi:10.101	2642		-30.6141	121.568	49.95	-32.9862	0.510947			Yilgarn Craton - Eastern Goldfields Superterrane
Choi, E, Fiorentini, ML, Giuliani, A, Foley, SF, Maas, R and Taylor, WR 2020, Subduction-related petrogenesis of Late Archean calc-alkaline lamprophyres in the Yilgarn Craton (Western Australia): Precambrian Research, v. 338, no. 105550, 17p., doi:10.101	2642		-28.92	121.82	51.62	-24.2276	0.511396			Yilgarn Craton - Eastern Goldfields Superterrane
Choi, E, Fiorentini, ML, Giuliani, A, Foley, SF, Maas, R and Taylor, WR 2020, Subduction-related petrogenesis of Late Archean calc-alkaline lamprophyres in the Yilgarn Craton (Western Australia): Precambrian Research, v. 338, no. 105550, 17p., doi:10.101	2642		-30.6145	121.569	53.91	-24.8518	0.511364			Yilgarn Craton - Eastern Goldfields Superterrane
Choi, E, Fiorentini, ML, Giuliani, A, Foley, SF, Maas, R and Taylor, WR 2020, Subduction-related petrogenesis of Late Archean calc-alkaline lamprophyres in the Yilgarn Craton (Western Australia): Precambrian Research, v. 338, no. 105550, 17p., doi:10.101	2642		-28.8879	121.737	61.06	-25.9247	0.511309			Yilgarn Craton - Eastern Goldfields Superterrane
Choi, E, Fiorentini, ML, Giuliani, A, Foley, SF, Maas, R and Taylor, WR 2020, Subduction-related petrogenesis of Late Archean calc-alkaline lamprophyres in the Yilgarn Craton (Western Australia): Precambrian Research, v. 338, no. 105550, 17p., doi:10.101	2642		-31.0307	121.603	63.82	-35.1905	0.510834			Yilgarn Craton - Eastern Goldfields Superterrane
Choi, E, Fiorentini, ML, Giuliani, A, Foley, SF, Maas, R and Taylor, WR 2020, Subduction-related petrogenesis of Late Archean calc-alkaline lamprophyres in the Yilgarn Craton (Western Australia): Precambrian Research, v. 338, no. 105550, 17p., doi:10.101	2642		-30.6145	121.569	85.72	-29.7481	0.511113			Yilgarn Craton - Eastern Goldfields Superterrane
FLETCHER I. R., ROSMAN K. J. R., WILLIAMS I. R., HICKMAN A. H., BAXTER J. L., SM-ND GEOCHRONOLOGY OF THE GREENSTONE BELTS IN THE YILGARN BLOCK, WESTERN AUSTRALIA, PREC. RESEARCH 26 [1984] 333-361, doi: 10.1016/0301-9268(84)90007-X	ARCHEAN [9065]	63656	-30.68	119.3	4.9	-2.18478	0.512526	40	0.70353	Yilgarn Craton - Youanmi Terrane
DAVIES H., SUN SHEN-SU, FREY F. A., GAUTIER I., MCCULLOCH M. T., PRICE R. C., BASSIAS Y., KLOOTWIJK C. T., LECLAIRE L.: BASALT BASEMENT FROM THE KERGUELEN PLATEAU AND THE TRAIL OF A DUPAL PLUME | CONTRIB. MINERAL. PETROL. 103 [1989] 457-469 | doi: 10.1007/BF01041753		samp. MD48DR05.11	-58.1	76.917	3.05	3.9404	0.51284	82.7	0.704208	Southern Kerguelen Plateau
DAVIES H., SUN SHEN-SU, FREY F. A., GAUTIER I., MCCULLOCH M. T., PRICE R. C., BASSIAS Y., KLOOTWIJK C. T., LECLAIRE L.: BASALT BASEMENT FROM THE KERGUELEN PLATEAU AND THE TRAIL OF A DUPAL PLUME | CONTRIB. MINERAL. PETROL. 103 [1989] 457-469 | doi: 10.1007/BF01041753		samp. MD48DR08.04	-50.317	74.817	14.79	-0.487674	0.512613	73.5	0.705639	Northern Kerguelen Plateau
DAVIES H., SUN SHEN-SU, FREY F. A., GAUTIER I., MCCULLOCH M. T., PRICE R. C., BASSIAS Y., KLOOTWIJK C. T., LECLAIRE L.: BASALT BASEMENT FROM THE KERGUELEN PLATEAU AND THE TRAIL OF A DUPAL PLUME | CONTRIB. MINERAL. PETROL. 103 [1989] 457-469 | doi: 10.1007/BF01041753		samp. MD48DR02.12	-57.3	77.6	22.1	-3.49174	0.512459	338	0.706082	Southern Kerguelen Plateau
DAVIES H., SUN SHEN-SU, FREY F. A., GAUTIER I., MCCULLOCH M. T., PRICE R. C., BASSIAS Y., KLOOTWIJK C. T., LECLAIRE L.: BASALT BASEMENT FROM THE KERGUELEN PLATEAU AND THE TRAIL OF A DUPAL PLUME | CONTRIB. MINERAL. PETROL. 103 [1989] 457-469 | doi: 10.1007/BF01041753		samp. MD48DR06.14	-58.283	76.917	23	1.34598	0.512707	331	0.704542	Southern Kerguelen Plateau
DAVIES H., SUN SHEN-SU, FREY F. A., GAUTIER I., MCCULLOCH M. T., PRICE R. C., BASSIAS Y., KLOOTWIJK C. T., LECLAIRE L.: BASALT BASEMENT FROM THE KERGUELEN PLATEAU AND THE TRAIL OF A DUPAL PLUME | CONTRIB. MINERAL. PETROL. 103 [1989] 457-469 | doi: 10.1007/BF01041753		samp. MD48DR05.11	-58.1	76.917	-	-1.71661	0.51255	324	0.70408	Southern Kerguelen Plateau
De Laeter, JR, Fletcher, IR, Bickle, MJ, Myers, JS, Libby, WG and Williams, IR 1985, Rb-Sr, Sm-Nd and Pb-Pb geochronology of ancient gneisses from Mt Narryer, Western Australia: Australian Journal of Earth Sciences, v. 32, p. 349â€“358.	3640		-26.5421	116.37	29	-49.5281	0.510099			Yilgarn Craton - Narryer Terrane
De Laeter, JR, Fletcher, IR, Bickle, MJ, Myers, JS, Libby, WG and Williams, IR 1985, Rb-Sr, Sm-Nd and Pb-Pb geochronology of ancient gneisses from Mt Narryer, Western Australia: Australian Journal of Earth Sciences, v. 32, p. 349â€“358.	3350		-26.4574	116.405	30	-54.5024	0.509844			Yilgarn Craton - Narryer Terrane
De Laeter, JR, Fletcher, IR, Bickle, MJ, Myers, JS, Libby, WG and Williams, IR 1985, Rb-Sr, Sm-Nd and Pb-Pb geochronology of ancient gneisses from Mt Narryer, Western Australia: Australian Journal of Earth Sciences, v. 32, p. 349â€“358.	3640		-26.4574	116.405	43	-47.2458	0.510216			Yilgarn Craton - Narryer Terrane
De Laeter, JR, Fletcher, IR, Bickle, MJ, Myers, JS, Libby, WG and Williams, IR 1985, Rb-Sr, Sm-Nd and Pb-Pb geochronology of ancient gneisses from Mt Narryer, Western Australia: Australian Journal of Earth Sciences, v. 32, p. 349â€“358.	2700		-26.5162	116.363	52	-41.3547	0.510518			Yilgarn Craton - Narryer Terrane
De Laeter, JR, Fletcher, IR, Bickle, MJ, Myers, JS, Libby, WG and Williams, IR 1985, Rb-Sr, Sm-Nd and Pb-Pb geochronology of ancient gneisses from Mt Narryer, Western Australia: Australian Journal of Earth Sciences, v. 32, p. 349â€“358.	2640		-26.5346	116.384	234	-48.4357	0.510155			Yilgarn Craton - Narryer Terrane
Direen, N. G.; B. E. Cohen, R. Maas, F. A. Frey, J. M. Whittaker, M. F. Coffin, S. Meffre, J. A. Halpin & A. J. Crawford (2017) Naturaliste Plateau: constraints on the timing and evolution of the Kerguelen Large Igneous Province and its role in Gondwana breakup, Australian Journal of Earth Sciences, 64:7, 851-869, DOI: 10.1080/08120099.2017.1367326		13-7	-35.0349	111.607	5.57	3.47224	0.512816	158.5	0.704974	Naturaliste Plateau
Direen, N. G.; B. E. Cohen, R. Maas, F. A. Frey, J. M. Whittaker, M. F. Coffin, S. Meffre, J. A. Halpin & A. J. Crawford (2017) Naturaliste Plateau: constraints on the timing and evolution of the Kerguelen Large Igneous Province and its role in Gondwana breakup, Australian Journal of Earth Sciences, 64:7, 851-869, DOI: 10.1080/08120099.2017.1367326		7-11	-34.9021	112.939	10.75	-5.24737	0.512369	191.2	0.707639	Naturaliste Plateau
Direen, N. G.; B. E. Cohen, R. Maas, F. A. Frey, J. M. Whittaker, M. F. Coffin, S. Meffre, J. A. Halpin & A. J. Crawford (2017) Naturaliste Plateau: constraints on the timing and evolution of the Kerguelen Large Igneous Province and its role in Gondwana breakup, Australian Journal of Earth Sciences, 64:7, 851-869, DOI: 10.1080/08120099.2017.1367326		10-39	-35.0356	112.237	14.11	4.29153	0.512858	253.4	0.70383	Naturaliste Plateau
Direen, N. G.; B. E. Cohen, R. Maas, F. A. Frey, J. M. Whittaker, M. F. Coffin, S. Meffre, J. A. Halpin & A. J. Crawford (2017) Naturaliste Plateau: constraints on the timing and evolution of the Kerguelen Large Igneous Province and its role in Gondwana breakup, Australian Journal of Earth Sciences, 64:7, 851-869, DOI: 10.1080/08120099.2017.1367326		12-20	-35.0586	111.724	22.11	-6.41778	0.512309	224.1	0.711437	Naturaliste Plateau
Direen, N. G.; B. E. Cohen, R. Maas, F. A. Frey, J. M. Whittaker, M. F. Coffin, S. Meffre, J. A. Halpin & A. J. Crawford (2017) Naturaliste Plateau: constraints on the timing and evolution of the Kerguelen Large Igneous Province and its role in Gondwana breakup, Australian Journal of Earth Sciences, 64:7, 851-869, DOI: 10.1080/08120099.2017.1367326		20-1	-35.0943	110.324	24.14	-8.03686	0.512226	181.7	0.713197	Naturaliste Plateau
Direen, N. G.; B. E. Cohen, R. Maas, F. A. Frey, J. M. Whittaker, M. F. Coffin, S. Meffre, J. A. Halpin & A. J. Crawford (2017) Naturaliste Plateau: constraints on the timing and evolution of the Kerguelen Large Igneous Province and its role in Gondwana breakup, Australian Journal of Earth Sciences, 64:7, 851-869, DOI: 10.1080/08120099.2017.1367326		7-5	-34.9021	112.939	42.35	-9.8315	0.512134	213	0.714781	Naturaliste Plateau
Direen, N. G.; B. E. Cohen, R. Maas, F. A. Frey, J. M. Whittaker, M. F. Coffin, S. Meffre, J. A. Halpin & A. J. Crawford (2017) Naturaliste Plateau: constraints on the timing and evolution of the Kerguelen Large Igneous Province and its role in Gondwana breakup, Australian Journal of Earth Sciences, 64:7, 851-869, DOI: 10.1080/08120099.2017.1367326		11-9	-35.1058	111.983	49.57	-10.7483	0.512087	290	0.712857	Naturaliste Plateau
Direen, N. G.; B. E. Cohen, R. Maas, F. A. Frey, J. M. Whittaker, M. F. Coffin, S. Meffre, J. A. Halpin & A. J. Crawford (2017) Naturaliste Plateau: constraints on the timing and evolution of the Kerguelen Large Igneous Province and its role in Gondwana breakup, Australian Journal of Earth Sciences, 64:7, 851-869, DOI: 10.1080/08120099.2017.1367326		3-2	-34.7698	113.645	54.34	-8.1344	0.512221	478.4	0.713171	Naturaliste Plateau
Direen, N. G.; B. E. Cohen, R. Maas, F. A. Frey, J. M. Whittaker, M. F. Coffin, S. Meffre, J. A. Halpin & A. J. Crawford (2017) Naturaliste Plateau: constraints on the timing and evolution of the Kerguelen Large Igneous Province and its role in Gondwana breakup, Australian Journal of Earth Sciences, 64:7, 851-869, DOI: 10.1080/08120099.2017.1367326		12-41	-35.0586	111.724	80.81	-17.5953	0.511736	102.6	0.724667	Naturaliste Plateau
FLETCHER I. R., ROSMAN K. J. R., WILLIAMS I. R., HICKMAN A. H., BAXTER J. L., SM-ND GEOCHRONOLOGY OF THE GREENSTONE BELTS IN THE YILGARN BLOCK, WESTERN AUSTRALIA, PREC. RESEARCH 26 [1984] 333-361, doi: 10.1016/0301-9268(84)90007-X	ARCHEAN [9065]	44484E HCL Leach	-25.3531	119.675	0.8	4.36956	0.512862	2	0.70299	Yilgarn Craton - Eastern Goldfields Superterrane
FLETCHER I. R., ROSMAN K. J. R., WILLIAMS I. R., HICKMAN A. H., BAXTER J. L., SM-ND GEOCHRONOLOGY OF THE GREENSTONE BELTS IN THE YILGARN BLOCK, WESTERN AUSTRALIA, PREC. RESEARCH 26 [1984] 333-361, doi: 10.1016/0301-9268(84)90007-X	ARCHEAN [9065]	63209	-30.5764	121.603	1	12.9721	0.513303	5	0.71731	Yilgarn Craton - Eastern Goldfields Superterrane
FLETCHER I. R., ROSMAN K. J. R., WILLIAMS I. R., HICKMAN A. H., BAXTER J. L., SM-ND GEOCHRONOLOGY OF THE GREENSTONE BELTS IN THE YILGARN BLOCK, WESTERN AUSTRALIA, PREC. RESEARCH 26 [1984] 333-361, doi: 10.1016/0301-9268(84)90007-X	ARCHEAN [9065]	63210	-30.575	121.604	1.1	13.1282	0.513311	8	0.71985	Yilgarn Craton - Eastern Goldfields Superterrane
FLETCHER I. R., ROSMAN K. J. R., WILLIAMS I. R., HICKMAN A. H., BAXTER J. L., SM-ND GEOCHRONOLOGY OF THE GREENSTONE BELTS IN THE YILGARN BLOCK, WESTERN AUSTRALIA, PREC. RESEARCH 26 [1984] 333-361, doi: 10.1016/0301-9268(84)90007-X	ARCHEAN [9065]	63673	-29.6797	119.267	5.4	13.1672	0.513313	50	0.70612	Yilgarn Craton - Youanmi Terrane
FLETCHER I. R., ROSMAN K. J. R., WILLIAMS I. R., HICKMAN A. H., BAXTER J. L., SM-ND GEOCHRONOLOGY OF THE GREENSTONE BELTS IN THE YILGARN BLOCK, WESTERN AUSTRALIA, PREC. RESEARCH 26 [1984] 333-361, doi: 10.1016/0301-9268(84)90007-X	ARCHEAN [9065]	44484D	-25.3531	119.675	8.9	-37.0047	0.510741	50	1.01548	Yilgarn Craton - Youanmi Terrane
FLETCHER I. R., ROSMAN K. J. R., WILLIAMS I. R., HICKMAN A. H., BAXTER J. L., SM-ND GEOCHRONOLOGY OF THE GREENSTONE BELTS IN THE YILGARN BLOCK, WESTERN AUSTRALIA, PREC. RESEARCH 26 [1984] 333-361, doi: 10.1016/0301-9268(84)90007-X	ARCHEAN [9065]	71179	-29.1658	119.364	38	-35.1125	0.510838	50	0.77455	Yilgarn Craton - Youanmi Terrane
FLETCHER I. R., ROSMAN K. J. R., WILLIAMS I. R., HICKMAN A. H., BAXTER J. L., SM-ND GEOCHRONOLOGY OF THE GREENSTONE BELTS IN THE YILGARN BLOCK, WESTERN AUSTRALIA, PREC. RESEARCH 26 [1984] 333-361, doi: 10.1016/0301-9268(84)90007-X	ARCHEAN [9065]	63667	-29.6797	119.267	10.2	-9.77298	0.512137	65	0.70326	Yilgarn Craton - Youanmi Terrane
FLETCHER I. R., ROSMAN K. J. R., WILLIAMS I. R., HICKMAN A. H., BAXTER J. L., SM-ND GEOCHRONOLOGY OF THE GREENSTONE BELTS IN THE YILGARN BLOCK, WESTERN AUSTRALIA, PREC. RESEARCH 26 [1984] 333-361, doi: 10.1016/0301-9268(84)90007-X	ARCHEAN [9065]	71178	-29.1444	119.321	32	-35.5612	0.510815	65	0.88934	Yilgarn Craton - Youanmi Terrane
FLETCHER I. R., ROSMAN K. J. R., WILLIAMS I. R., HICKMAN A. H., BAXTER J. L., SM-ND GEOCHRONOLOGY OF THE GREENSTONE BELTS IN THE YILGARN BLOCK, WESTERN AUSTRALIA, PREC. RESEARCH 26 [1984] 333-361, doi: 10.1016/0301-9268(84)90007-X	ARCHEAN [9065]	71180	-29.1583	119.375	37	-34.8199	0.510853	90	0.84132	Yilgarn Craton - Youanmi Terrane
FLETCHER I. R., ROSMAN K. J. R., WILLIAMS I. R., HICKMAN A. H., BAXTER J. L., SM-ND GEOCHRONOLOGY OF THE GREENSTONE BELTS IN THE YILGARN BLOCK, WESTERN AUSTRALIA, PREC. RESEARCH 26 [1984] 333-361, doi: 10.1016/0301-9268(84)90007-X	ARCHEAN [9065]	49578	-25.3556	119.675	4	-3.6478	0.512451	112	0.72205	Yilgarn Craton - Youanmi Terrane
FLETCHER I. R., ROSMAN K. J. R., WILLIAMS I. R., HICKMAN A. H., BAXTER J. L., SM-ND GEOCHRONOLOGY OF THE GREENSTONE BELTS IN THE YILGARN BLOCK, WESTERN AUSTRALIA, PREC. RESEARCH 26 [1984] 333-361, doi: 10.1016/0301-9268(84)90007-X	ARCHEAN [9065]	44484M	-25.3531	119.675	6.6	-1.48253	0.512562	120	0.70599	Yilgarn Craton - Youanmi Terrane
FLETCHER I. R., ROSMAN K. J. R., WILLIAMS I. R., HICKMAN A. H., BAXTER J. L., SM-ND GEOCHRONOLOGY OF THE GREENSTONE BELTS IN THE YILGARN BLOCK, WESTERN AUSTRALIA, PREC. RESEARCH 26 [1984] 333-361, doi: 10.1016/0301-9268(84)90007-X	ARCHEAN [9065]	44484N	-25.3531	119.675	7.4	-2.41886	0.512514	130	0.70395	Yilgarn Craton - Youanmi Terrane
FLETCHER I. R., ROSMAN K. J. R., WILLIAMS I. R., HICKMAN A. H., BAXTER J. L., SM-ND GEOCHRONOLOGY OF THE GREENSTONE BELTS IN THE YILGARN BLOCK, WESTERN AUSTRALIA, PREC. RESEARCH 26 [1984] 333-361, doi: 10.1016/0301-9268(84)90007-X	ARCHEAN [9065]	63213	-30.5139	121.567	8.6	-10.9434	0.512077	110	0.70212	Yilgarn Craton - Eastern Goldfields Superterrane
FLETCHER I. R., ROSMAN K. J. R., WILLIAMS I. R., HICKMAN A. H., BAXTER J. L., SM-ND GEOCHRONOLOGY OF THE GREENSTONE BELTS IN THE YILGARN BLOCK, WESTERN AUSTRALIA, PREC. RESEARCH 26 [1984] 333-361, doi: 10.1016/0301-9268(84)90007-X	ARCHEAN [9065]	44484Q	-25.3531	119.675	10.1	-35.7562	0.510805	135	0.72948	Yilgarn Craton - Youanmi Terrane
FLETCHER I. R., ROSMAN K. J. R., WILLIAMS I. R., HICKMAN A. H., BAXTER J. L., SM-ND GEOCHRONOLOGY OF THE GREENSTONE BELTS IN THE YILGARN BLOCK, WESTERN AUSTRALIA, PREC. RESEARCH 26 [1984] 333-361, doi: 10.1016/0301-9268(84)90007-X	ARCHEAN [9065]	44484S	-25.3531	119.675	8.8	-36.3804	0.510773	145	0.74793	Yilgarn Craton - Youanmi Terrane
FLETCHER I. R., ROSMAN K. J. R., WILLIAMS I. R., HICKMAN A. H., BAXTER J. L., SM-ND GEOCHRONOLOGY OF THE GREENSTONE BELTS IN THE YILGARN BLOCK, WESTERN AUSTRALIA, PREC. RESEARCH 26 [1984] 333-361, doi: 10.1016/0301-9268(84)90007-X	ARCHEAN [9065]	44484G	-25.3531	119.675	9.8	-35.5026	0.510818	145	0.77311	Yilgarn Craton - Youanmi Terrane
FLETCHER I. R., ROSMAN K. J. R., WILLIAMS I. R., HICKMAN A. H., BAXTER J. L., SM-ND GEOCHRONOLOGY OF THE GREENSTONE BELTS IN THE YILGARN BLOCK, WESTERN AUSTRALIA, PREC. RESEARCH 26 [1984] 333-361, doi: 10.1016/0301-9268(84)90007-X	ARCHEAN [9065]	44484U	-25.3531	119.675	17.6	-32.6156	0.510966	265	0.71559	Yilgarn Craton - Youanmi Terrane
Fletcher, I.R., S. A. Wilde & K. J. R. Rosman (1985) Sm‐Nd model ages across the margins of the Archaean Yilgarn Block, Western Australia — III. The western margin, Australian Journal of Earth Sciences, 32:1, 73-82, DOI: 10.1080/08120098508729314		167856434C	-29.075	115.679	10.8	-36.3804	0.510773	NA	0.768858	Yilgarn Craton - Southwest Terrane
Fletcher, I.R., S. A. Wilde & K. J. R. Rosman (1985) Sm‐Nd model ages across the margins of the Archaean Yilgarn Block, Western Australia — III. The western margin, Australian Journal of Earth Sciences, 32:1, 73-82, DOI: 10.1080/08120098508729314		176057430	-27.818	114.751	23	-19.6045	0.511633	NA	0.786505	Yilgarn Craton - Southwest Terrane
Fletcher, I.R., S. A. Wilde & K. J. R. Rosman (1985) Sm‐Nd model ages across the margins of the Archaean Yilgarn Block, Western Australia — III. The western margin, Australian Journal of Earth Sciences, 32:1, 73-82, DOI: 10.1080/08120098508729314		138952478D	-32.881	116.16	24	-25.6126	0.511325	NA	1.01938	Yilgarn Craton - Southwest Terrane
FLETCHER I. R., ROSMAN K. J. R., WILLIAMS I. R., HICKMAN A. H., BAXTER J. L., SM-ND GEOCHRONOLOGY OF THE GREENSTONE BELTS IN THE YILGARN BLOCK, WESTERN AUSTRALIA, PREC. RESEARCH 26 [1984] 333-361, doi: 10.1016/0301-9268(84)90007-X	ARCHEAN [9065]	63211	-30.5167	121.567	12	-10.9044	0.512079	190	0.70115	Yilgarn Craton - Eastern Goldfields Superterrane
FLETCHER I. R., ROSMAN K. J. R., WILLIAMS I. R., HICKMAN A. H., BAXTER J. L., SM-ND GEOCHRONOLOGY OF THE GREENSTONE BELTS IN THE YILGARN BLOCK, WESTERN AUSTRALIA, PREC. RESEARCH 26 [1984] 333-361, doi: 10.1016/0301-9268(84)90007-X	ARCHEAN [9065]	63206	-30.6389	121.647	12.7	-13.4598	0.511948	20	2.08105	Yilgarn Craton - Eastern Goldfields Superterrane
FLETCHER I. R., ROSMAN K. J. R., WILLIAMS I. R., HICKMAN A. H., BAXTER J. L., SM-ND GEOCHRONOLOGY OF THE GREENSTONE BELTS IN THE YILGARN BLOCK, WESTERN AUSTRALIA, PREC. RESEARCH 26 [1984] 333-361, doi: 10.1016/0301-9268(84)90007-X	ARCHEAN [9065]	63202	-30.5708	121.654	15.3	-11.2945	0.512059	50	1.06674	Yilgarn Craton - Eastern Goldfields Superterrane
Fletcher, I.R., S. A. Wilde & K. J. R. Rosman (1985) Sm‐Nd model ages across the margins of the Archaean Yilgarn Block, Western Australia — III. The western margin, Australian Journal of Earth Sciences, 32:1, 73-82, DOI: 10.1080/08120098508729314		49936937A	-31.885	116.16	24	-30.9185	0.511053	NA	0.902422	Yilgarn Craton - Southwest Terrane
FLETCHER I. R., ROSMAN K. J. R., WILLIAMS I. R., HICKMAN A. H., BAXTER J. L., SM-ND GEOCHRONOLOGY OF THE GREENSTONE BELTS IN THE YILGARN BLOCK, WESTERN AUSTRALIA, PREC. RESEARCH 26 [1984] 333-361, doi: 10.1016/0301-9268(84)90007-X	ARCHEAN [9065]	63217	-30.6417	121.433	30.3	-33.5519	0.510918	65	1.21134	Yilgarn Craton - Eastern Goldfields Superterrane
Fletcher, I.R., S. A. Wilde & K. J. R. Rosman (1985) Sm‐Nd model ages across the margins of the Archaean Yilgarn Block, Western Australia — III. The western margin, Australian Journal of Earth Sciences, 32:1, 73-82, DOI: 10.1080/08120098508729314		43330711	-31.579	116.275	28	-32.5376	0.51097	NA	0.756055	Yilgarn Craton - Southwest Terrane
Fletcher, I.R., S. A. Wilde & K. J. R. Rosman (1985) Sm‐Nd model ages across the margins of the Archaean Yilgarn Block, Western Australia — III. The western margin, Australian Journal of Earth Sciences, 32:1, 73-82, DOI: 10.1080/08120098508729314		167556434A	-29.075	115.679	31	-37.3168	0.510725	NA	0.708997	Yilgarn Craton - Southwest Terrane
Fletcher, I.R., S. A. Wilde & K. J. R. Rosman (1985) Sm‐Nd model ages across the margins of the Archaean Yilgarn Block, Western Australia — III. The western margin, Australian Journal of Earth Sciences, 32:1, 73-82, DOI: 10.1080/08120098508729314		167356433B	-29.247	115.567	37	-19.3704	0.511645	NA	0.76436	Yilgarn Craton - Southwest Terrane
Fletcher, I.R., S. A. Wilde & K. J. R. Rosman (1985) Sm‐Nd model ages across the margins of the Archaean Yilgarn Block, Western Australia — III. The western margin, Australian Journal of Earth Sciences, 32:1, 73-82, DOI: 10.1080/08120098508729314		1757	-30.144	115.049	9.5	-21.7112	0.511525	NA	0.83391	Perth Basin
Fletcher, I.R., S. A. Wilde & K. J. R. Rosman (1985) Sm‐Nd model ages across the margins of the Archaean Yilgarn Block, Western Australia — III. The western margin, Australian Journal of Earth Sciences, 32:1, 73-82, DOI: 10.1080/08120098508729314		#	-31.531	116.122	42	-41.9009	0.51049	NA	0.715917	Yilgarn Craton - Southwest Terrane
Fletcher, I.R., S. A. Wilde & K. J. R. Rosman (1985) Sm‐Nd model ages across the margins of the Archaean Yilgarn Block, Western Australia — III. The western margin, Australian Journal of Earth Sciences, 32:1, 73-82, DOI: 10.1080/08120098508729314		139652475F	-32.994	115.983	51	-29.8066	0.51111	NA	1.01142	Yilgarn Craton - Southwest Terrane
Fletcher, I.R., S. A. Wilde & K. J. R. Rosman (1985) Sm‐Nd model ages across the margins of the Archaean Yilgarn Block, Western Australia — III. The western margin, Australian Journal of Earth Sciences, 32:1, 73-82, DOI: 10.1080/08120098508729314		1797	-29.257	115.546	55	-19.5264	0.511637	NA	0.783045	Yilgarn Craton - Southwest Terrane
Fletcher, I.R., S. A. Wilde & K. J. R. Rosman (1985) Sm‐Nd model ages across the margins of the Archaean Yilgarn Block, Western Australia — III. The western margin, Australian Journal of Earth Sciences, 32:1, 73-82, DOI: 10.1080/08120098508729314		1671	-31.4375	116.089	57	-23.8765	0.511414	NA	0.912457	Yilgarn Craton - Southwest Terrane
Fletcher, I.R., S. A. Wilde & K. J. R. Rosman (1985) Sm‐Nd model ages across the margins of the Archaean Yilgarn Block, Western Australia — III. The western margin, Australian Journal of Earth Sciences, 32:1, 73-82, DOI: 10.1080/08120098508729314		175920593	-27.768	114.675	68	-20.0922	0.511608	NA	0.844983	Yilgarn Craton - Southwest Terrane
Fletcher, I.R., S. A. Wilde & K. J. R. Rosman (1985) Sm‐Nd model ages across the margins of the Archaean Yilgarn Block, Western Australia — III. The western margin, Australian Journal of Earth Sciences, 32:1, 73-82, DOI: 10.1080/08120098508729314		167656434B	-29.075	115.679	84	-22.433	0.511488	NA	0.734948	Yilgarn Craton - Southwest Terrane
Barley, ME, Brown, SJA, Cas, RAF, Cassidy, KF, Champion, DC, Gardoll, SJ and KrapeÅ¾, B 2003, AMIRA Project P624. An integrated geological and metallogenic framework for the eastern Yilgarn Craton: Developing geodynamic models of highly mineralised Arche	2640		-30.3153	120.56	25.57	-41.2767	0.510522			Yilgarn Craton - Youanmi Terrane
Fletcher, I.R., S. A. Wilde & K. J. R. Rosman (1985) Sm‐Nd model ages across the margins of the Archaean Yilgarn Block, Western Australia — III. The western margin, Australian Journal of Earth Sciences, 32:1, 73-82, DOI: 10.1080/08120098508729314		1758	-29.19	115.04	41	-18.1415	0.511708	NA	0.948789	Perth Basin
Barley, ME, Brown, SJA, Cas, RAF, Cassidy, KF, Champion, DC, Gardoll, SJ and KrapeÅ¾, B 2003, AMIRA Project P624. An integrated geological and metallogenic framework for the eastern Yilgarn Craton: Developing geodynamic models of highly mineralised Arche	2687		-30.4283	120.641	31.95	-40.789	0.510547			Yilgarn Craton - Youanmi Terrane
Fletcher, I.R., S. A. Wilde & K. J. R. Rosman (1985) Sm‐Nd model ages across the margins of the Archaean Yilgarn Block, Western Australia — III. The western margin, Australian Journal of Earth Sciences, 32:1, 73-82, DOI: 10.1080/08120098508729314		1672	-34.065	115.318	47	-23.2328	0.511447	NA	0.765744	Leeuwin Block
Barley, ME, Brown, SJA, Cas, RAF, Cassidy, KF, Champion, DC, Gardoll, SJ and KrapeÅ¾, B 2003, AMIRA Project P624. An integrated geological and metallogenic framework for the eastern Yilgarn Craton: Developing geodynamic models of highly mineralised Arche	2640		-30.2165	120.599	44.06	-37.3558	0.510723			Yilgarn Craton - Youanmi Terrane
Barley, ME, Brown, SJA, Cas, RAF, Cassidy, KF, Champion, DC, Gardoll, SJ and KrapeÅ¾, B 2003, AMIRA Project P624. An integrated geological and metallogenic framework for the eastern Yilgarn Craton: Developing geodynamic models of highly mineralised Arche	2630		-30.4767	120.559	48.97	-37.4143	0.51072			Yilgarn Craton - Youanmi Terrane
Barley, ME, Brown, SJA, Cas, RAF, Cassidy, KF, Champion, DC, Gardoll, SJ and KrapeÅ¾, B 2003, AMIRA Project P624. An integrated geological and metallogenic framework for the eastern Yilgarn Craton: Developing geodynamic models of highly mineralised Arche	2640		-30.2948	120.509	83.46	-39.8722	0.510594			Yilgarn Craton - Youanmi Terrane
Champion, DC and Sheraton, JW 1997, Geochemistry and Nd isotope systematics of Archaean granites of the Eastern Goldfields, Yilgarn Craton, Australia; implications for crustal growth processes: Precambrian Research, v. 83, p. 109â€“132.	2653		-28.1736	120.17	52.71	-42.1155	0.510479			Yilgarn Craton - Youanmi Terrane
Choi, E, Fiorentini, ML, Giuliani, A, Foley, SF, Maas, R and Taylor, WR 2020, Subduction-related petrogenesis of Late Archean calc-alkaline lamprophyres in the Yilgarn Craton (Western Australia): Precambrian Research, v. 338, no. 105550, 17p., doi:10.101	2070		-27.0482	117.65	107.07	-39.0529	0.510636			Yilgarn Craton - Youanmi Terrane
Fletcher, IR and Libby, WG 1993, Further isotopic evidence for the existence of two distinct terranes in the southern Pinjarra Orogen, Western Australia: Geological Survey of Western Australia Report 34, p. 81â€“83.	1100		-33.8653	115.252	12	-21.2626	0.511548			Leeuwin Block
Fletcher, IR and Libby, WG 1993, Further isotopic evidence for the existence of two distinct terranes in the southern Pinjarra Orogen, Western Australia: Geological Survey of Western Australia Report 34, p. 81â€“83.	1100		-33.7658	115.169	88	-18.9412	0.511667			Leeuwin Block
Fletcher, IR and Libby, WG 1993, Further isotopic evidence for the existence of two distinct terranes in the southern Pinjarra Orogen, Western Australia: Geological Survey of Western Australia Report 34, p. 81â€“83.	600		-34.38	115.14	145	-11.0409	0.512072			Leeuwin Block
Fletcher, IR and McNaughton, NJ, 2002b, Sm-Nd and Pb/Pb isotope geochemistry of Yilgarn granitoids. In Cassidy et al. 2002. Characterisation and metallogenic significance of Archean granitoids of the Yilgarn Craton, Western Australia. Project No. M281. M	2712		-27.5856	119.395	4.9	-33.2008	0.510936			Yilgarn Craton - Youanmi Terrane
Fletcher, IR and McNaughton, NJ, 2002b, Sm-Nd and Pb/Pb isotope geochemistry of Yilgarn granitoids. In Cassidy et al. 2002. Characterisation and metallogenic significance of Archean granitoids of the Yilgarn Craton, Western Australia. Project No. M281. M	2700		-27.1706	118.986	7.9	-31.2306	0.511037			Yilgarn Craton - Youanmi Terrane
Fletcher, IR and McNaughton, NJ, 2002b, Sm-Nd and Pb/Pb isotope geochemistry of Yilgarn granitoids. In Cassidy et al. 2002. Characterisation and metallogenic significance of Archean granitoids of the Yilgarn Craton, Western Australia. Project No. M281. M	2659		-31.3935	122.852	11.8	-34.3322	0.510878			Yilgarn Craton - Eastern Goldfields Superterrane
Fletcher, IR and McNaughton, NJ, 2002b, Sm-Nd and Pb/Pb isotope geochemistry of Yilgarn granitoids. In Cassidy et al. 2002. Characterisation and metallogenic significance of Archean granitoids of the Yilgarn Craton, Western Australia. Project No. M281. M	2680		-27.3099	121.052	12.6	-34.6833	0.51086			Yilgarn Craton - Eastern Goldfields Superterrane
Fletcher, IR and McNaughton, NJ, 2002b, Sm-Nd and Pb/Pb isotope geochemistry of Yilgarn granitoids. In Cassidy et al. 2002. Characterisation and metallogenic significance of Archean granitoids of the Yilgarn Craton, Western Australia. Project No. M281. M	2730		-30.6497	116.49	13.1	-37.8825	0.510696			Yilgarn Craton - Youanmi Terrane
Fletcher, IR and McNaughton, NJ, 2002b, Sm-Nd and Pb/Pb isotope geochemistry of Yilgarn granitoids. In Cassidy et al. 2002. Characterisation and metallogenic significance of Archean granitoids of the Yilgarn Craton, Western Australia. Project No. M281. M	2756		-29.1886	116.979	13.4	-37.9215	0.510694			Yilgarn Craton - Youanmi Terrane
Fletcher, IR and McNaughton, NJ, 2002b, Sm-Nd and Pb/Pb isotope geochemistry of Yilgarn granitoids. In Cassidy et al. 2002. Characterisation and metallogenic significance of Archean granitoids of the Yilgarn Craton, Western Australia. Project No. M281. M	2737		-29.0244	119.592	13.5	-41.0621	0.510533			Yilgarn Craton - Youanmi Terrane
Fletcher, IR and McNaughton, NJ, 2002b, Sm-Nd and Pb/Pb isotope geochemistry of Yilgarn granitoids. In Cassidy et al. 2002. Characterisation and metallogenic significance of Archean granitoids of the Yilgarn Craton, Western Australia. Project No. M281. M	2630		-27.1815	118.837	13.7	-35.8928	0.510798			Yilgarn Craton - Youanmi Terrane
Fletcher, IR and McNaughton, NJ, 2002b, Sm-Nd and Pb/Pb isotope geochemistry of Yilgarn granitoids. In Cassidy et al. 2002. Characterisation and metallogenic significance of Archean granitoids of the Yilgarn Craton, Western Australia. Project No. M281. M	3007		-30.1629	116.75	14.1	-49.9768	0.510076			Yilgarn Craton - Youanmi Terrane
Fletcher, IR and McNaughton, NJ, 2002b, Sm-Nd and Pb/Pb isotope geochemistry of Yilgarn granitoids. In Cassidy et al. 2002. Characterisation and metallogenic significance of Archean granitoids of the Yilgarn Craton, Western Australia. Project No. M281. M	2682		-29.0515	119.52	14.1	-38.1166	0.510684			Yilgarn Craton - Youanmi Terrane
Fletcher, IR and McNaughton, NJ, 2002b, Sm-Nd and Pb/Pb isotope geochemistry of Yilgarn granitoids. In Cassidy et al. 2002. Characterisation and metallogenic significance of Archean granitoids of the Yilgarn Craton, Western Australia. Project No. M281. M	2656		-32.4674	121.621	14.4	-39.3065	0.510623			Yilgarn Craton - Eastern Goldfields Superterrane
Fletcher, IR and McNaughton, NJ, 2002b, Sm-Nd and Pb/Pb isotope geochemistry of Yilgarn granitoids. In Cassidy et al. 2002. Characterisation and metallogenic significance of Archean granitoids of the Yilgarn Craton, Western Australia. Project No. M281. M	2685		-32.3567	121.705	14.4	-27.6608	0.51122			Yilgarn Craton - Eastern Goldfields Superterrane
Fletcher, IR and McNaughton, NJ, 2002b, Sm-Nd and Pb/Pb isotope geochemistry of Yilgarn granitoids. In Cassidy et al. 2002. Characterisation and metallogenic significance of Archean granitoids of the Yilgarn Craton, Western Australia. Project No. M281. M	2650		-27.153	118.816	14.9	-33.3764	0.510927			Yilgarn Craton - Youanmi Terrane
Fletcher, IR and McNaughton, NJ, 2002b, Sm-Nd and Pb/Pb isotope geochemistry of Yilgarn granitoids. In Cassidy et al. 2002. Characterisation and metallogenic significance of Archean granitoids of the Yilgarn Craton, Western Australia. Project No. M281. M	1201		-31.0585	118.664	15.7	-0.390139	0.512618			Yilgarn Craton - Youanmi Terrane
Fletcher, IR and McNaughton, NJ, 2002b, Sm-Nd and Pb/Pb isotope geochemistry of Yilgarn granitoids. In Cassidy et al. 2002. Characterisation and metallogenic significance of Archean granitoids of the Yilgarn Craton, Western Australia. Project No. M281. M	2656		-30.8845	119.523	17.4	-36.595	0.510762			Yilgarn Craton - Youanmi Terrane
Fletcher, IR and McNaughton, NJ, 2002b, Sm-Nd and Pb/Pb isotope geochemistry of Yilgarn granitoids. In Cassidy et al. 2002. Characterisation and metallogenic significance of Archean granitoids of the Yilgarn Craton, Western Australia. Project No. M281. M	2660		-32.0827	122.035	17.6	-34.8589	0.510851			Yilgarn Craton - Eastern Goldfields Superterrane
Fletcher, IR and McNaughton, NJ, 2002b, Sm-Nd and Pb/Pb isotope geochemistry of Yilgarn granitoids. In Cassidy et al. 2002. Characterisation and metallogenic significance of Archean granitoids of the Yilgarn Craton, Western Australia. Project No. M281. M	2640		-30.9082	118.112	18.8	-35.171	0.510835			Yilgarn Craton - Youanmi Terrane
Fletcher, IR and McNaughton, NJ, 2002b, Sm-Nd and Pb/Pb isotope geochemistry of Yilgarn granitoids. In Cassidy et al. 2002. Characterisation and metallogenic significance of Archean granitoids of the Yilgarn Craton, Western Australia. Project No. M281. M	2655		-31.8288	122.184	18.9	-32.3815	0.510978			Yilgarn Craton - Eastern Goldfields Superterrane
Fletcher, IR and McNaughton, NJ, 2002b, Sm-Nd and Pb/Pb isotope geochemistry of Yilgarn granitoids. In Cassidy et al. 2002. Characterisation and metallogenic significance of Archean granitoids of the Yilgarn Craton, Western Australia. Project No. M281. M	2671		-28.4928	122.789	19.6	-33.5519	0.510918			Yilgarn Craton - Eastern Goldfields Superterrane
Fletcher, IR and McNaughton, NJ, 2002b, Sm-Nd and Pb/Pb isotope geochemistry of Yilgarn granitoids. In Cassidy et al. 2002. Characterisation and metallogenic significance of Archean granitoids of the Yilgarn Craton, Western Australia. Project No. M281. M	2671		-27.339	119.128	19.6	-47.7335	0.510191			Yilgarn Craton - Youanmi Terrane
Fletcher, IR and McNaughton, NJ, 2002b, Sm-Nd and Pb/Pb isotope geochemistry of Yilgarn granitoids. In Cassidy et al. 2002. Characterisation and metallogenic significance of Archean granitoids of the Yilgarn Craton, Western Australia. Project No. M281. M	2743		-28.149	116.743	19.8	-40.3013	0.510572			Yilgarn Craton - Youanmi Terrane
Fletcher, IR and McNaughton, NJ, 2002b, Sm-Nd and Pb/Pb isotope geochemistry of Yilgarn granitoids. In Cassidy et al. 2002. Characterisation and metallogenic significance of Archean granitoids of the Yilgarn Craton, Western Australia. Project No. M281. M	2640		-30.4189	120.476	20.6	-31.1331	0.511042			Yilgarn Craton - Youanmi Terrane
Fletcher, IR and McNaughton, NJ, 2002b, Sm-Nd and Pb/Pb isotope geochemistry of Yilgarn granitoids. In Cassidy et al. 2002. Characterisation and metallogenic significance of Archean granitoids of the Yilgarn Craton, Western Australia. Project No. M281. M	2660		-29.1369	121.917	22.5	-35.2686	0.51083			Yilgarn Craton - Eastern Goldfields Superterrane
Fletcher, IR and McNaughton, NJ, 2002b, Sm-Nd and Pb/Pb isotope geochemistry of Yilgarn granitoids. In Cassidy et al. 2002. Characterisation and metallogenic significance of Archean granitoids of the Yilgarn Craton, Western Australia. Project No. M281. M	2742		-28.2138	116.426	22.6	-41.9789	0.510486			Yilgarn Craton - Youanmi Terrane
Fletcher, IR and McNaughton, NJ, 2002b, Sm-Nd and Pb/Pb isotope geochemistry of Yilgarn granitoids. In Cassidy et al. 2002. Characterisation and metallogenic significance of Archean granitoids of the Yilgarn Craton, Western Australia. Project No. M281. M	2650		-31.8844	122.148	22.8	-30.7624	0.511061			Yilgarn Craton - Eastern Goldfields Superterrane
Fletcher, IR and McNaughton, NJ, 2002b, Sm-Nd and Pb/Pb isotope geochemistry of Yilgarn granitoids. In Cassidy et al. 2002. Characterisation and metallogenic significance of Archean granitoids of the Yilgarn Craton, Western Australia. Project No. M281. M	2630		-31.6898	122.227	23.4	-29.514	0.511125			Yilgarn Craton - Eastern Goldfields Superterrane
Fletcher, IR and McNaughton, NJ, 2002b, Sm-Nd and Pb/Pb isotope geochemistry of Yilgarn granitoids. In Cassidy et al. 2002. Characterisation and metallogenic significance of Archean granitoids of the Yilgarn Craton, Western Australia. Project No. M281. M	2667		-27.4886	120.957	23.9	-34.4493	0.510872			Yilgarn Craton - Eastern Goldfields Superterrane
Fletcher, IR and McNaughton, NJ, 2002b, Sm-Nd and Pb/Pb isotope geochemistry of Yilgarn granitoids. In Cassidy et al. 2002. Characterisation and metallogenic significance of Archean granitoids of the Yilgarn Craton, Western Australia. Project No. M281. M	2640		-30.8504	121.247	25.1	-31.1721	0.51104			Yilgarn Craton - Eastern Goldfields Superterrane
Fletcher, IR and McNaughton, NJ, 2002b, Sm-Nd and Pb/Pb isotope geochemistry of Yilgarn granitoids. In Cassidy et al. 2002. Characterisation and metallogenic significance of Archean granitoids of the Yilgarn Craton, Western Australia. Project No. M281. M	2745		-27.7655	117.338	25.4	-23.1352	0.511452			Yilgarn Craton - Youanmi Terrane
Fletcher, IR and McNaughton, NJ, 2002b, Sm-Nd and Pb/Pb isotope geochemistry of Yilgarn granitoids. In Cassidy et al. 2002. Characterisation and metallogenic significance of Archean granitoids of the Yilgarn Craton, Western Australia. Project No. M281. M	2617		-31.0587	118.663	25.9	-34.9955	0.510844			Yilgarn Craton - Youanmi Terrane
Fletcher, IR and McNaughton, NJ, 2002b, Sm-Nd and Pb/Pb isotope geochemistry of Yilgarn granitoids. In Cassidy et al. 2002. Characterisation and metallogenic significance of Archean granitoids of the Yilgarn Craton, Western Australia. Project No. M281. M	2644		-27.3099	121.052	26.2	-32.0889	0.510993			Yilgarn Craton - Eastern Goldfields Superterrane
Fletcher, IR and McNaughton, NJ, 2002b, Sm-Nd and Pb/Pb isotope geochemistry of Yilgarn granitoids. In Cassidy et al. 2002. Characterisation and metallogenic significance of Archean granitoids of the Yilgarn Craton, Western Australia. Project No. M281. M	2645		-31.6502	122.591	26.5	-31.1331	0.511042			Yilgarn Craton - Eastern Goldfields Superterrane
Fletcher, IR and McNaughton, NJ, 2002b, Sm-Nd and Pb/Pb isotope geochemistry of Yilgarn granitoids. In Cassidy et al. 2002. Characterisation and metallogenic significance of Archean granitoids of the Yilgarn Craton, Western Australia. Project No. M281. M	2661		-27.1168	119.325	26.8	-42.2325	0.510473			Yilgarn Craton - Youanmi Terrane
Fletcher, IR and McNaughton, NJ, 2002b, Sm-Nd and Pb/Pb isotope geochemistry of Yilgarn granitoids. In Cassidy et al. 2002. Characterisation and metallogenic significance of Archean granitoids of the Yilgarn Craton, Western Australia. Project No. M281. M	2665		-27.383	121.473	26.9	-33.0643	0.510943			Yilgarn Craton - Eastern Goldfields Superterrane
Fletcher, IR and McNaughton, NJ, 2002b, Sm-Nd and Pb/Pb isotope geochemistry of Yilgarn granitoids. In Cassidy et al. 2002. Characterisation and metallogenic significance of Archean granitoids of the Yilgarn Craton, Western Australia. Project No. M281. M	2625		-32.3417	121.844	27.2	-30.5284	0.511073			Yilgarn Craton - Eastern Goldfields Superterrane
Fletcher, IR and McNaughton, NJ, 2002b, Sm-Nd and Pb/Pb isotope geochemistry of Yilgarn granitoids. In Cassidy et al. 2002. Characterisation and metallogenic significance of Archean granitoids of the Yilgarn Craton, Western Australia. Project No. M281. M	2682		-28.7103	119.733	27.6	-36.1074	0.510787			Yilgarn Craton - Youanmi Terrane
Fletcher, IR and McNaughton, NJ, 2002b, Sm-Nd and Pb/Pb isotope geochemistry of Yilgarn granitoids. In Cassidy et al. 2002. Characterisation and metallogenic significance of Archean granitoids of the Yilgarn Craton, Western Australia. Project No. M281. M	2640		-27.1557	119.723	27.8	-31.1916	0.511039			Yilgarn Craton - Youanmi Terrane
Fletcher, IR and McNaughton, NJ, 2002b, Sm-Nd and Pb/Pb isotope geochemistry of Yilgarn granitoids. In Cassidy et al. 2002. Characterisation and metallogenic significance of Archean granitoids of the Yilgarn Craton, Western Australia. Project No. M281. M	2640		-31.9468	122.172	28.2	-33.9031	0.5109			Yilgarn Craton - Eastern Goldfields Superterrane
Fletcher, IR and McNaughton, NJ, 2002b, Sm-Nd and Pb/Pb isotope geochemistry of Yilgarn granitoids. In Cassidy et al. 2002. Characterisation and metallogenic significance of Archean granitoids of the Yilgarn Craton, Western Australia. Project No. M281. M	2620		-32.3947	121.765	31.8	-23.0962	0.511454			Yilgarn Craton - Eastern Goldfields Superterrane
Fletcher, IR and McNaughton, NJ, 2002b, Sm-Nd and Pb/Pb isotope geochemistry of Yilgarn granitoids. In Cassidy et al. 2002. Characterisation and metallogenic significance of Archean granitoids of the Yilgarn Craton, Western Australia. Project No. M281. M	2787		-31.0992	117.102	33.2	-29.6896	0.511116			Yilgarn Craton - Youanmi Terrane
Fletcher, IR and McNaughton, NJ, 2002b, Sm-Nd and Pb/Pb isotope geochemistry of Yilgarn granitoids. In Cassidy et al. 2002. Characterisation and metallogenic significance of Archean granitoids of the Yilgarn Craton, Western Australia. Project No. M281. M	2647		-27.4455	121.93	33.6	-38.4287	0.510668			Yilgarn Craton - Eastern Goldfields Superterrane
Fletcher, IR and McNaughton, NJ, 2002b, Sm-Nd and Pb/Pb isotope geochemistry of Yilgarn granitoids. In Cassidy et al. 2002. Characterisation and metallogenic significance of Archean granitoids of the Yilgarn Craton, Western Australia. Project No. M281. M	2680		-28.3486	121.163	34.8	-16.0542	0.511815			Yilgarn Craton - Eastern Goldfields Superterrane
Fletcher, IR and McNaughton, NJ, 2002b, Sm-Nd and Pb/Pb isotope geochemistry of Yilgarn granitoids. In Cassidy et al. 2002. Characterisation and metallogenic significance of Archean granitoids of the Yilgarn Craton, Western Australia. Project No. M281. M	2645		-31.8185	122.55	35.3	-29.397	0.511131			Yilgarn Craton - Eastern Goldfields Superterrane
Fletcher, IR and McNaughton, NJ, 2002b, Sm-Nd and Pb/Pb isotope geochemistry of Yilgarn granitoids. In Cassidy et al. 2002. Characterisation and metallogenic significance of Archean granitoids of the Yilgarn Craton, Western Australia. Project No. M281. M	2940		-30.4651	116.463	35.8	-42.0765	0.510481			Yilgarn Craton - Youanmi Terrane
Fletcher, IR and McNaughton, NJ, 2002b, Sm-Nd and Pb/Pb isotope geochemistry of Yilgarn granitoids. In Cassidy et al. 2002. Characterisation and metallogenic significance of Archean granitoids of the Yilgarn Craton, Western Australia. Project No. M281. M	2630		-31.2045	120.291	39.4	-39.248	0.510626			Yilgarn Craton - Youanmi Terrane
Fletcher, IR and McNaughton, NJ, 2002b, Sm-Nd and Pb/Pb isotope geochemistry of Yilgarn granitoids. In Cassidy et al. 2002. Characterisation and metallogenic significance of Archean granitoids of the Yilgarn Craton, Western Australia. Project No. M281. M	2627		-30.9514	117.86	44.9	-35.6587	0.51081			Yilgarn Craton - Youanmi Terrane
Fletcher, IR and McNaughton, NJ, 2002b, Sm-Nd and Pb/Pb isotope geochemistry of Yilgarn granitoids. In Cassidy et al. 2002. Characterisation and metallogenic significance of Archean granitoids of the Yilgarn Craton, Western Australia. Project No. M281. M	2813		-28.574	118.892	45.7	-12.0553	0.51202			Yilgarn Craton - Youanmi Terrane
Fletcher, IR and McNaughton, NJ, 2002b, Sm-Nd and Pb/Pb isotope geochemistry of Yilgarn granitoids. In Cassidy et al. 2002. Characterisation and metallogenic significance of Archean granitoids of the Yilgarn Craton, Western Australia. Project No. M281. M	2747		-28.6497	116.351	48.4	-35.2686	0.51083			Yilgarn Craton - Youanmi Terrane
Fletcher, IR and McNaughton, NJ, 2002b, Sm-Nd and Pb/Pb isotope geochemistry of Yilgarn granitoids. In Cassidy et al. 2002. Characterisation and metallogenic significance of Archean granitoids of the Yilgarn Craton, Western Australia. Project No. M281. M	2660		-30.9864	122.6	49.2	-33.786	0.510906			Yilgarn Craton - Eastern Goldfields Superterrane
Fletcher, IR and McNaughton, NJ, 2002b, Sm-Nd and Pb/Pb isotope geochemistry of Yilgarn granitoids. In Cassidy et al. 2002. Characterisation and metallogenic significance of Archean granitoids of the Yilgarn Craton, Western Australia. Project No. M281. M	2699		-30.6333	119.309	49.7	-12.9916	0.511972			Yilgarn Craton - Youanmi Terrane
Fletcher, IR and McNaughton, NJ, 2002b, Sm-Nd and Pb/Pb isotope geochemistry of Yilgarn granitoids. In Cassidy et al. 2002. Characterisation and metallogenic significance of Archean granitoids of the Yilgarn Craton, Western Australia. Project No. M281. M	2655		-32.2127	121.932	51.1	-35.8928	0.510798			Yilgarn Craton - Eastern Goldfields Superterrane
Fletcher, IR and McNaughton, NJ, 2002b, Sm-Nd and Pb/Pb isotope geochemistry of Yilgarn granitoids. In Cassidy et al. 2002. Characterisation and metallogenic significance of Archean granitoids of the Yilgarn Craton, Western Australia. Project No. M281. M	2633		-29.4586	120.363	58.7	-39.7747	0.510599			Yilgarn Craton - Youanmi Terrane
Fletcher, IR and McNaughton, NJ, 2002b, Sm-Nd and Pb/Pb isotope geochemistry of Yilgarn granitoids. In Cassidy et al. 2002. Characterisation and metallogenic significance of Archean granitoids of the Yilgarn Craton, Western Australia. Project No. M281. M	2645		-30.3261	116.085	60.2	-41.8424	0.510493			Yilgarn Craton - Youanmi Terrane
Fletcher, IR and McNaughton, NJ, 2002b, Sm-Nd and Pb/Pb isotope geochemistry of Yilgarn granitoids. In Cassidy et al. 2002. Characterisation and metallogenic significance of Archean granitoids of the Yilgarn Craton, Western Australia. Project No. M281. M	2630		-27.1326	117.45	65.6	-39.6576	0.510605			Yilgarn Craton - Youanmi Terrane
Fletcher, IR and McNaughton, NJ, 2002b, Sm-Nd and Pb/Pb isotope geochemistry of Yilgarn granitoids. In Cassidy et al. 2002. Characterisation and metallogenic significance of Archean granitoids of the Yilgarn Craton, Western Australia. Project No. M281. M	2641		-30.6317	117.402	76.3	-39.365	0.51062			Yilgarn Craton - Youanmi Terrane
Fletcher, IR and McNaughton, NJ, 2002b, Sm-Nd and Pb/Pb isotope geochemistry of Yilgarn granitoids. In Cassidy et al. 2002. Characterisation and metallogenic significance of Archean granitoids of the Yilgarn Craton, Western Australia. Project No. M281. M	2639		-30.057	116.677	81	-37.6679	0.510707			Yilgarn Craton - Youanmi Terrane
Fletcher, IR and McNaughton, NJ, 2002b, Sm-Nd and Pb/Pb isotope geochemistry of Yilgarn granitoids. In Cassidy et al. 2002. Characterisation and metallogenic significance of Archean granitoids of the Yilgarn Craton, Western Australia. Project No. M281. M	2663		-31.9867	122.408	83.2	-35.171	0.510835			Yilgarn Craton - Eastern Goldfields Superterrane
Fletcher, IR and McNaughton, NJ, 2002b, Sm-Nd and Pb/Pb isotope geochemistry of Yilgarn granitoids. In Cassidy et al. 2002. Characterisation and metallogenic significance of Archean granitoids of the Yilgarn Craton, Western Australia. Project No. M281. M	2630		-30.642	116.77	85.3	-30.0602	0.511097			Yilgarn Craton - Youanmi Terrane
Fletcher, IR and McNaughton, NJ, 2002b, Sm-Nd and Pb/Pb isotope geochemistry of Yilgarn granitoids. In Cassidy et al. 2002. Characterisation and metallogenic significance of Archean granitoids of the Yilgarn Craton, Western Australia. Project No. M281. M	2623		-32.5938	121.758	117.8	-37.7264	0.510704			Yilgarn Craton - Eastern Goldfields Superterrane
Fletcher, IR and McNaughton, NJ, 2002b, Sm-Nd and Pb/Pb isotope geochemistry of Yilgarn granitoids. In Cassidy et al. 2002. Characterisation and metallogenic significance of Archean granitoids of the Yilgarn Craton, Western Australia. Project No. M281. M	2657		-28.8516	122.307	138	-35.4831	0.510819			Yilgarn Craton - Eastern Goldfields Superterrane
Fletcher, IR and McNaughton, NJ, 2002b, Sm-Nd and Pb/Pb isotope geochemistry of Yilgarn granitoids. In Cassidy et al. 2002. Characterisation and metallogenic significance of Archean granitoids of the Yilgarn Craton, Western Australia. Project No. M281. M	2657		-28.8514	122.308	574.3	-35.2295	0.510832			Yilgarn Craton - Eastern Goldfields Superterrane
Fletcher, IR, Libby, WG and Rosman, KJR 1994, Sm-Nd model ages of granitoid rocks in the Yilgarn Craton: Geological Survey of Western Australia Report, v. 37, p. 61â€“74.	2663		-28.7473	123.769	5.5	3.45273	0.512815			Yilgarn Craton - Eastern Goldfields Superterrane
Fletcher, IR, Libby, WG and Rosman, KJR 1994, Sm-Nd model ages of granitoid rocks in the Yilgarn Craton: Geological Survey of Western Australia Report, v. 37, p. 61â€“74.	3000		-26.0793	116.401	6	-35.4246	0.510822			Yilgarn Craton - Narryer Terrane
Fletcher, IR, Libby, WG and Rosman, KJR 1994, Sm-Nd model ages of granitoid rocks in the Yilgarn Craton: Geological Survey of Western Australia Report, v. 37, p. 61â€“74.	3000		-26.0765	116.419	6.9	-29.3384	0.511134			Yilgarn Craton - Narryer Terrane
Fletcher, IR, Libby, WG and Rosman, KJR 1994, Sm-Nd model ages of granitoid rocks in the Yilgarn Craton: Geological Survey of Western Australia Report, v. 37, p. 61â€“74.	3000		-27.414	115.693	9.8	-35.4831	0.510819			Yilgarn Craton - Narryer Terrane
Fletcher, IR, Libby, WG and Rosman, KJR 1994, Sm-Nd model ages of granitoid rocks in the Yilgarn Craton: Geological Survey of Western Australia Report, v. 37, p. 61â€“74.	2918		-28.1751	115.674	12.8	-46.29	0.510265			Yilgarn Craton - Youanmi Terrane
Fletcher, IR, Libby, WG and Rosman, KJR 1994, Sm-Nd model ages of granitoid rocks in the Yilgarn Craton: Geological Survey of Western Australia Report, v. 37, p. 61â€“74.	3000		-27.414	115.693	12.9	-29.1629	0.511143			Yilgarn Craton - Narryer Terrane
Fletcher, IR, Libby, WG and Rosman, KJR 1994, Sm-Nd model ages of granitoid rocks in the Yilgarn Craton: Geological Survey of Western Australia Report, v. 37, p. 61â€“74.	2720		-27.9821	117.018	13.7	-33.825	0.510904			Yilgarn Craton - Youanmi Terrane
Fletcher, IR, Libby, WG and Rosman, KJR 1994, Sm-Nd model ages of granitoid rocks in the Yilgarn Craton: Geological Survey of Western Australia Report, v. 37, p. 61â€“74.	2950		-27.1543	116.392	16.9	-42.135	0.510478			Yilgarn Craton - Youanmi Terrane
Fletcher, IR, Libby, WG and Rosman, KJR 1994, Sm-Nd model ages of granitoid rocks in the Yilgarn Craton: Geological Survey of Western Australia Report, v. 37, p. 61â€“74.	2680		-30.8425	119.721	20.6	-41.4913	0.510511			Yilgarn Craton - Youanmi Terrane
Fletcher, IR, Libby, WG and Rosman, KJR 1994, Sm-Nd model ages of granitoid rocks in the Yilgarn Craton: Geological Survey of Western Australia Report, v. 37, p. 61â€“74.	2680		-28.5181	119.739	21.3	-43.7346	0.510396			Yilgarn Craton - Youanmi Terrane
Fletcher, IR, Libby, WG and Rosman, KJR 1994, Sm-Nd model ages of granitoid rocks in the Yilgarn Craton: Geological Survey of Western Australia Report, v. 37, p. 61â€“74.	2660		-28.5487	119.085	21.9	-39.5601	0.51061			Yilgarn Craton - Youanmi Terrane
Fletcher, IR, Libby, WG and Rosman, KJR 1994, Sm-Nd model ages of granitoid rocks in the Yilgarn Craton: Geological Survey of Western Australia Report, v. 37, p. 61â€“74.	2690		-26.5245	116.882	22.5	-40.5354	0.51056			Yilgarn Craton - Youanmi Terrane
Fletcher, IR, Libby, WG and Rosman, KJR 1994, Sm-Nd model ages of granitoid rocks in the Yilgarn Craton: Geological Survey of Western Australia Report, v. 37, p. 61â€“74.	2753		-28.1751	115.674	22.6	-43.8711	0.510389			Yilgarn Craton - Youanmi Terrane
Fletcher, IR, Libby, WG and Rosman, KJR 1994, Sm-Nd model ages of granitoid rocks in the Yilgarn Craton: Geological Survey of Western Australia Report, v. 37, p. 61â€“74.	2680		-28.6987	119.138	23.3	-37.7069	0.510705			Yilgarn Craton - Youanmi Terrane
Fletcher, IR, Libby, WG and Rosman, KJR 1994, Sm-Nd model ages of granitoid rocks in the Yilgarn Craton: Geological Survey of Western Australia Report, v. 37, p. 61â€“74.	2680		-28.6529	119.878	24	-43.52	0.510407			Yilgarn Craton - Youanmi Terrane
Fletcher, IR, Libby, WG and Rosman, KJR 1994, Sm-Nd model ages of granitoid rocks in the Yilgarn Craton: Geological Survey of Western Australia Report, v. 37, p. 61â€“74.	2644		-27.4695	121.212	27	-35.4831	0.510819			Yilgarn Craton - Eastern Goldfields Superterrane
Fletcher, IR, Libby, WG and Rosman, KJR 1994, Sm-Nd model ages of granitoid rocks in the Yilgarn Craton: Geological Survey of Western Australia Report, v. 37, p. 61â€“74.	2630		-31.2023	120.29	29.3	-37.0047	0.510741			Yilgarn Craton - Youanmi Terrane
Fletcher, IR, Libby, WG and Rosman, KJR 1994, Sm-Nd model ages of granitoid rocks in the Yilgarn Craton: Geological Survey of Western Australia Report, v. 37, p. 61â€“74.	2700		-27.3987	117.318	31.3	-38.1166	0.510684			Yilgarn Craton - Youanmi Terrane
Fletcher, IR, Libby, WG and Rosman, KJR 1994, Sm-Nd model ages of granitoid rocks in the Yilgarn Craton: Geological Survey of Western Australia Report, v. 37, p. 61â€“74.	2675		-31.5404	120.546	31.8	-39.365	0.51062			Yilgarn Craton - Youanmi Terrane
Fletcher, IR, Libby, WG and Rosman, KJR 1994, Sm-Nd model ages of granitoid rocks in the Yilgarn Craton: Geological Survey of Western Australia Report, v. 37, p. 61â€“74.	3000		-26.3332	116.354	34	-45.1196	0.510325			Yilgarn Craton - Narryer Terrane
Fletcher, IR, Libby, WG and Rosman, KJR 1994, Sm-Nd model ages of granitoid rocks in the Yilgarn Craton: Geological Survey of Western Australia Report, v. 37, p. 61â€“74.	2650		-32.6792	117.249	34	-32.6741	0.510963			Yilgarn Craton - Southwest Terrane
Fletcher, IR, Libby, WG and Rosman, KJR 1994, Sm-Nd model ages of granitoid rocks in the Yilgarn Craton: Geological Survey of Western Australia Report, v. 37, p. 61â€“74.	2950		-27.1223	116.394	35	-24.0326	0.511406			Yilgarn Craton - Youanmi Terrane
Fletcher, IR, Libby, WG and Rosman, KJR 1994, Sm-Nd model ages of granitoid rocks in the Yilgarn Craton: Geological Survey of Western Australia Report, v. 37, p. 61â€“74.	2690		-26.4126	116.786	36	-30.4113	0.511079			Yilgarn Craton - Youanmi Terrane
Fletcher, IR, Libby, WG and Rosman, KJR 1994, Sm-Nd model ages of granitoid rocks in the Yilgarn Craton: Geological Survey of Western Australia Report, v. 37, p. 61â€“74.	2660		-29.7208	119.628	37	-37.6679	0.510707			Yilgarn Craton - Youanmi Terrane
Fletcher, IR, Libby, WG and Rosman, KJR 1994, Sm-Nd model ages of granitoid rocks in the Yilgarn Craton: Geological Survey of Western Australia Report, v. 37, p. 61â€“74.	2681		-28.7473	123.769	40	-38.1556	0.510682			Yilgarn Craton - Eastern Goldfields Superterrane
Fletcher, IR, Libby, WG and Rosman, KJR 1994, Sm-Nd model ages of granitoid rocks in the Yilgarn Craton: Geological Survey of Western Australia Report, v. 37, p. 61â€“74.	2690		-26.4126	116.786	42	-34.2347	0.510883			Yilgarn Craton - Youanmi Terrane
Fletcher, IR, Libby, WG and Rosman, KJR 1994, Sm-Nd model ages of granitoid rocks in the Yilgarn Craton: Geological Survey of Western Australia Report, v. 37, p. 61â€“74.	2650		-32.739	117.593	58	-40.5939	0.510557			Yilgarn Craton - Youanmi Terrane
Fletcher, IR, Libby, WG and Rosman, KJR 1994, Sm-Nd model ages of granitoid rocks in the Yilgarn Craton: Geological Survey of Western Australia Report, v. 37, p. 61â€“74.	3000		-26.3209	116.382	62	-42.2715	0.510471			Yilgarn Craton - Narryer Terrane
Fletcher, IR, Libby, WG and Rosman, KJR 1994, Sm-Nd model ages of granitoid rocks in the Yilgarn Craton: Geological Survey of Western Australia Report, v. 37, p. 61â€“74.	2640		-29.6656	119.562	67	-41.6863	0.510501			Yilgarn Craton - Youanmi Terrane
Fletcher, IR, Libby, WG and Rosman, KJR 1994, Sm-Nd model ages of granitoid rocks in the Yilgarn Craton: Geological Survey of Western Australia Report, v. 37, p. 61â€“74.	2690		-26.5245	116.882	72	-38.6433	0.510657			Yilgarn Craton - Youanmi Terrane
Fletcher, IR, Libby, WG and Rosman, KJR 1994, Sm-Nd model ages of granitoid rocks in the Yilgarn Craton: Geological Survey of Western Australia Report, v. 37, p. 61â€“74.	2644		-27.4695	121.212	82	-31.3086	0.511033			Yilgarn Craton - Eastern Goldfields Superterrane
Fletcher, IR, Libby, WG and Rosman, KJR 1994, Sm-Nd model ages of granitoid rocks in the Yilgarn Craton: Geological Survey of Western Australia Report, v. 37, p. 61â€“74.	2644		-27.4695	121.212	95	-37.824	0.510699			Yilgarn Craton - Eastern Goldfields Superterrane
Fletcher, IR, Libby, WG and Rosman, KJR 1994, Sm-Nd model ages of granitoid rocks in the Yilgarn Craton: Geological Survey of Western Australia Report, v. 37, p. 61â€“74.	2650		-27.8473	121.888	109	-41.9009	0.51049			Yilgarn Craton - Eastern Goldfields Superterrane
Fletcher, IR, Libby, WG and Rosman, KJR 1994, Sm-Nd model ages of granitoid rocks in the Yilgarn Craton: Geological Survey of Western Australia Report, v. 37, p. 61â€“74.	2950		-27.1223	116.394	116	-49.3916	0.510106			Yilgarn Craton - Youanmi Terrane
Fletcher, IR, Libby, WG and Rosman, KJR 1994, Sm-Nd model ages of granitoid rocks in the Yilgarn Craton: Geological Survey of Western Australia Report, v. 37, p. 61â€“74.	2650		-27.8639	121.888	117	-41.8229	0.510494			Yilgarn Craton - Eastern Goldfields Superterrane
Fletcher, IR, Rosman, KJR, Williams, IR, Hickman, AH and Baxter, JL 1984, Sm-Nd geochronology of greenstone belts in the Yilgarn block, Western Australia: Precambrian Research, v. 26, p. 333â€“361.	2705		-30.5751	121.604	1	13.4208	0.513326			Yilgarn Craton - Eastern Goldfields Superterrane
Fletcher, IR, Rosman, KJR, Williams, IR, Hickman, AH and Baxter, JL 1984, Sm-Nd geochronology of greenstone belts in the Yilgarn block, Western Australia: Precambrian Research, v. 26, p. 333â€“361.	2705		-30.5737	121.606	1.1	13.1867	0.513314			Yilgarn Craton - Eastern Goldfields Superterrane
Fletcher, IR, Rosman, KJR, Williams, IR, Hickman, AH and Baxter, JL 1984, Sm-Nd geochronology of greenstone belts in the Yilgarn block, Western Australia: Precambrian Research, v. 26, p. 333â€“361.	2950		-29.6784	119.269	3.8	16.1908	0.513468			Yilgarn Craton - Youanmi Terrane
Fletcher, IR, Rosman, KJR, Williams, IR, Hickman, AH and Baxter, JL 1984, Sm-Nd geochronology of greenstone belts in the Yilgarn block, Western Australia: Precambrian Research, v. 26, p. 333â€“361.	2950		-28.555	116.856	4	-3.19914	0.512474			Yilgarn Craton - Youanmi Terrane
Fletcher, IR, Rosman, KJR, Williams, IR, Hickman, AH and Baxter, JL 1984, Sm-Nd geochronology of greenstone belts in the Yilgarn block, Western Australia: Precambrian Research, v. 26, p. 333â€“361.	2950		-28.565	116.86	4.1	-5.30589	0.512366			Yilgarn Craton - Youanmi Terrane
Fletcher, IR, Rosman, KJR, Williams, IR, Hickman, AH and Baxter, JL 1984, Sm-Nd geochronology of greenstone belts in the Yilgarn block, Western Australia: Precambrian Research, v. 26, p. 333â€“361.	2950		-29.6787	119.301	4.8	-1.73612	0.512549			Yilgarn Craton - Youanmi Terrane
Fletcher, IR, Rosman, KJR, Williams, IR, Hickman, AH and Baxter, JL 1984, Sm-Nd geochronology of greenstone belts in the Yilgarn block, Western Australia: Precambrian Research, v. 26, p. 333â€“361.	2950		-29.6787	119.301	4.8	-0.214576	0.512627			Yilgarn Craton - Youanmi Terrane
Fletcher, IR, Rosman, KJR, Williams, IR, Hickman, AH and Baxter, JL 1984, Sm-Nd geochronology of greenstone belts in the Yilgarn block, Western Australia: Precambrian Research, v. 26, p. 333â€“361.	2950		-29.6148	119.145	5.2	0.643729	0.512671			Yilgarn Craton - Youanmi Terrane
Fletcher, IR, Rosman, KJR, Williams, IR, Hickman, AH and Baxter, JL 1984, Sm-Nd geochronology of greenstone belts in the Yilgarn block, Western Australia: Precambrian Research, v. 26, p. 333â€“361.	2950		-29.6784	119.269	5.4	13.6158	0.513336			Yilgarn Craton - Youanmi Terrane
Fletcher, IR, Rosman, KJR, Williams, IR, Hickman, AH and Baxter, JL 1984, Sm-Nd geochronology of greenstone belts in the Yilgarn block, Western Australia: Precambrian Research, v. 26, p. 333â€“361.	2950		-28.565	116.86	6.6	-1.03387	0.512585			Yilgarn Craton - Youanmi Terrane
Fletcher, IR, Rosman, KJR, Williams, IR, Hickman, AH and Baxter, JL 1984, Sm-Nd geochronology of greenstone belts in the Yilgarn block, Western Australia: Precambrian Research, v. 26, p. 333â€“361.	2950		-28.565	116.86	7.4	-1.9702	0.512537			Yilgarn Craton - Youanmi Terrane
Fletcher, IR, Rosman, KJR, Williams, IR, Hickman, AH and Baxter, JL 1984, Sm-Nd geochronology of greenstone belts in the Yilgarn block, Western Australia: Precambrian Research, v. 26, p. 333â€“361.	2950		-28.565	116.86	8	-11.7627	0.512035			Yilgarn Craton - Youanmi Terrane
Fletcher, IR, Rosman, KJR, Williams, IR, Hickman, AH and Baxter, JL 1984, Sm-Nd geochronology of greenstone belts in the Yilgarn block, Western Australia: Precambrian Research, v. 26, p. 333â€“361.	2705		-30.5154	121.568	8.6	-10.4947	0.5121			Yilgarn Craton - Eastern Goldfields Superterrane
Fletcher, IR, Rosman, KJR, Williams, IR, Hickman, AH and Baxter, JL 1984, Sm-Nd geochronology of greenstone belts in the Yilgarn block, Western Australia: Precambrian Research, v. 26, p. 333â€“361.	2950		-28.565	116.86	8.8	-35.9318	0.510796			Yilgarn Craton - Youanmi Terrane
Fletcher, IR, Rosman, KJR, Williams, IR, Hickman, AH and Baxter, JL 1984, Sm-Nd geochronology of greenstone belts in the Yilgarn block, Western Australia: Precambrian Research, v. 26, p. 333â€“361.	2950		-28.565	116.86	8.9	-36.556	0.510764			Yilgarn Craton - Youanmi Terrane
Fletcher, IR, Rosman, KJR, Williams, IR, Hickman, AH and Baxter, JL 1984, Sm-Nd geochronology of greenstone belts in the Yilgarn block, Western Australia: Precambrian Research, v. 26, p. 333â€“361.	2950		-28.555	116.856	9	-19.3509	0.511646			Yilgarn Craton - Youanmi Terrane
Fletcher, IR, Rosman, KJR, Williams, IR, Hickman, AH and Baxter, JL 1984, Sm-Nd geochronology of greenstone belts in the Yilgarn block, Western Australia: Precambrian Research, v. 26, p. 333â€“361.	2950		-28.565	116.86	9.8	-35.054	0.510841			Yilgarn Craton - Youanmi Terrane
Fletcher, IR, Rosman, KJR, Williams, IR, Hickman, AH and Baxter, JL 1984, Sm-Nd geochronology of greenstone belts in the Yilgarn block, Western Australia: Precambrian Research, v. 26, p. 333â€“361.	2950		-28.565	116.86	10.1	-35.3076	0.510828			Yilgarn Craton - Youanmi Terrane
Fletcher, IR, Rosman, KJR, Williams, IR, Hickman, AH and Baxter, JL 1984, Sm-Nd geochronology of greenstone belts in the Yilgarn block, Western Australia: Precambrian Research, v. 26, p. 333â€“361.	2950		-29.6784	119.269	10.2	-9.32432	0.51216			Yilgarn Craton - Youanmi Terrane
Fletcher, IR, Rosman, KJR, Williams, IR, Hickman, AH and Baxter, JL 1984, Sm-Nd geochronology of greenstone belts in the Yilgarn block, Western Australia: Precambrian Research, v. 26, p. 333â€“361.	2950		-29.6729	119.292	10.7	-7.00299	0.512279			Yilgarn Craton - Youanmi Terrane
Fletcher, IR, Rosman, KJR, Williams, IR, Hickman, AH and Baxter, JL 1984, Sm-Nd geochronology of greenstone belts in the Yilgarn block, Western Australia: Precambrian Research, v. 26, p. 333â€“361.	2705		-30.5154	121.568	12	-10.4557	0.512102			Yilgarn Craton - Eastern Goldfields Superterrane
Fletcher, IR, Rosman, KJR, Williams, IR, Hickman, AH and Baxter, JL 1984, Sm-Nd geochronology of greenstone belts in the Yilgarn block, Western Australia: Precambrian Research, v. 26, p. 333â€“361.	2680		-30.6376	121.649	12.7	-13.0111	0.511971			Yilgarn Craton - Eastern Goldfields Superterrane
Fletcher, IR, Rosman, KJR, Williams, IR, Hickman, AH and Baxter, JL 1984, Sm-Nd geochronology of greenstone belts in the Yilgarn block, Western Australia: Precambrian Research, v. 26, p. 333â€“361.	2680		-30.5695	121.656	15.3	-10.8459	0.512082			Yilgarn Craton - Eastern Goldfields Superterrane
Fletcher, IR, Rosman, KJR, Williams, IR, Hickman, AH and Baxter, JL 1984, Sm-Nd geochronology of greenstone belts in the Yilgarn block, Western Australia: Precambrian Research, v. 26, p. 333â€“361.	2950		-28.565	116.86	17.1	-32.4986	0.510972			Yilgarn Craton - Youanmi Terrane
Fletcher, IR, Rosman, KJR, Williams, IR, Hickman, AH and Baxter, JL 1984, Sm-Nd geochronology of greenstone belts in the Yilgarn block, Western Australia: Precambrian Research, v. 26, p. 333â€“361.	2680		-30.6404	121.435	30.3	-33.1033	0.510941			Yilgarn Craton - Eastern Goldfields Superterrane
Fletcher, IR, Rosman, KJR, Williams, IR, Hickman, AH and Baxter, JL 1984, Sm-Nd geochronology of greenstone belts in the Yilgarn block, Western Australia: Precambrian Research, v. 26, p. 333â€“361.	2750		-30.157	119.376	37	-34.3712	0.510876			Yilgarn Craton - Youanmi Terrane
Fletcher, IR, Rosman, KJR, Williams, IR, Hickman, AH and Baxter, JL 1984, Sm-Nd geochronology of greenstone belts in the Yilgarn block, Western Australia: Precambrian Research, v. 26, p. 333â€“361.	2750		-30.1645	119.365	38	-34.6638	0.510861			Yilgarn Craton - Youanmi Terrane
Fletcher, IR, Wilde, SA and Rosman, KJR 1985, Sm-Nd model ages across the margins of the Archaean Yilgarn Block, Western Australia III, the western margin: Australian Journal of Earth Sciences, v. 32, p. 73â€“82.	3000		-29.075	115.679	10.8	-35.9318	0.510796			Yilgarn Craton - Youanmi Terrane
Fletcher, IR, Wilde, SA and Rosman, KJR 1985, Sm-Nd model ages across the margins of the Archaean Yilgarn Block, Western Australia III, the western margin: Australian Journal of Earth Sciences, v. 32, p. 73â€“82.	1050		-27.8181	114.751	23	-19.1558	0.511656			Pinjarra Orogen
Fletcher, IR, Wilde, SA and Rosman, KJR 1985, Sm-Nd model ages across the margins of the Archaean Yilgarn Block, Western Australia III, the western margin: Australian Journal of Earth Sciences, v. 32, p. 73â€“82.	2612		-32.8806	116.16	24	-25.164	0.511348			Yilgarn Craton - Southwest Terrane
Fletcher, IR, Wilde, SA and Rosman, KJR 1985, Sm-Nd model ages across the margins of the Archaean Yilgarn Block, Western Australia III, the western margin: Australian Journal of Earth Sciences, v. 32, p. 73â€“82.	2630		-31.8847	116.16	24	-30.4698	0.511076			Yilgarn Craton - Southwest Terrane
Fletcher, IR, Wilde, SA and Rosman, KJR 1985, Sm-Nd model ages across the margins of the Archaean Yilgarn Block, Western Australia III, the western margin: Australian Journal of Earth Sciences, v. 32, p. 73â€“82.	2630		-31.5792	116.275	28	-32.0889	0.510993			Yilgarn Craton - Southwest Terrane
Fletcher, IR, Wilde, SA and Rosman, KJR 1985, Sm-Nd model ages across the margins of the Archaean Yilgarn Block, Western Australia III, the western margin: Australian Journal of Earth Sciences, v. 32, p. 73â€“82.	2650		-29.075	115.679	31	-36.8681	0.510748			Yilgarn Craton - Youanmi Terrane
Fletcher, IR, Wilde, SA and Rosman, KJR 1985, Sm-Nd model ages across the margins of the Archaean Yilgarn Block, Western Australia III, the western margin: Australian Journal of Earth Sciences, v. 32, p. 73â€“82.	1050		-29.2472	115.567	37	-18.9217	0.511668			Pinjarra Orogen
Fletcher, IR, Wilde, SA and Rosman, KJR 1985, Sm-Nd model ages across the margins of the Archaean Yilgarn Block, Western Australia III, the western margin: Australian Journal of Earth Sciences, v. 32, p. 73â€“82.	2800		-31.5306	116.122	42	-41.4523	0.510513			Yilgarn Craton - Southwest Terrane
Fletcher, IR, Wilde, SA and Rosman, KJR 1985, Sm-Nd model ages across the margins of the Archaean Yilgarn Block, Western Australia III, the western margin: Australian Journal of Earth Sciences, v. 32, p. 73â€“82.	2612		-32.9944	115.983	51	-29.3579	0.511133			Yilgarn Craton - Southwest Terrane
Fletcher, IR, Wilde, SA and Rosman, KJR 1985, Sm-Nd model ages across the margins of the Archaean Yilgarn Block, Western Australia III, the western margin: Australian Journal of Earth Sciences, v. 32, p. 73â€“82.	1050		-29.2569	115.546	55	-19.0778	0.51166			Pinjarra Orogen
Fletcher, IR, Wilde, SA and Rosman, KJR 1985, Sm-Nd model ages across the margins of the Archaean Yilgarn Block, Western Australia III, the western margin: Australian Journal of Earth Sciences, v. 32, p. 73â€“82.	2800		-31.4375	116.089	57	-23.4278	0.511437			Yilgarn Craton - Southwest Terrane
Fletcher, IR, Wilde, SA and Rosman, KJR 1985, Sm-Nd model ages across the margins of the Archaean Yilgarn Block, Western Australia III, the western margin: Australian Journal of Earth Sciences, v. 32, p. 73â€“82.	1050		-27.7681	114.675	68	-19.6435	0.511631			Pinjarra Orogen
Fletcher, IR, Wilde, SA and Rosman, KJR 1985, Sm-Nd model ages across the margins of the Archaean Yilgarn Block, Western Australia III, the western margin: Australian Journal of Earth Sciences, v. 32, p. 73â€“82.	3000		-29.075	115.679	84	-21.9843	0.511511			Yilgarn Craton - Youanmi Terrane
Fletcher, IR, Wilde, SA, Libby, WG and Rosman, KJR 1983b, Sm-Nd model ages across the margins of the Archaean Yilgarn Block, Western Australiaâ€”II; southwest transect into the Proterozoic Albany-Fraser Province: Australian Journal of Earth Sciences, v.	2700		-34.0806	116.193	6.2	-50.7181	0.510038			Yilgarn Craton - Southwest Terrane
Fletcher, IR, Wilde, SA, Libby, WG and Rosman, KJR 1983b, Sm-Nd model ages across the margins of the Archaean Yilgarn Block, Western Australiaâ€”II; southwest transect into the Proterozoic Albany-Fraser Province: Australian Journal of Earth Sciences, v.	1330		-34.8414	116.025	15.9	-38.7603	0.510651			Albany-Fraser Orogen - West
Fletcher, IR, Wilde, SA, Libby, WG and Rosman, KJR 1983b, Sm-Nd model ages across the margins of the Archaean Yilgarn Block, Western Australiaâ€”II; southwest transect into the Proterozoic Albany-Fraser Province: Australian Journal of Earth Sciences, v.	1330		-34.9972	116.725	18.1	-20.8139	0.511571			Albany-Fraser Orogen - West
Fletcher, IR, Wilde, SA, Libby, WG and Rosman, KJR 1983b, Sm-Nd model ages across the margins of the Archaean Yilgarn Block, Western Australiaâ€”II; southwest transect into the Proterozoic Albany-Fraser Province: Australian Journal of Earth Sciences, v.	1330		-34.9806	116.692	18.4	-25.281	0.511342			Albany-Fraser Orogen - West
Fletcher, IR, Wilde, SA, Libby, WG and Rosman, KJR 1983b, Sm-Nd model ages across the margins of the Archaean Yilgarn Block, Western Australiaâ€”II; southwest transect into the Proterozoic Albany-Fraser Province: Australian Journal of Earth Sciences, v.	1330		-34.35	116.05	21.3	-39.1894	0.510629			Albany-Fraser Orogen - West
Fletcher, IR, Wilde, SA, Libby, WG and Rosman, KJR 1983b, Sm-Nd model ages across the margins of the Archaean Yilgarn Block, Western Australiaâ€”II; southwest transect into the Proterozoic Albany-Fraser Province: Australian Journal of Earth Sciences, v.	2700		-33.9972	116.183	29	-34.1371	0.510888			Yilgarn Craton - Southwest Terrane
Fletcher, IR, Wilde, SA, Libby, WG and Rosman, KJR 1983b, Sm-Nd model ages across the margins of the Archaean Yilgarn Block, Western Australiaâ€”II; southwest transect into the Proterozoic Albany-Fraser Province: Australian Journal of Earth Sciences, v.	1310		-34.4155	116.217	36	-21.5357	0.511534			Albany-Fraser Orogen - West
Fletcher, IR, Wilde, SA, Libby, WG and Rosman, KJR 1983b, Sm-Nd model ages across the margins of the Archaean Yilgarn Block, Western Australiaâ€”II; southwest transect into the Proterozoic Albany-Fraser Province: Australian Journal of Earth Sciences, v.	1310		-34.5231	116.164	38	-19.6045	0.511633			Albany-Fraser Orogen - West
Fletcher, IR, Wilde, SA, Libby, WG and Rosman, KJR 1983b, Sm-Nd model ages across the margins of the Archaean Yilgarn Block, Western Australiaâ€”II; southwest transect into the Proterozoic Albany-Fraser Province: Australian Journal of Earth Sciences, v.	1180		-34.7542	116.075	64	-23.7009	0.511423			Albany-Fraser Orogen - West
Fletcher, IR, Wilde, SA, Libby, WG and Rosman, KJR 1983b, Sm-Nd model ages across the margins of the Archaean Yilgarn Block, Western Australiaâ€”II; southwest transect into the Proterozoic Albany-Fraser Province: Australian Journal of Earth Sciences, v.	1180		-34.9506	116.596	87	-22.8231	0.511468			Albany-Fraser Orogen - West
Fletcher, IR, Wilde, SA, Libby, WG and Rosman, KJR 1983b, Sm-Nd model ages across the margins of the Archaean Yilgarn Block, Western Australiaâ€”II; southwest transect into the Proterozoic Albany-Fraser Province: Australian Journal of Earth Sciences, v.	2640		-34.0611	116.332	142	-21.2821	0.511547			Yilgarn Craton - Southwest Terrane
Fletcher, IR, Williams, SJ, Gee, RD and Rosman, KJR 1983a, Sm-Nd model ages across the margins of the Archaean Yilgarn Block, Western Australia; northwest transect into the Proterozoic Gascoyne Province: Australian Journal of Earth Sciences, v. 30, p. 16	2670		-25.5515	116.618	4.7	-19.8776	0.511619			Yilgarn Craton - Narryer Terrane
Fletcher, IR, Williams, SJ, Gee, RD and Rosman, KJR 1983a, Sm-Nd model ages across the margins of the Archaean Yilgarn Block, Western Australia; northwest transect into the Proterozoic Gascoyne Province: Australian Journal of Earth Sciences, v. 30, p. 16	3350		-26.4385	116.425	5.4	-53.2735	0.509907			Yilgarn Craton - Narryer Terrane
Fletcher, IR, Williams, SJ, Gee, RD and Rosman, KJR 1983a, Sm-Nd model ages across the margins of the Archaean Yilgarn Block, Western Australia; northwest transect into the Proterozoic Gascoyne Province: Australian Journal of Earth Sciences, v. 30, p. 16	3000		-26.0362	116.731	14	-40.2233	0.510576			Yilgarn Craton - Narryer Terrane
Fletcher, IR, Williams, SJ, Gee, RD and Rosman, KJR 1983a, Sm-Nd model ages across the margins of the Archaean Yilgarn Block, Western Australia; northwest transect into the Proterozoic Gascoyne Province: Australian Journal of Earth Sciences, v. 30, p. 16	2540		-25.0958	116.018	34	-29.2214	0.51114			Gascoyne Province
Fletcher, IR, Williams, SJ, Gee, RD and Rosman, KJR 1983a, Sm-Nd model ages across the margins of the Archaean Yilgarn Block, Western Australia; northwest transect into the Proterozoic Gascoyne Province: Australian Journal of Earth Sciences, v. 30, p. 16	2500		-25.5684	117.359	35	-50.601	0.510044			Yilgarn Craton - Narryer Terrane
Fletcher, IR, Williams, SJ, Gee, RD and Rosman, KJR 1983a, Sm-Nd model ages across the margins of the Archaean Yilgarn Block, Western Australia; northwest transect into the Proterozoic Gascoyne Province: Australian Journal of Earth Sciences, v. 30, p. 16	1975		-25.4542	116.268	36	-24.2276	0.511396			Gascoyne Province
Fletcher, IR, Williams, SJ, Gee, RD and Rosman, KJR 1983a, Sm-Nd model ages across the margins of the Archaean Yilgarn Block, Western Australia; northwest transect into the Proterozoic Gascoyne Province: Australian Journal of Earth Sciences, v. 30, p. 16	1800		-24.1362	115.729	46	-25.359	0.511338			Gascoyne Province
Fletcher, IR, Williams, SJ, Gee, RD and Rosman, KJR 1983a, Sm-Nd model ages across the margins of the Archaean Yilgarn Block, Western Australia; northwest transect into the Proterozoic Gascoyne Province: Australian Journal of Earth Sciences, v. 30, p. 16	3640		-26.4574	116.405	55	-51.0887	0.510019			Yilgarn Craton - Narryer Terrane
Fletcher, IR, Williams, SJ, Gee, RD and Rosman, KJR 1983a, Sm-Nd model ages across the margins of the Archaean Yilgarn Block, Western Australia; northwest transect into the Proterozoic Gascoyne Province: Australian Journal of Earth Sciences, v. 30, p. 16	3000		-25.8612	116.951	64	-33.4154	0.510925			Yilgarn Craton - Narryer Terrane
Fletcher, IR, Williams, SJ, Gee, RD and Rosman, KJR 1983a, Sm-Nd model ages across the margins of the Archaean Yilgarn Block, Western Australia; northwest transect into the Proterozoic Gascoyne Province: Australian Journal of Earth Sciences, v. 30, p. 16	1650		-24.7612	116.118	83	-27.9534	0.511205			Gascoyne Province
Fletcher, IR, Williams, SJ, Gee, RD and Rosman, KJR 1983a, Sm-Nd model ages across the margins of the Archaean Yilgarn Block, Western Australia; northwest transect into the Proterozoic Gascoyne Province: Australian Journal of Earth Sciences, v. 30, p. 16	3000		-25.8321	116.918	83	-49.3916	0.510106			Yilgarn Craton - Narryer Terrane
Fletcher, IR, Williams, SJ, Gee, RD and Rosman, KJR 1983a, Sm-Nd model ages across the margins of the Archaean Yilgarn Block, Western Australia; northwest transect into the Proterozoic Gascoyne Province: Australian Journal of Earth Sciences, v. 30, p. 16	2540		-25.0958	116.018	156	-32.323	0.510981			Gascoyne Province
Frey, F.A., Neal J. McNaughton, David R. Nelson, John R. deLaeter, Robert A. Duncan, Petrogenesis of the Bunbury Basalt, Western Australia: interaction between the Kerguelen plume and Gondwana lithosphere?, Earth and Planetary Science Letters, Volume 144, Issues 1–2, 1996, Pages 163-183, ISSN 0012-821X, https://doi.org/10.1016/0012-821X(96)00150-1.	123Ma	86724	-34.42	115.552		-4.89624	0.512387		0.70789	Bunbury Basalt
Frey, F.A., Neal J. McNaughton, David R. Nelson, John R. deLaeter, Robert A. Duncan, Petrogenesis of the Bunbury Basalt, Western Australia: interaction between the Kerguelen plume and Gondwana lithosphere?, Earth and Planetary Science Letters, Volume 144, Issues 1–2, 1996, Pages 163-183, ISSN 0012-821X, https://doi.org/10.1016/0012-821X(96)00150-1.	123Ma	86723	-34.42	115.552		-4.6	0.512385		0.70812	Bunbury Basalt
Frey, F.A., Neal J. McNaughton, David R. Nelson, John R. deLaeter, Robert A. Duncan, Petrogenesis of the Bunbury Basalt, Western Australia: interaction between the Kerguelen plume and Gondwana lithosphere?, Earth and Planetary Science Letters, Volume 144, Issues 1–2, 1996, Pages 163-183, ISSN 0012-821X, https://doi.org/10.1016/0012-821X(96)00150-1.		86694	-33.32	115.63		0.838799	0.512681		0.70479	Bunbury Basalt
Frey, F.A., Neal J. McNaughton, David R. Nelson, John R. deLaeter, Robert A. Duncan, Petrogenesis of the Bunbury Basalt, Western Australia: interaction between the Kerguelen plume and Gondwana lithosphere?, Earth and Planetary Science Letters, Volume 144, Issues 1–2, 1996, Pages 163-183, ISSN 0012-821X, https://doi.org/10.1016/0012-821X(96)00150-1.	130Ma	86696	-33.32	115.63		0.9	0.512681		0.70453	Bunbury Basalt
Frey, F.A., Neal J. McNaughton, David R. Nelson, John R. deLaeter, Robert A. Duncan, Petrogenesis of the Bunbury Basalt, Western Australia: interaction between the Kerguelen plume and Gondwana lithosphere?, Earth and Planetary Science Letters, Volume 144, Issues 1–2, 1996, Pages 163-183, ISSN 0012-821X, https://doi.org/10.1016/0012-821X(96)00150-1.	130Ma	86697	-33.318	115.635		0.9	0.512681		0.70504	Bunbury Basalt
Frey, F.A., Neal J. McNaughton, David R. Nelson, John R. deLaeter, Robert A. Duncan, Petrogenesis of the Bunbury Basalt, Western Australia: interaction between the Kerguelen plume and Gondwana lithosphere?, Earth and Planetary Science Letters, Volume 144, Issues 1–2, 1996, Pages 163-183, ISSN 0012-821X, https://doi.org/10.1016/0012-821X(96)00150-1.	130Ma	86712	-34.4833	115.685		3.5	0.512819		0.70421	Bunbury Basalt
GA Shen-Su Sun	1910		-18.9212	127.235	0.64	0.409646	0.512659			North Australian Craton
GA Shen-Su Sun	2925		-21.1401	116.843	1.18	-30.2943	0.511085			Pilbara Craton
GA Shen-Su Sun	2925		-21.1184	116.811	1.2	-55.7313	0.509781			Pilbara Craton
GA Shen-Su Sun	2925		-21.1228	116.842	1.27	-49.7817	0.510086			Pilbara Craton
GA Shen-Su Sun	2925		-21.1045	116.85	1.69	-0.624222	0.512606			Pilbara Craton
GA Shen-Su Sun	1196		-34.4988	118.901	2.15	-32.1669	0.510989			Albany-Fraser Orogen - West
GA Shen-Su Sun	1830		-17.6721	127.929	2.57	-14.8838	0.511875			North Australian Craton
GA Shen-Su Sun	2925		-21.1184	116.811	3.51	-15.9177	0.511822			Pilbara Craton
GA Shen-Su Sun	2925		-21.1165	116.852	4.03	-9.94854	0.512128			Pilbara Craton
GA Shen-Su Sun	1184		-34.6821	117.968	5.11	-29.9041	0.511105			Albany-Fraser Orogen - West
GA Shen-Su Sun	1180		-34.4654	118.835	5.67	-30.3723	0.511081			Albany-Fraser Orogen - West
GA Shen-Su Sun	1830		-17.5194	127.631	5.8	-30.2358	0.511088			North Australian Craton
GA Shen-Su Sun	976		-22.8369	127.895	5.96	3.21865	0.512803			Aileron Province
GA Shen-Su Sun	3016		-20.8411	117.105	7.26	-24.4812	0.511383			Pilbara Craton
GA Shen-Su Sun	1907		-18.0754	127.971	8.34	-10.0656	0.512122			North Australian Craton
GA Shen-Su Sun	1850		-18.531	127.564	8.52	-0.468167	0.512614			North Australian Craton
GA Shen-Su Sun	1849		-17.5132	128.01	9.03	-19.6435	0.511631			North Australian Craton
GA Shen-Su Sun	1850		-18.531	127.564	9.39	-0.0585208	0.512635			North Australian Craton
GA Shen-Su Sun	1830		-17.7885	127.895	9.42	-5.36441	0.512363			North Australian Craton
GA Shen-Su Sun	1841		-17.3019	127.97	9.55	2.39935	0.512761			North Australian Craton
GA Shen-Su Sun	3110		-34.4654	118.835	9.75	-26.6075	0.511274			Albany-Fraser Orogen - West
GA Shen-Su Sun	1850		-17.7619	127.827	9.87	-3.68681	0.512449			North Australian Craton
GA Shen-Su Sun	2925		-21.1228	116.842	10.51	-9.94854	0.512128			Pilbara Craton
GA Shen-Su Sun	1830		-17.2344	128.043	10.68	-0.604715	0.512607			North Australian Craton
GA Shen-Su Sun	1856		-17.7487	127.83	10.9	-1.46302	0.512563			North Australian Craton
GA Shen-Su Sun	1830		-17.4096	128.023	11.68	-9.10974	0.512171			North Australian Craton
GA Shen-Su Sun	1830		-17.4096	128.023	12.43	-9.36333	0.512158			North Australian Craton
GA Shen-Su Sun	1830		-17.6847	127.938	16.21	-13.928	0.511924			North Australian Craton
GA Shen-Su Sun	1830		-17.7559	127.878	16.84	-7.84179	0.512236			North Australian Craton
GA Shen-Su Sun	1830		-17.7724	127.624	17.02	-19.585	0.511634			North Australian Craton
GA Shen-Su Sun	1830		-17.5194	127.631	17.18	-2.67245	0.512501			North Australian Craton
GA Shen-Su Sun	1830		-17.5809	127.713	20.57	-16.3663	0.511799			North Australian Craton
GA Shen-Su Sun	1830		-17.1727	128.1	21.18	-15.6836	0.511834			North Australian Craton
GA Shen-Su Sun	1830		-17.5194	127.631	21.97	-17.0101	0.511766			North Australian Craton
GA Shen-Su Sun	2925		-21.1401	116.843	22.93	-18.4536	0.511692			Pilbara Craton
GA Shen-Su Sun	2925		-21.1184	116.811	23.81	-21.3796	0.511542			Pilbara Craton
GA Shen-Su Sun	2925		-21.1184	116.811	24.15	-21.204	0.511551			Pilbara Craton
GA Shen-Su Sun	1870		-17.4884	125.36	24.6	-25.4566	0.511333			North Australian Craton
GA Shen-Su Sun	1850		-17.4096	128.17	25.76	-21.6917	0.511526			North Australian Craton
GA Shen-Su Sun	1830		-17.3969	128.015	26.7	-14.8448	0.511877			North Australian Craton
GA Shen-Su Sun	1900		-18.0691	127.974	27.5	-39.8137	0.510597			North Australian Craton
GA Shen-Su Sun	1830		-17.9083	127.723	29.69	-16.3273	0.511801			North Australian Craton
GA Shen-Su Sun	1830		-17.6635	127.699	34.36	-19.5069	0.511638			North Australian Craton
GA Shen-Su Sun	1830		-17.9775	127.55	34.74	-18.1024	0.51171			North Australian Craton
GA Shen-Su Sun	1870		-18.4837	127.31	36.07	-25.3005	0.511341			North Australian Craton
GA Shen-Su Sun	1870		-18.5655	127.591	36.09	-24.9104	0.511361			North Australian Craton
GA Shen-Su Sun	1862		-17.2121	124.923	36.35	-24.1886	0.511398			North Australian Craton
GA Shen-Su Sun	1852		-17.1483	124.79	38.77	-23.818	0.511417			North Australian Craton
GA Shen-Su Sun	1907		-18.0817	127.966	39.4	-15.7421	0.511831			North Australian Craton
GA Shen-Su Sun	1862		-17.118	125.117	41.01	-24.4617	0.511384			North Australian Craton
GA Shen-Su Sun	1180		-16.706	128.389	42.1	-22.2184	0.511499			North Australian Craton
GA Shen-Su Sun	1850		-17.4986	127.501	42.15	-19.78	0.511624			North Australian Craton
GA Shen-Su Sun	1864		-17.2287	124.896	42.49	-28.9093	0.511156			North Australian Craton
GA Shen-Su Sun	1870		-17.6528	127.912	43.58	-24.6568	0.511374			North Australian Craton
GA Shen-Su Sun	1850		-17.8315	127.82	50.89	-25.203	0.511346			North Australian Craton
GA Shen-Su Sun	1855		-18.3143	127.792	60.61	45.4122	0.514966			North Australian Craton
GA Shen-Su Sun	20		-18.3094	124.875	64	-10.6703	0.512091			North Australian Craton
GA Shen-Su Sun	1190		-34.8321	116.785	76.97	-25.0274	0.511355			Albany-Fraser Orogen - West
GA Shen-Su Sun	1912		-18.1245	127.852	80.2	-20.7554	0.511574			North Australian Craton
GA Shen-Su Sun	1180		-16.706	128.389	82.3	-19.663	0.51163			North Australian Craton
GA Shen-Su Sun	1180		-16.706	128.389	85.4	-21.8283	0.511519			North Australian Craton
GA Shen-Su Sun	20		-17.5967	124.861	87.4	-7.45165	0.512256			North Australian Craton
GA Shen-Su Sun	20		-18.2969	124.866	88.5	-10.3387	0.512108			North Australian Craton
GA Shen-Su Sun	1857		-17.9955	127.986	88.56	-24.6178	0.511376			North Australian Craton
GA Shen-Su Sun	20		-17.5949	124.858	89.4	-7.84179	0.512236			North Australian Craton
GA Shen-Su Sun	1190		-34.6821	117.968	90.78	-24.1886	0.511398			Albany-Fraser Orogen - West
GA Shen-Su Sun	1857		-18.0331	127.957	93	-10.1631	0.512117			North Australian Craton
GA Shen-Su Sun	20		-18.3068	124.871	97	-10.1826	0.512116			North Australian Craton
GA Shen-Su Sun	1180		-16.706	128.389	99.2	-21.4186	0.51154			North Australian Craton
GA Shen-Su Sun	1180		-16.706	128.389	106.2	-22.7256	0.511473			North Australian Craton
GA Shen-Su Sun	20		-17.82	125.889	108	-13.7719	0.511932			North Australian Craton
GA Shen-Su Sun	1180		-16.706	128.389	109.9	-22.1209	0.511504			North Australian Craton
GA Shen-Su Sun	1180		-16.706	128.389	113.8	-21.7893	0.511521			North Australian Craton
GA Shen-Su Sun	20		-18.411	124.737	129.4	-13.1087	0.511966			North Australian Craton
GA Shen-Su Sun	1857		-18.0128	127.925	131.6	-13.5963	0.511941			North Australian Craton
GA Shen-Su Sun	20		-18.1389	125.425	131.8	-15.2544	0.511856			North Australian Craton
GA Shen-Su Sun	20		-17.5949	124.858	147.9	-15.4495	0.511846			North Australian Craton
GA Shen-Su Sun	20		-17.57	124.857	154.8	-12.7185	0.511986			North Australian Craton
GA Shen-Su Sun	20		-17.54	124.741	160.4	-13.8889	0.511926			North Australian Craton
GA Shen-Su Sun	20		-17.5633	124.857	181	-12.3479	0.512005			North Australian Craton
GA Shen-Su Sun	20		-17.5633	124.857	206	-12.0553	0.51202			North Australian Craton
GA Shen-Su Sun	20		-17.6684	124.924	207.5	-13.8889	0.511926			North Australian Craton
GA Shen-Su Sun	20		-17.4869	124.813	213.1	-14.4742	0.511896			North Australian Craton
GA Shen-Su Sun	20		-17.6684	124.924	222.5	-12.3284	0.512006			North Australian Craton
GA Shen-Su Sun	1855		-18.3146	127.784	227.7	-18.7852	0.511675			North Australian Craton
GA Shen-Su Sun	1857		-18.2829	127.832	243.12	-16.0347	0.511816			North Australian Craton
GA Shen-Su Sun	20		-17.5195	124.803	251	-13.2647	0.511958			North Australian Craton
GA Shen-Su Sun	1855		-18.2709	127.828	307.47	-21.5942	0.511531			North Australian Craton
GA Shen-Su Sun	20		-17.6151	124.927	336.5	-13.6939	0.511936			North Australian Craton
GA Shen-Su Sun	20		-17.8484	125.079	339	-14.084	0.511916			North Australian Craton
GA unpublished	2800		-22.9216	123.132	0.52	-23.5839	0.511429			Rudall Province
GA unpublished	3200		-21.2022	118.265	0.69	1.42401	0.512711			Pilbara Craton
GA unpublished	3200		-20.8056	116.749	0.76	14.6107	0.513387			Pilbara Craton
GA unpublished	3200		-20.7523	116.882	1.24	13.8694	0.513349			Pilbara Craton
GA unpublished	1073		-26.0596	128.745	1.89	-10.9239	0.512078			Musgrave Province
GA unpublished	3120		-20.9057	116.848	1.93	-17.8489	0.511723			Pilbara Craton
GA unpublished	3120		-20.9319	116.86	1.94	-16.1713	0.511809			Pilbara Craton
GA unpublished	2970		-21.0997	117.856	2.17	16.6199	0.51349			Pilbara Craton
GA unpublished	2970		-21.0997	117.856	2.27	16.5809	0.513488			Pilbara Craton
GA unpublished	3200		-21.1584	118.663	3.75	4.54512	0.512871			Pilbara Craton
GA unpublished	900		-21.5532	121.953	3.88	-17.5562	0.511738			Paterson Orogen
GA unpublished	3460		-20.8037	119.523	3.9	0.994854	0.512689			Pilbara Craton
GA unpublished	3200		-21.1593	118.663	3.98	3.19914	0.512802			Pilbara Craton
GA unpublished	2950		-21.2379	118.063	4.26	-29.8261	0.511109			Pilbara Craton
GA unpublished	1200		-26.0206	128.645	4.52	-18.161	0.511707			Musgrave Province
GA unpublished	2700		-30.8578	121.906	4.9	6.76891	0.512985			Yilgarn Craton - Eastern Goldfields Superterrane
GA unpublished	3000		-20.5368	120.205	5.37	-16.0152	0.511817			Pilbara Craton
GA unpublished	2970		-21.3134	117.921	5.42	-29.9627	0.511102			Pilbara Craton
GA unpublished	1080		-26.1656	128.868	5.54	-20.1897	0.511603			Musgrave Province
GA unpublished	1300		-26.2016	128.966	5.61	-17.7513	0.511728			Musgrave Province
GA unpublished	1550		-26.1636	128.868	5.62	-15.8201	0.511827			Musgrave Province
GA unpublished	2800		-28.6193	122.277	5.81	-3.58928	0.512454			Yilgarn Craton - Eastern Goldfields Superterrane
GA unpublished	824		-26.2056	128.93	6.23	-6.61285	0.512299			Musgrave Province
GA unpublished	2800		-28.6193	122.277	6.24	-13.1867	0.511962			Yilgarn Craton - Eastern Goldfields Superterrane
GA unpublished	2940		-21.7569	118.792	6.27	-10.1436	0.512118			Pilbara Craton
GA unpublished	2800		-28.6193	122.277	6.6	-8.83664	0.512185			Yilgarn Craton - Eastern Goldfields Superterrane
GA unpublished	605		-21.8043	122.232	6.79	-18.1024	0.51171			Paterson Orogen
GA unpublished	1575		-22.9235	123.218	6.94	-13.7134	0.511935			Rudall Province
GA unpublished	900		-22.3333	122.062	7.04	-20.5603	0.511584			Paterson Orogen
GA unpublished	2700		-30.8932	121.803	7.04	-17.5367	0.511739			Yilgarn Craton - Eastern Goldfields Superterrane
GA unpublished	1080		-26.1656	128.868	7.18	-20.0141	0.511612			Musgrave Province
GA unpublished	1073		-26.0596	128.745	8.32	-2.88703	0.51249			Musgrave Province
GA unpublished	1550		-26.0186	128.6	8.36	4.44758	0.512866			Musgrave Province
GA unpublished	1590		-22.9457	123.175	8.49	-34.7029	0.510859			Rudall Province
GA unpublished	2800		-28.6193	122.277	8.55	-4.62315	0.512401			Yilgarn Craton - Eastern Goldfields Superterrane
GA unpublished	2700		-30.8052	121.819	8.68	-20.3262	0.511596			Yilgarn Craton - Eastern Goldfields Superterrane
GA unpublished	3475		-20.8076	119.534	8.69	-6.08617	0.512326			Pilbara Craton
GA unpublished	1800		-22.6106	122.095	8.83	-21.6137	0.51153			Rudall Province
GA unpublished	640		-21.5789	121.996	8.85	-16.0542	0.511815			Paterson Orogen
GA unpublished	2700		-30.8511	121.892	9.06	3.45273	0.512815			Yilgarn Craton - Eastern Goldfields Superterrane
GA unpublished	3115		-20.9768	116.947	9.07	-22.9792	0.51146			Pilbara Craton
GA unpublished	900		-21.6956	122.262	9.22	-17.9464	0.511718			Paterson Orogen
GA unpublished	1575		-22.867	123.106	9.23	-7.72475	0.512242			Rudall Province
GA unpublished	1800		-22.6042	122.205	9.99	-25.7102	0.51132			Rudall Province
GA unpublished	3200		-20.7239	117.06	10.06	1.52154	0.512716			Pilbara Craton
GA unpublished	833		-21.1999	121.507	10.24	-9.42185	0.512155			Paterson Orogen
GA unpublished	2940		-21.7634	118.72	10.26	-50.5815	0.510045			Pilbara Craton
GA unpublished	2970		-21.0973	118.045	10.43	-24.8128	0.511366			Pilbara Craton
GA unpublished	3120		-20.9657	116.862	10.48	-0.312111	0.512622			Pilbara Craton
GA unpublished	3150		-20.7298	117.029	10.49	1.36549	0.512708			Pilbara Craton
GA unpublished	3150		-20.7496	116.851	10.63	-1.20943	0.512576			Pilbara Craton
GA unpublished	3120		-20.9647	116.929	10.83	0.682743	0.512673			Pilbara Craton
GA unpublished	830		-20.798	122.193	11.03	3.49174	0.512817			Paterson Orogen
GA unpublished	2940		-21.6273	118.702	11.11	-44.4368	0.51036			Pilbara Craton
GA unpublished	2800		-28.6193	122.277	11.33	-32.2255	0.510986			Yilgarn Craton - Eastern Goldfields Superterrane
GA unpublished	3000		-20.5362	120.184	11.45	-23.7595	0.51142			Pilbara Craton
GA unpublished	3317		-21.7156	119.84	11.56	-31.9524	0.511			Pilbara Craton
GA unpublished	2714		-29.8541	122.389	11.58	-9.42185	0.512155			Yilgarn Craton - Eastern Goldfields Superterrane
GA unpublished	3515		-21.0866	119.095	11.63	-9.71446	0.51214			Pilbara Craton
GA unpublished	3115		-20.9783	116.949	11.69	0.780278	0.512678			Pilbara Craton
GA unpublished	3120		-20.9319	116.867	11.8	-14.2986	0.511905			Pilbara Craton
GA unpublished	3068		-21.144	116.871	11.98	-36.3414	0.510775			Pilbara Craton
GA unpublished	3484		-21.0424	119.074	12.18	-41.6863	0.510501			Pilbara Craton
GA unpublished	3200		-21.5554	118.538	12.36	-38.6433	0.510657			Pilbara Craton
GA unpublished	3115		-20.9489	117.042	12.53	-20.5408	0.511585			Pilbara Craton
GA unpublished	2940		-21.8124	118.619	12.79	-49.8402	0.510083			Pilbara Craton
GA unpublished	1550		-26.0176	128.603	13.54	-3.25766	0.512471			Musgrave Province
GA unpublished	3200		-20.743	116.883	13.62	-0.819292	0.512596			Pilbara Craton
GA unpublished	2850		-20.5477	118.74	13.91	-20.2287	0.511601			Pilbara Craton
GA unpublished	3120		-20.9536	116.927	13.96	-3.76484	0.512445			Pilbara Craton
GA unpublished	3200		-21.217	118.278	14.09	-21.6137	0.51153			Pilbara Craton
GA unpublished	2997		-20.7551	116.723	14.32	-35.171	0.510835			Pilbara Craton
GA unpublished	820		-26.0626	128.64	14.37	0.799785	0.512679			Musgrave Province
GA unpublished	2990		-20.824	117.795	14.74	-46.8167	0.510238			Pilbara Craton
GA unpublished	3242		-20.8273	120.525	14.95	-32.0889	0.510993			Pilbara Craton
GA unpublished	3300		-20.9029	119.324	15.17	-38.2726	0.510676			Pilbara Craton
GA unpublished	3270		-20.8576	116.848	15.43	-18.317	0.511699			Pilbara Craton
GA unpublished	2970		-21.1533	118.831	15.61	-24.4422	0.511385			Pilbara Craton
GA unpublished	2970		-20.7741	117.858	16.3	-26.3344	0.511288			Mallina Basin
GA unpublished	3236		-21.388	116.504	16.43	-43.6565	0.5104			Pilbara Craton
GA unpublished	1080		-26.1656	128.868	16.65	-8.75862	0.512189			Musgrave Province
GA unpublished	2930		-21.2096	118.577	16.73	-32.1865	0.510988			Pilbara Craton
GA unpublished	2940		-20.5802	118.996	16.75	-37.3948	0.510721			Pilbara Craton
GA unpublished	3470		-20.9424	119.837	16.83	-41.9399	0.510488			Pilbara Craton
GA unpublished	3313		-21.5645	119.913	16.89	-34.4883	0.51087			Pilbara Craton
GA unpublished	3313		-21.5645	119.913	16.93	-33.6495	0.510913			Pilbara Craton
GA unpublished	3270		-20.9981	116.335	16.94	-34.9564	0.510846			Pilbara Craton
GA unpublished	3270		-20.835	116.815	17.11	-38.0971	0.510685			Pilbara Craton
GA unpublished	3100		-21.1011	116.579	17.14	-45.6072	0.5103			Pilbara Craton
GA unpublished	3470		-20.9324	119.93	17.23	-38.3506	0.510672			Pilbara Craton
GA unpublished	3515		-21.103	119.092	17.27	-28.3241	0.511186			Pilbara Craton
GA unpublished	1080		-26.1656	128.868	17.88	-9.92903	0.512129			Musgrave Province
GA unpublished	2950		-20.3482	119.43	18.2	-23.3693	0.51144			Pilbara Craton
GA unpublished	3467		-21.3653	119.602	18.25	-40.0673	0.510584			Pilbara Craton
GA unpublished	1575		-22.946	123.175	18.33	-18.7462	0.511677			Rudall Province
GA unpublished	1760		-22.6675	122.33	18.36	-6.96398	0.512281			Rudall Province
GA unpublished	3270		-20.8315	116.782	18.43	-38.6433	0.510657			Pilbara Craton
GA unpublished	3115		-20.9407	117.054	18.79	-32.4205	0.510976			Pilbara Craton
GA unpublished	824		-26.2056	128.93	18.91	1.89217	0.512735			Musgrave Province
GA unpublished	2850		-20.6799	118.957	19.15	-20.8724	0.511568			Pilbara Craton
GA unpublished	3200		-21.2165	118.277	19.64	-21.6527	0.511528			Pilbara Craton
GA unpublished	3432		-21.4614	120.056	19.85	-38.7018	0.510654			Pilbara Craton
GA unpublished	1780		-22.5366	122.038	20	-27.5828	0.511224			Rudall Province
GA unpublished	3120		-20.9065	116.848	20.06	-20.4238	0.511591			Pilbara Craton
GA unpublished	2990		-20.8219	117.701	20.06	-43.52	0.510407			Pilbara Craton
GA unpublished	1300		-23.0703	123.434	20.18	-14.7277	0.511883			Paterson Orogen
GA unpublished	3270		-20.8219	116.832	20.23	-38.7798	0.51065			Pilbara Craton
GA unpublished	3470		-20.9329	119.837	20.81	-37.3168	0.510725			Pilbara Craton
GA unpublished	830		-20.7862	122.198	20.98	2.18478	0.51275			Paterson Orogen
GA unpublished	1073		-26.0666	128.892	21.09	-8.62207	0.512196			Musgrave Province
GA unpublished	3010		-20.9467	117.381	21.17	-26.1978	0.511295			Pilbara Craton
GA unpublished	900		-21.6381	122.072	22.9	-17.0686	0.511763			Paterson Orogen
GA unpublished	900		-21.6399	122.101	23.41	-15.7616	0.51183			Paterson Orogen
GA unpublished	3515		-21.1151	119.042	23.71	-26.1003	0.5113			Pilbara Craton
GA unpublished	830		-22.9418	122.864	23.86	-9.09024	0.512172			Paterson Orogen
GA unpublished	2970		-21.0884	118.176	23.89	-27.4268	0.511232			Pilbara Craton
GA unpublished	3117		-20.9181	117.093	23.93	-23.0962	0.511454			Pilbara Craton
GA unpublished	2970		-21.0303	118.09	24.09	-27.4073	0.511233			Pilbara Craton
GA unpublished	3165		-21.678	117.875	24.13	-39.2675	0.510625			Pilbara Craton
GA unpublished	2970		-21.0223	118.078	24.72	-27.4073	0.511233			Pilbara Craton
GA unpublished	3515		-21.1104	119.088	25.25	-20.8919	0.511567			Pilbara Craton
GA unpublished	2738		-27.5389	120.931	25.59	-26.9196	0.511258			Yilgarn Craton - Eastern Goldfields Superterrane
GA unpublished	3465		-21.2805	119.87	25.66	-36.0878	0.510788			Pilbara Craton
GA unpublished	630		-21.3867	122.287	25.69	-14.1035	0.511915			Paterson Orogen
GA unpublished	2930		-21.034	118.718	25.79	-34.6833	0.51086			Pilbara Craton
GA unpublished	2800		-28.6193	122.277	26.12	-27.973	0.511204			Yilgarn Craton - Eastern Goldfields Superterrane
GA unpublished	1300		-26.1866	128.9	26.82	-13.3037	0.511956			Musgrave Province
GA unpublished	1200		-26.1886	128.901	26.94	-17.2051	0.511756			Musgrave Province
GA unpublished	3252		-20.6059	120.04	27.06	-46.8167	0.510238			Pilbara Craton
GA unpublished	2950		-20.6649	118.709	27.35	-27.5828	0.511224			Pilbara Craton
GA unpublished	3100		-21.244	116.915	28.04	-43.5005	0.510408			Pilbara Craton
GA unpublished	603		-21.8107	122.251	28.97	-21.6917	0.511526			Paterson Orogen
GA unpublished	3432		-21.4634	120.043	29.99	-48.9819	0.510127			Pilbara Craton
GA unpublished	2661		-30.3117	121.295	30.42	-31.5037	0.511023			Pilbara Craton
GA unpublished	3498		-20.8343	119.452	31.55	-29.9432	0.511103			Pilbara Craton
GA unpublished	3420		-21.4766	119.825	32.2	-45.7243	0.510294			Pilbara Craton
GA unpublished	3420		-21.4766	119.825	32.3	-46.251	0.510267			Pilbara Craton
GA unpublished	2948		-21.097	118.02	32.54	-36.1464	0.510785			Pilbara Craton
GA unpublished	2641		-27.3941	121.122	33.14	-34.5663	0.510866			Yilgarn Craton - Eastern Goldfields Superterrane
GA unpublished	3515		-21.1231	119.077	33.97	-27.3877	0.511234			Pilbara Craton
GA unpublished	3366		-20.8129	120.567	34.56	-36.9852	0.510742			Pilbara Craton
GA unpublished	2946		-20.8266	117.93	34.58	-35.5807	0.510814			Pilbara Craton
GA unpublished	3432		-21.5684	119.733	34.61	-40.633	0.510555			Pilbara Craton
GA unpublished	3200		-21.6183	118.367	35.02	-35.1515	0.510836			Pilbara Craton
GA unpublished	2659		-29.6611	120.206	35.28	-38.0971	0.510685			Yilgarn Craton - Youanmi Terrane
GA unpublished	2982		-21.0448	116.244	35.3	-46.2705	0.510266			Pilbara Craton
GA unpublished	630		-21.4588	122.401	35.41	-10.9824	0.512075			Paterson Orogen
GA unpublished	3366		-20.8114	120.569	35.8	-37.4728	0.510717			Pilbara Craton
GA unpublished	824		-26.2056	128.93	36.57	-4.03794	0.512431			Musgrave Province
GA unpublished	3000		-21.5078	118.384	37.48	-54.9511	0.509821			Pilbara Craton
GA unpublished	640		-21.5768	121.998	37.96	-12.4649	0.511999			Paterson Orogen
GA unpublished	900		-21.7897	122.138	38.05	-15.9372	0.511821			Paterson Orogen
GA unpublished	2686		-28.2641	121.078	38.18	-19.3704	0.511645			Yilgarn Craton - Eastern Goldfields Superterrane
GA unpublished	2940		-21.5736	118.85	38.67	-35.9903	0.510793			Pilbara Craton
GA unpublished	1300		-26.2016	128.812	39	-14.6692	0.511886			Musgrave Province
GA unpublished	1900		-18.8383	128.955	39.7	-38.7213	0.510653			North Australian Craton
GA unpublished	3016		-20.8602	117.112	40.5	-24.6958	0.511372			Pilbara Craton
GA unpublished	1553		-22.8219	123.306	42.37	-20.0336	0.511611			Rudall Province
GA unpublished	1200		-26.0156	128.665	42.47	-13.0697	0.511968			Musgrave Province
GA unpublished	3165		-21.678	117.875	43.55	-38.2141	0.510679			Pilbara Craton
GA unpublished	3244		-20.7953	120.065	43.74	-46.9532	0.510231			Pilbara Craton
GA unpublished	3421		-21.0915	118.513	45.67	-41.0816	0.510532			Pilbara Craton
GA unpublished	3244		-20.8145	120.567	45.82	-47.3043	0.510213			Pilbara Craton
GA unpublished	2940		-21.595	118.971	46.07	-44.8465	0.510339			Pilbara Craton
GA unpublished	2970		-20.8764	117.076	46.45	-38.1166	0.510684			Pilbara Craton
GA unpublished	1765		-22.5398	122.181	47.04	-27.8364	0.511211			Rudall Province
GA unpublished	2940		-21.595	118.971	47.15	-44.3783	0.510363			Pilbara Craton
GA unpublished	1300		-26.0566	127.627	47.57	-13.5183	0.511945			Musgrave Province
GA unpublished	2650		-27.3147	121.315	49.9	-37.5119	0.510715			Yilgarn Craton - Eastern Goldfields Superterrane
GA unpublished	1575		-22.8026	123.201	50.13	-21.6332	0.511529			Paterson Orogen
GA unpublished	2948		-20.2675	119.424	50.29	-26.6465	0.511272			Pilbara Craton
GA unpublished	2652		-27.4689	120.793	52.1	-39.6966	0.510603			Yilgarn Craton - Eastern Goldfields Superterrane
GA unpublished	2650		-27.0682	120.776	52.98	-37.3753	0.510722			Yilgarn Craton - Eastern Goldfields Superterrane
GA unpublished	1577		-22.7897	123.115	53.69	-22.8426	0.511467			Rudall Province
GA unpublished	3200		-21.9726	119.007	54.75	-51.2447	0.510011			Pilbara Craton
GA unpublished	2948		-20.9987	118.098	56.75	-37.3948	0.510721			Pilbara Craton
GA unpublished	3200		-21.9726	119.007	57.41	-50.1914	0.510065			Pilbara Craton
GA unpublished	500		-19.8639	122.49	58.62	-12.3869	0.512003			Paterson Orogen
GA unpublished	2631		-29.8445	120.217	72.63	-41.1596	0.510528			Yilgarn Craton - Youanmi Terrane
GA unpublished	1078		-26.2186	128.351	73.52	-15.352	0.511851			Musgrave Province
GA unpublished	1068		-26.1426	128.887	85.83	-18.7462	0.511677			Musgrave Province
GA unpublished	1073		-26.0666	128.892	87.75	-11.7237	0.512037			Musgrave Province
GA unpublished	1780		-22.836	122.832	136.39	-27.6023	0.511223			Paterson Orogen
GA unpublished	1188		-26.1426	128.887	140.1	-15.6056	0.511838			Musgrave Province
GA unpublished	1078		-26.1776	128.582	160.1	-7.80278	0.512238			Musgrave Province
GA unpublished	1078		-26.1776	128.582	166.3	-7.78327	0.512239			Musgrave Province
GA-GSWA unpublished	3058		-20.6594	117.022	6.38	-43.0323	0.510432			Pilbara Craton
GA-GSWA unpublished	3251		-20.8173	116.76	11.57	-40.1843	0.510578			Pilbara Craton
GA-GSWA unpublished	3100		-20.9095	116.694	13.48	-39.404	0.510618			Pilbara Craton
GA-GSWA unpublished	2500		-20.527	120.227	14.79	-26.4904	0.51128			Pilbara Craton
GA-GSWA unpublished	3023		-20.8853	116.959	16.13	-20.5408	0.511585			Pilbara Craton
GA-GSWA unpublished	3100		-20.9587	116.535	16.36	-36.4585	0.510769			Pilbara Craton
GA-GSWA unpublished	2850		-21.2681	118.788	16.64	-28.051	0.5112			Pilbara Craton
GA-GSWA unpublished	3000		-20.6951	117.018	17.96	-17.0491	0.511764			Pilbara Craton
GA-GSWA unpublished	2948		-20.9887	117.991	19.13	-35.4636	0.51082			Pilbara Craton
GA-GSWA unpublished	3093		-20.8673	117.6	20.95	-43.3639	0.510415			Pilbara Craton
GA-GSWA unpublished	2990		-21.114	116.879	21.28	-44.0077	0.510382			Pilbara Craton
GA-GSWA unpublished	2931		-21.2029	117.981	23.76	-32.323	0.510981			Pilbara Craton
GA-GSWA unpublished	3014		-20.7448	117.697	23.91	-34.6638	0.510861			Pilbara Craton
GA-GSWA unpublished	2944		-20.9756	116.768	26.15	-22.2964	0.511495			Pilbara Craton
GA-GSWA unpublished	3018		-20.6997	117.014	26.37	-25.281	0.511342			Pilbara Craton
GA-GSWA unpublished	3000		-20.7036	117.084	27.9	-33.1423	0.510939			Pilbara Craton
GA-GSWA unpublished	3014		-20.9153	117.164	28.98	-37.6484	0.510708			Pilbara Craton
GA-GSWA unpublished	3010		-20.8778	117.809	31	-34.7809	0.510855			Pilbara Craton
GA-GSWA unpublished	2850		-20.907	118.68	32	-33.3374	0.510929			Pilbara Craton
GA-GSWA unpublished	3125		-20.9351	116.92	32.78	-25.9442	0.511308			Pilbara Craton
GA-GSWA unpublished	2765		-21.0183	117.683	32.88	-31.2501	0.511036			Pilbara Craton
GA-GSWA unpublished	3122		-20.929	116.924	34.96	-25.398	0.511336			Pilbara Craton
GA-GSWA unpublished	2930		-21.1024	118.884	35.9	-32.401	0.510977			Pilbara Craton
GA-GSWA unpublished	2950		-20.7443	118.817	36.63	-37.0437	0.510739			Pilbara Craton
GA-GSWA unpublished	3118		-20.9512	116.929	39.12	-26.9976	0.511254			Pilbara Craton
GA-GSWA unpublished	2940		-20.6819	118.803	43.57	-24.2861	0.511393			Pilbara Craton
GA-GSWA unpublished	2930		-21.3345	118.876	45.1	-35.9903	0.510793			Pilbara Craton
GA-GSWA unpublished	3000		-20.6987	117.085	53.2	-36.0293	0.510791			Pilbara Craton
GA-GSWA unpublished	3115		-20.9237	117.015	57.61	-23.0962	0.511454			Pilbara Craton
GA-GSWA unpublished	2850		-20.642	118.909	74.85	-38.9749	0.51064			Pilbara Craton
GA-GSWA unpublished	2925		-20.8462	117.784	79.86	-27.6804	0.511219			Pilbara Craton
Glikson, AY, Stewart, AJ, Ballhaus, CG, Clarke, GL, Feeken, EHJ, Leven, JH, Sheraton, JW and Sun, S-S 1996, Geology of the western Musgrave Block, central Australia, with particular reference to the mafic-ultramafic Giles Complex: AGSO Bulletin 239.	1200		-26.0156	128.665	3.59	-20.0141	0.511612			Musgrave Province
Glikson, AY, Stewart, AJ, Ballhaus, CG, Clarke, GL, Feeken, EHJ, Leven, JH, Sheraton, JW and Sun, S-S 1996, Geology of the western Musgrave Block, central Australia, with particular reference to the mafic-ultramafic Giles Complex: AGSO Bulletin 239.	1550		-26.1626	128.804	6.8	-19.741	0.511626			Musgrave Province
Glikson, AY, Stewart, AJ, Ballhaus, CG, Clarke, GL, Feeken, EHJ, Leven, JH, Sheraton, JW and Sun, S-S 1996, Geology of the western Musgrave Block, central Australia, with particular reference to the mafic-ultramafic Giles Complex: AGSO Bulletin 239.	1050		-26.1886	128.901	8.26	-8.09538	0.512223			Musgrave Province
Glikson, AY, Stewart, AJ, Ballhaus, CG, Clarke, GL, Feeken, EHJ, Leven, JH, Sheraton, JW and Sun, S-S 1996, Geology of the western Musgrave Block, central Australia, with particular reference to the mafic-ultramafic Giles Complex: AGSO Bulletin 239.	1550		-26.0336	128.583	8.53	-18.1415	0.511708			Musgrave Province
Glikson, AY, Stewart, AJ, Ballhaus, CG, Clarke, GL, Feeken, EHJ, Leven, JH, Sheraton, JW and Sun, S-S 1996, Geology of the western Musgrave Block, central Australia, with particular reference to the mafic-ultramafic Giles Complex: AGSO Bulletin 239.	1550		-26.0466	128.6	9.21	-17.5367	0.511739			Musgrave Province
Glikson, AY, Stewart, AJ, Ballhaus, CG, Clarke, GL, Feeken, EHJ, Leven, JH, Sheraton, JW and Sun, S-S 1996, Geology of the western Musgrave Block, central Australia, with particular reference to the mafic-ultramafic Giles Complex: AGSO Bulletin 239.	1200		-26.0556	128.602	12.15	-20.6774	0.511578			Musgrave Province
Glikson, AY, Stewart, AJ, Ballhaus, CG, Clarke, GL, Feeken, EHJ, Leven, JH, Sheraton, JW and Sun, S-S 1996, Geology of the western Musgrave Block, central Australia, with particular reference to the mafic-ultramafic Giles Complex: AGSO Bulletin 239.	824		-26.2056	128.93	15.65	0.0195069	0.512639			Musgrave Province
Glikson, AY, Stewart, AJ, Ballhaus, CG, Clarke, GL, Feeken, EHJ, Leven, JH, Sheraton, JW and Sun, S-S 1996, Geology of the western Musgrave Block, central Australia, with particular reference to the mafic-ultramafic Giles Complex: AGSO Bulletin 239.	820		-26.2056	128.93	16.7	0.273097	0.512652			Musgrave Province
Glikson, AY, Stewart, AJ, Ballhaus, CG, Clarke, GL, Feeken, EHJ, Leven, JH, Sheraton, JW and Sun, S-S 1996, Geology of the western Musgrave Block, central Australia, with particular reference to the mafic-ultramafic Giles Complex: AGSO Bulletin 239.	1080		-26.1656	128.868	18.38	-9.89002	0.512131			Musgrave Province
Glikson, AY, Stewart, AJ, Ballhaus, CG, Clarke, GL, Feeken, EHJ, Leven, JH, Sheraton, JW and Sun, S-S 1996, Geology of the western Musgrave Block, central Australia, with particular reference to the mafic-ultramafic Giles Complex: AGSO Bulletin 239.	1073		-26.0596	128.745	18.94	-3.84287	0.512441			Musgrave Province
Glikson, AY, Stewart, AJ, Ballhaus, CG, Clarke, GL, Feeken, EHJ, Leven, JH, Sheraton, JW and Sun, S-S 1996, Geology of the western Musgrave Block, central Australia, with particular reference to the mafic-ultramafic Giles Complex: AGSO Bulletin 239.	1550		-26.0226	128.62	21.13	-17.2832	0.511752			Musgrave Province
Glikson, AY, Stewart, AJ, Ballhaus, CG, Clarke, GL, Feeken, EHJ, Leven, JH, Sheraton, JW and Sun, S-S 1996, Geology of the western Musgrave Block, central Australia, with particular reference to the mafic-ultramafic Giles Complex: AGSO Bulletin 239.	1078		-26.2366	128.576	22.33	-8.81714	0.512186			Musgrave Province
Glikson, AY, Stewart, AJ, Ballhaus, CG, Clarke, GL, Feeken, EHJ, Leven, JH, Sheraton, JW and Sun, S-S 1996, Geology of the western Musgrave Block, central Australia, with particular reference to the mafic-ultramafic Giles Complex: AGSO Bulletin 239.	1550		-25.9936	128.597	29.95	-14.8838	0.511875			Musgrave Province
Glikson, AY, Stewart, AJ, Ballhaus, CG, Clarke, GL, Feeken, EHJ, Leven, JH, Sheraton, JW and Sun, S-S 1996, Geology of the western Musgrave Block, central Australia, with particular reference to the mafic-ultramafic Giles Complex: AGSO Bulletin 239.	1300		-26.2896	128.961	31.89	-13.2647	0.511958			Musgrave Province
Glikson, AY, Stewart, AJ, Ballhaus, CG, Clarke, GL, Feeken, EHJ, Leven, JH, Sheraton, JW and Sun, S-S 1996, Geology of the western Musgrave Block, central Australia, with particular reference to the mafic-ultramafic Giles Complex: AGSO Bulletin 239.	1078		-26.2946	128.775	43.01	-13.4013	0.511951			Musgrave Province
Glikson, AY, Stewart, AJ, Ballhaus, CG, Clarke, GL, Feeken, EHJ, Leven, JH, Sheraton, JW and Sun, S-S 1996, Geology of the western Musgrave Block, central Australia, with particular reference to the mafic-ultramafic Giles Complex: AGSO Bulletin 239.	1176		-26.1526	128.915	52.11	-14.5132	0.511894			Musgrave Province
Glikson, AY, Stewart, AJ, Ballhaus, CG, Clarke, GL, Feeken, EHJ, Leven, JH, Sheraton, JW and Sun, S-S 1996, Geology of the western Musgrave Block, central Australia, with particular reference to the mafic-ultramafic Giles Complex: AGSO Bulletin 239.	1188		-26.1546	128.925	52.65	-15.0594	0.511866			Musgrave Province
Glikson, AY, Stewart, AJ, Ballhaus, CG, Clarke, GL, Feeken, EHJ, Leven, JH, Sheraton, JW and Sun, S-S 1996, Geology of the western Musgrave Block, central Australia, with particular reference to the mafic-ultramafic Giles Complex: AGSO Bulletin 239.	1068		-26.1426	128.887	53.64	-12.7575	0.511984			Musgrave Province
Glikson, AY, Stewart, AJ, Ballhaus, CG, Clarke, GL, Feeken, EHJ, Leven, JH, Sheraton, JW and Sun, S-S 1996, Geology of the western Musgrave Block, central Australia, with particular reference to the mafic-ultramafic Giles Complex: AGSO Bulletin 239.	1068		-26.1426	128.887	59.55	-15.3325	0.511852			Musgrave Province
Glikson, AY, Stewart, AJ, Ballhaus, CG, Clarke, GL, Feeken, EHJ, Leven, JH, Sheraton, JW and Sun, S-S 1996, Geology of the western Musgrave Block, central Australia, with particular reference to the mafic-ultramafic Giles Complex: AGSO Bulletin 239.	1300		-26.2066	128.761	72.05	-14.3181	0.511904			Musgrave Province
Glikson, AY, Stewart, AJ, Ballhaus, CG, Clarke, GL, Feeken, EHJ, Leven, JH, Sheraton, JW and Sun, S-S 1996, Geology of the western Musgrave Block, central Australia, with particular reference to the mafic-ultramafic Giles Complex: AGSO Bulletin 239.	1200		-26.0346	128.586	75.3	-13.4208	0.51195			Musgrave Province
Glikson, AY, Stewart, AJ, Ballhaus, CG, Clarke, GL, Feeken, EHJ, Leven, JH, Sheraton, JW and Sun, S-S 1996, Geology of the western Musgrave Block, central Australia, with particular reference to the mafic-ultramafic Giles Complex: AGSO Bulletin 239.	1052		-26.0736	128.74	76.65	-13.9475	0.511923			Musgrave Province
Glikson, AY, Stewart, AJ, Ballhaus, CG, Clarke, GL, Feeken, EHJ, Leven, JH, Sheraton, JW and Sun, S-S 1996, Geology of the western Musgrave Block, central Australia, with particular reference to the mafic-ultramafic Giles Complex: AGSO Bulletin 239.	1052		-26.0736	128.74	83.09	-14.5522	0.511892			Musgrave Province
Glikson, AY, Stewart, AJ, Ballhaus, CG, Clarke, GL, Feeken, EHJ, Leven, JH, Sheraton, JW and Sun, S-S 1996, Geology of the western Musgrave Block, central Australia, with particular reference to the mafic-ultramafic Giles Complex: AGSO Bulletin 239.	1188		-26.1476	128.918	89.25	-14.0645	0.511917			Musgrave Province
Glikson, AY, Stewart, AJ, Ballhaus, CG, Clarke, GL, Feeken, EHJ, Leven, JH, Sheraton, JW and Sun, S-S 1996, Geology of the western Musgrave Block, central Australia, with particular reference to the mafic-ultramafic Giles Complex: AGSO Bulletin 239.	1078		-26.1536	128.369	101.4	-9.03171	0.512175			Musgrave Province
Glikson, AY, Stewart, AJ, Ballhaus, CG, Clarke, GL, Feeken, EHJ, Leven, JH, Sheraton, JW and Sun, S-S 1996, Geology of the western Musgrave Block, central Australia, with particular reference to the mafic-ultramafic Giles Complex: AGSO Bulletin 239.	1188		-26.1596	128.923	105.3	-14.1035	0.511915			Musgrave Province
Glikson, AY, Stewart, AJ, Ballhaus, CG, Clarke, GL, Feeken, EHJ, Leven, JH, Sheraton, JW and Sun, S-S 1996, Geology of the western Musgrave Block, central Australia, with particular reference to the mafic-ultramafic Giles Complex: AGSO Bulletin 239.	1078		-26.1776	128.582	144	-8.05637	0.512225			Musgrave Province
Glikson, AY, Stewart, AJ, Ballhaus, CG, Clarke, GL, Feeken, EHJ, Leven, JH, Sheraton, JW and Sun, S-S 1996, Geology of the western Musgrave Block, central Australia, with particular reference to the mafic-ultramafic Giles Complex: AGSO Bulletin 239.	1188		-26.1546	128.925	160.5	-14.9813	0.51187			Musgrave Province
Griffin, TJ, Page, RW, Sheppard, S and Tyler, IM 2000, Tectonic implications of Palaeoproterozoic post-collisional, high-K felsic igneous rocks from the Kimberley region of northwestern Australia: Precambrian Research, v. 101, p. 1â€“23.	1850		-17.2023	124.908	12.2	-16.1127	0.511812			North Australian Craton
Griffin, TJ, Page, RW, Sheppard, S and Tyler, IM 2000, Tectonic implications of Palaeoproterozoic post-collisional, high-K felsic igneous rocks from the Kimberley region of northwestern Australia: Precambrian Research, v. 101, p. 1â€“23.	1850		-17.2041	124.916	19.6	-17.8489	0.511723			North Australian Craton
Griffin, TJ, Page, RW, Sheppard, S and Tyler, IM 2000, Tectonic implications of Palaeoproterozoic post-collisional, high-K felsic igneous rocks from the Kimberley region of northwestern Australia: Precambrian Research, v. 101, p. 1â€“23.	1860		-18.1255	127.169	24.38	-21.1455	0.511554			North Australian Craton
Griffin, TJ, Page, RW, Sheppard, S and Tyler, IM 2000, Tectonic implications of Palaeoproterozoic post-collisional, high-K felsic igneous rocks from the Kimberley region of northwestern Australia: Precambrian Research, v. 101, p. 1â€“23.	1855		-17.1429	125.077	39	-21.165	0.511553			North Australian Craton
Griffin, TJ, Page, RW, Sheppard, S and Tyler, IM 2000, Tectonic implications of Palaeoproterozoic post-collisional, high-K felsic igneous rocks from the Kimberley region of northwestern Australia: Precambrian Research, v. 101, p. 1â€“23.	1855		-17.6819	125.827	39	-24.8128	0.511366			North Australian Craton
Griffin, TJ, Page, RW, Sheppard, S and Tyler, IM 2000, Tectonic implications of Palaeoproterozoic post-collisional, high-K felsic igneous rocks from the Kimberley region of northwestern Australia: Precambrian Research, v. 101, p. 1â€“23.	1854		-17.6727	127.575	45.79	-23.1742	0.51145			North Australian Craton
GSWA	1904		-18.1237	127.939		-6.22271	0.512319			North Australian Craton
GSWA	2820		-28.2823	118.546	0.31	42.3496	0.514809			Yilgarn Craton - Youanmi Terrane
GSWA	2813		-28.0059	118.365	0.42	0.487674	0.512663			Yilgarn Craton - Youanmi Terrane
GSWA	1300		-30.7068	124.077	0.47	-13.8304	0.511929			Albany-Fraser Orogen - East
GSWA	2820		-28.2913	118.553	0.47	-4.44758	0.51241			Yilgarn Craton - Youanmi Terrane
GSWA	2813		-27.932	118.385	0.7	9.07073	0.513103			Yilgarn Craton - Youanmi Terrane
GSWA	2813		-27.9333	118.384	0.73	13.3623	0.513323			Yilgarn Craton - Youanmi Terrane
GSWA	2813		-27.972	118.41	0.85	-8.93418	0.51218			Yilgarn Craton - Youanmi Terrane
GSWA	3280		-20.8618	116.846	1.1	8.87566	0.513093			Pilbara Craton
GSWA	2813		-28.5515	118.475	1.11	-11.3725	0.512055			Yilgarn Craton - Youanmi Terrane
GSWA	1865		-18.2852	127.82	1.23	-0.682743	0.512603			North Australian Craton
GSWA	2813		-28.3746	118.49	1.24	-10.1631	0.512117			Yilgarn Craton - Youanmi Terrane
GSWA	1312		-31.8173	123.2	1.25	-0.741264	0.5126			Albany-Fraser Orogen - East
GSWA	2820		-28.2911	118.553	1.25	-20.4628	0.511589			Yilgarn Craton - Youanmi Terrane
GSWA	2813		-28.2931	118.567	1.32	-13.5768	0.511942			Yilgarn Craton - Youanmi Terrane
GSWA	1300		-30.7068	124.077	1.35	-3.17963	0.512475			Albany-Fraser Orogen - East
GSWA	1410		-30.8183	126.416	1.36	3.97942	0.512842			Madura Province
GSWA	2813		-28.2838	118.548	1.43	21.6332	0.513747			Yilgarn Craton - Youanmi Terrane
GSWA	2737		-28.0874	123.614	1.46	-19.4094	0.511643			Yilgarn Craton - Eastern Goldfields Superterrane
GSWA	1306		-32.2258	122.853	1.49	-21.7307	0.511524			Albany-Fraser Orogen - East
GSWA	3565		-23.4483	120.157	1.5	-12.7966	0.511982			Pilbara Craton, Sylvania Inlier
GSWA	2700		-30.9276	121.179	1.58	21.3991	0.513735			Yilgarn Craton - Eastern Goldfields Superterrane
GSWA	1143		-31.03	127.123	1.66	-14.084	0.511916			Moodini Supersuite
GSWA	1143		-31.03	127.123	1.66	-13.7719	0.511932			Moodini Supersuite
GSWA	2799		-29.0829	118.224	1.67	-7.41264	0.512258			Yilgarn Craton - Youanmi Terrane
GSWA	2813		-28.0015	118.364	1.73	-7.23708	0.512267			Yilgarn Craton - Youanmi Terrane
GSWA	1389		-30.9757	125.831	1.92	-19.8776	0.511619			Madura Province
GSWA	1078		-25.6789	127.588	2.12	8.427	0.51307			Musgrave Province
GSWA	2699		-32.35	120.36	2.16	-36.4	0.510772			Yilgarn Craton - Youanmi Terrane
GSWA	1410		-30.8183	126.416	2.18	-4.68167	0.512398			Madura Province
GSWA	1410		-30.8183	126.416	2.19	0.780278	0.512678			Madura Province
GSWA	2700		-30.9472	121.21	2.19	2.20428	0.512751			Yilgarn Craton - Eastern Goldfields Superterrane
GSWA	2799		-28.8744	118.135	2.29	-20.2482	0.5116			Yilgarn Craton - Youanmi Terrane
GSWA	2735		-27.3525	117.826	2.32	3.06259	0.512795			Yilgarn Craton - Youanmi Terrane
GSWA	1312		-31.8173	123.2	2.48	-6.12518	0.512324			Albany-Fraser Orogen - East
GSWA	1078		-25.7408	128.353	2.54	-1.22894	0.512575			Musgrave Province
GSWA	2799		-28.8835	118.12	2.56	-8.03686	0.512226			Yilgarn Craton - Youanmi Terrane
GSWA	2813		-27.9126	118.565	2.57	15.352	0.513425			Yilgarn Craton - Youanmi Terrane
GSWA	1132		-31.9133	127.416	2.59	0.682743	0.512673			Madura Province
GSWA	2813		-27.9313	118.573	2.67	12.543	0.513281			Yilgarn Craton - Youanmi Terrane
GSWA	2796		-29.5329	119.124	2.7	-5.44244	0.512359			Yilgarn Craton - Youanmi Terrane
GSWA	1610		-22.6191	127.435	2.71	1.81415	0.512731			Canning Basin
GSWA	2700		-30.0355	120.636	2.77	1.81415	0.512731			Yilgarn Craton - Eastern Goldfields Superterrane
GSWA	2680		-32.8703	116.51	2.77	-28.09	0.511198			Yilgarn Craton - Southwest Terrane
GSWA	2801		-29.1035	117.002	2.78	10.7093	0.513187			Yilgarn Craton - Youanmi Terrane
GSWA	1795		-16.5851	123.819	2.81	-7.17855	0.51227			North Australian Craton
GSWA	2700		-30.463	121.24	2.87	7.66623	0.513031			Yilgarn Craton - Eastern Goldfields Superterrane
GSWA	1400		-31.0534	126.079	3.06	-10.0656	0.512122			Madura Province
GSWA	1300		-30.7068	124.077	3.11	8.40749	0.513069			Albany-Fraser Orogen - East
GSWA	1078		-25.6849	128.424	3.14	-6.61285	0.512299			Musgrave Province
GSWA	1873		-16.9482	124.463	3.29	-4.5061	0.512407			Lamboo Province, Western Zone
GSWA	2682		-33.7858	117.275	3.4	-30.2358	0.511088			Yilgarn Craton - Southwest Terrane
GSWA	2700		-27.8541	119.946	3.43	7.3151	0.513013			Yilgarn Craton - Youanmi Terrane
GSWA	830		-20.6224	121.968	3.44	4.19399	0.512853			Paterson Orogen
GSWA	2650		-30.8451	122.838	3.45	-26.0223	0.511304			Yilgarn Craton - Eastern Goldfields Superterrane
GSWA	2682		-33.7858	117.275	3.45	-29.2604	0.511138			Yilgarn Craton - Southwest Terrane
GSWA	1410		-30.8003	126.428	3.51	-2.57492	0.512506			Madura Province
GSWA	2700		-27.8541	119.948	3.7	5.87159	0.512939			Yilgarn Craton - Youanmi Terrane
GSWA	2700		-27.8717	119.919	3.81	4.74019	0.512881			Yilgarn Craton - Youanmi Terrane
GSWA	2700		-30.5439	121.032	3.85	3.49174	0.512817			Yilgarn Craton - Eastern Goldfields Superterrane
GSWA	2799		-29.081	118.227	4.07	-2.00922	0.512535			Yilgarn Craton - Youanmi Terrane
GSWA	1610		-22.6191	127.435	4.08	4.27202	0.512857			Canning Basin
GSWA	2620		-28.7456	123.671	4.08	-13.6744	0.511937			Yilgarn Craton - Eastern Goldfields Superterrane
GSWA	939		-24.6296	116.365	4.13	-16.9515	0.511769			Thirty Three Supersuite
GSWA	2679		-29.054	118.139	4.14	-10.7873	0.512085			Yilgarn Craton - Youanmi Terrane
GSWA	976		-22.8541	127.752	4.32	6.43729	0.512968			Aileron Province
GSWA	1400		-30.9451	126.104	4.38	-17.0101	0.511766			Madura Province
GSWA	1400		-30.9451	126.104	4.38	-2.84801	0.512492			Madura Province
GSWA	2935		-28.1305	115.67	4.38	-8.427	0.512206			Yilgarn Craton - Youanmi Terrane
GSWA	976		-22.8541	127.752	4.39	5.77405	0.512934			Aileron Province
GSWA	1855		-16.9036	128.239	4.42	2.41886	0.512762			North Australian Craton
GSWA	2669		-33.5126	117.509	4.42	-25.1054	0.511351			Yilgarn Craton - Southwest Terrane
GSWA	2978		-33.5366	119.896	4.43	-44.1637	0.510374			Yilgarn Craton - Southwest Terrane
GSWA	2820		-27.9349	118.482	4.47	-14.6302	0.511888			Yilgarn Craton - Youanmi Terrane
GSWA	2700		-30.3189	121.468	4.53	2.809	0.512782			Yilgarn Craton - Eastern Goldfields Superterrane
GSWA	2700		-30.1188	120.92	4.61	5.67652	0.512929			Yilgarn Craton - Eastern Goldfields Superterrane
GSWA	2813		-28.87	118.358	4.64	12.9526	0.513302			Yilgarn Craton - Youanmi Terrane
GSWA	2700		-31.1027	120.901	4.68	-2.84801	0.512492			Yilgarn Craton - Eastern Goldfields Superterrane
GSWA	1610		-22.6819	128.481	4.69	5.618	0.512926			Aileron Province
GSWA	1610		-30.6172	128.176	4.74	7.21757	0.513008			Centralian Superbasin
GSWA	2813		-27.931	118.573	4.76	-13.0697	0.511968			Yilgarn Craton - Youanmi Terrane
GSWA	2710		-31.2112	121.673	4.82	2.98456	0.512791			Yilgarn Craton - Eastern Goldfields Superterrane
GSWA	1795		-16.6292	123.694	4.87	-7.17855	0.51227			North Australian Craton
GSWA	1795		-16.6292	123.694	4.87	-6.80792	0.512289			North Australian Craton
GSWA	1400		-30.9451	126.104	4.98	-1.98971	0.512536			Madura Province
GSWA	1077		-26.0069	127.062	4.98	-6.82743	0.512288			Musgrave Province
GSWA	2700		-27.8569	119.941	5.02	2.00922	0.512741			Yilgarn Craton - Youanmi Terrane
GSWA	2799		-29.0198	118.159	5.06	-13.3818	0.511952			Yilgarn Craton - Youanmi Terrane
GSWA	2799		-29.0198	118.159	5.06	-13.2062	0.511961			Yilgarn Craton - Youanmi Terrane
GSWA	1410		-30.8183	126.416	5.08	-7.3151	0.512263			Madura Province
GSWA	1835		-18.5591	127.577	5.1	-5.30589	0.512366			North Australian Craton
GSWA	2710		-31.2112	121.673	5.19	2.809	0.512782			Yilgarn Craton - Eastern Goldfields Superterrane
GSWA	1610		-22.6819	128.481	5.33	2.98456	0.512791			Aileron Province
GSWA	2700		-31.0772	121.098	5.38	6.94447	0.512994			Yilgarn Craton - Eastern Goldfields Superterrane
GSWA	1389		-30.9757	125.831	5.42	-19.3704	0.511645			Madura Province
GSWA	2886		-23.5246	120.109	5.42	-42.3301	0.510468			Pilbara Craton, Sylvania Inlier
GSWA	1040		-28.8612	114.804	5.53	-21.9453	0.511513			Pinjarra Orogen
GSWA	2295		-24.8455	116.77	5.63	-29.6506	0.511118			Glenburgh Terrane
GSWA	2700		-30.3206	121.469	5.64	1.09239	0.512694			Yilgarn Craton - Eastern Goldfields Superterrane
GSWA	2700		-23.2267	117.794	5.73	-4.87674	0.512388			Fortescue Basin
GSWA	1795		-16.6924	123.818	5.73	-7.52968	0.512252			North Australian Craton
GSWA	1795		-16.6924	123.818	5.73	-7.12003	0.512273			North Australian Craton
GSWA	2650		-32.0454	118.205	5.78	-40.2428	0.510575			Yilgarn Craton - Youanmi Terrane
GSWA	2700		-31.3263	121.79	5.79	4.38906	0.512863			Yilgarn Craton - Eastern Goldfields Superterrane
GSWA	1410		-30.8183	126.416	5.84	0.780278	0.512678			Madura Province
GSWA	3487		-26.2337	116.545	5.87	-31.2891	0.511034			Yilgarn Craton - Narryer Terrane
GSWA	2700		-31.3263	121.79	5.91	-3.86237	0.51244			Yilgarn Craton - Eastern Goldfields Superterrane
GSWA	2700		-31.3263	121.79	5.93	3.97942	0.512842			Yilgarn Craton - Eastern Goldfields Superterrane
GSWA	2700		-30.2438	120.917	5.95	11.353	0.51322			Yilgarn Craton - Eastern Goldfields Superterrane
GSWA	2799		-28.8774	118.127	6	-5.40342	0.512361			Yilgarn Craton - Youanmi Terrane
GSWA	2799		-29.0201	118.159	6	-15.3715	0.51185			Yilgarn Craton - Youanmi Terrane
GSWA	2700		-30.2438	120.917	6.02	10.7678	0.51319			Yilgarn Craton - Eastern Goldfields Superterrane
GSWA	2700		-31.1775	121.678	6.02	4.27202	0.512857			Yilgarn Craton - Eastern Goldfields Superterrane
GSWA	1795		-16.3412	124.739	6.09	-6.88595	0.512285			North Australian Craton
GSWA	1880		-22.5714	127.428	6.15	7.10053	0.513002			Canning Basin
GSWA	2700		-30.2438	120.917	6.24	11.5676	0.513231			Yilgarn Craton - Eastern Goldfields Superterrane
GSWA	2700		-30.5674	121.536	6.33	1.20943	0.5127			Yilgarn Craton - Eastern Goldfields Superterrane
GSWA	1835		-18.0107	127.923	6.36	-11.7432	0.512036			North Australian Craton
GSWA	2700		-30.9482	121.179	6.44	0.897319	0.512684			Yilgarn Craton - Eastern Goldfields Superterrane
GSWA	1389		-30.9757	125.831	6.46	-16.4639	0.511794			Madura Province
GSWA	1400		-31.2139	126.072	6.47	-2.61393	0.512504			Madura Province
GSWA	2700		-23.2386	117.805	6.48	0.331618	0.512655			Fortescue Basin
GSWA	1708		-28.9832	124.667	6.48	-20.8919	0.511567			Tropicana Zone
GSWA	2700		-30.3751	121.079	6.58	-4.91575	0.512386			Yilgarn Craton - Eastern Goldfields Superterrane
GSWA	2700		-30.3748	121.08	6.58	-3.33569	0.512467			Yilgarn Craton - Eastern Goldfields Superterrane
GSWA	2691		-30.7678	121.45	6.64	-19.2729	0.51165			Yilgarn Craton - Eastern Goldfields Superterrane
GSWA	1835		-18.5979	127.564	6.66	-9.65594	0.512143			North Australian Craton
GSWA	2730		-30.9885	121.173	6.68	-5.0523	0.512379			Yilgarn Craton - Eastern Goldfields Superterrane
GSWA	2700		-31.0277	121.138	6.69	1.03387	0.512691			Yilgarn Craton - Eastern Goldfields Superterrane
GSWA	2700		-30.7892	121.467	6.7	-5.96912	0.512332			Yilgarn Craton - Eastern Goldfields Superterrane
GSWA	1625		-22.8091	127.514	6.75	-24.0521	0.511405			Amadeus Basin
GSWA	1839		-17.5042	128.029	6.88	-14.8448	0.511877			North Australian Craton
GSWA	2700		-30.4829	121.551	6.89	3.39421	0.512812			Yilgarn Craton - Eastern Goldfields Superterrane
GSWA	1880		-22.6012	127.419	6.9	7.25658	0.51301			Canning Basin
GSWA	1775		-22.7744	122.259	6.93	-17.5367	0.511739			Talbot and Connaughton Terranes
GSWA	2711		-26.799	117.992	6.99	-7.68574	0.512244			Yilgarn Craton - Youanmi Terrane
GSWA	1400		-31.2276	126.082	7.02	-0.819292	0.512596			Madura Province
GSWA	2730		-31.0277	121.138	7.02	3.56977	0.512821			Yilgarn Craton - Eastern Goldfields Superterrane
GSWA	2700		-30.4536	121.36	7.07	1.48253	0.512714			Yilgarn Craton - Eastern Goldfields Superterrane
GSWA	2690		-31.2257	121.675	7.09	-18.4536	0.511692			Yilgarn Craton - Eastern Goldfields Superterrane
GSWA	2730		-31.0277	121.138	7.1	1.73612	0.512727			Yilgarn Craton - Eastern Goldfields Superterrane
GSWA	2700		-23.1779	117.641	7.13	-0.877812	0.512593			Fortescue Basin
GSWA	2700		-31.2257	121.675	7.24	-3.41371	0.512463			Yilgarn Craton - Eastern Goldfields Superterrane
GSWA	2806		-29.0541	118.15	7.31	-22.4135	0.511489			Yilgarn Craton - Youanmi Terrane
GSWA	2700		-30.5491	121.491	7.32	2.08724	0.512745			Yilgarn Craton - Eastern Goldfields Superterrane
GSWA	2720		-28.042	117.746	7.37	-27.973	0.511204			Yilgarn Craton - Youanmi Terrane
GSWA	1640		-22.6819	128.481	7.42	-32.206	0.510987			Aileron Province
GSWA	2527		-24.9091	116.295	7.43	-23.3303	0.511442			Glenburgh Terrane
GSWA	1865		-18.7888	127.163	7.48	3.68681	0.512827			North Australian Craton
GSWA	1200		-33.9213	120.56	7.5	-3.74533	0.512446			Albany-Fraser Orogen - East
GSWA	2700		-30.7548	121.265	7.54	1.73612	0.512727			Yilgarn Craton - Eastern Goldfields Superterrane
GSWA	2700		-31.062	121.06	7.56	2.71147	0.512777			Yilgarn Craton - Eastern Goldfields Superterrane
GSWA	2008		-22.8446	116.783	7.6	-2.94555	0.512487			Capricorn Orogen
GSWA	2700		-31.062	121.06	7.76	1.6776	0.512724			Yilgarn Craton - Eastern Goldfields Superterrane
GSWA	1795		-16.4661	125.354	7.84	-6.69088	0.512295			North Australian Craton
GSWA	1850		-17.8723	127.858	7.84	-8.56355	0.512199			North Australian Craton
GSWA	1838		-17.6034	127.988	7.84	-20.5213	0.511586			North Australian Craton
GSWA	3280		-20.8615	116.846	7.87	-13.3818	0.511952			Pilbara Craton
GSWA	1505		-24.7597	117.349	7.89	-3.86237	0.51244			Waldburg Dolerite
GSWA	1855		-17.3059	128.18	7.9	-13.7524	0.511933			North Australian Craton
GSWA	2700		-30.3842	121.517	7.97	-0.331618	0.512621			Yilgarn Craton - Eastern Goldfields Superterrane
GSWA	1299		-32.1125	123.022	8	-16.4053	0.511797			Albany-Fraser Orogen - East
GSWA	1865		-18.8367	127.193	8.02	1.42401	0.512711			North Australian Craton
GSWA	2650		-29.2641	122.785	8.02	-31.9329	0.511001			Yilgarn Craton - Eastern Goldfields Superterrane
GSWA	2750		-22.8882	117.47	8.04	-21.3211	0.511545			Fortescue Basin
GSWA	2728		-27.5308	118.146	8.04	-28.6167	0.511171			Yilgarn Craton - Youanmi Terrane
GSWA	2650		-29.4492	123.268	8.05	-6.92496	0.512283			Yilgarn Craton - Eastern Goldfields Superterrane
GSWA	2692		-31.3263	121.79	8.14	-20.6383	0.51158			Yilgarn Craton - Eastern Goldfields Superterrane
GSWA	3427		-21.3899	120.191	8.15	-31.1916	0.511039			Emu Pool Supersuite
GSWA	1514		-23.53	115.681	8.19	-4.03794	0.512431			Capricorn Orogen
GSWA	2700		-30.5538	121.238	8.21	-1.61908	0.512555			Yilgarn Craton - Eastern Goldfields Superterrane
GSWA	2734		-22.605	116.208	8.26	-1.65809	0.512553			Fortescue Basin
GSWA	1312		-32.2331	122.857	8.31	-5.3254	0.512365			Albany-Fraser Orogen - East
GSWA	3310		-21.3919	120.214	8.31	-46.7386	0.510242			Emu Pool Supersuite
GSWA	2680		-30.995	121.918	8.34	-29.2994	0.511136			Yilgarn Craton - Eastern Goldfields Superterrane
GSWA	1410		-30.8183	126.416	8.35	-11.314	0.512058			Madura Province
GSWA	1775		-22.2144	128.211	8.4	-23.7985	0.511418			Aileron Province
GSWA	3010		-31.031	116.62	8.42	-36.2244	0.510781			Yilgarn Craton - Southwest Terrane
GSWA	2700		-29.0522	120.423	8.5	-4.23301	0.512421			Yilgarn Craton - Eastern Goldfields Superterrane
GSWA	2700		-31.0277	121.138	8.55	1.20943	0.5127			Yilgarn Craton - Eastern Goldfields Superterrane
GSWA	2700		-30.5538	121.238	8.55	0.0975347	0.512643			Yilgarn Craton - Eastern Goldfields Superterrane
GSWA	1847		-17.762	127.921	8.58	-20.6969	0.511577			Halls Creek Orogen
GSWA	2450		-23.0761	119.587	8.71	1.50203	0.512715			Hamersley Basin
GSWA	2704		-28.4746	117.856	8.75	-32.7326	0.51096			Yilgarn Craton - Youanmi Terrane
GSWA	1795		-17.2572	126.749	8.76	-5.79356	0.512341			North Australian Craton
GSWA	2700		-23.2206	117.791	8.77	-2.2433	0.512523			Fortescue Basin
GSWA	2740		-22.287	117.852	8.8	-25.1054	0.511351			Hamersley Basin
GSWA	2756		-27.7563	123.305	8.82	-29.1434	0.511144			Yilgarn Craton - Eastern Goldfields Superterrane
GSWA	1400		-31.0534	126.079	8.83	-6.55433	0.512302			Madura Province
GSWA	2983		-33.6112	120.109	8.84	-22.355	0.511492			Yilgarn Craton - Youanmi Terrane
GSWA	1689		-34.442	119.399	8.86	-28.1095	0.511197			Albany-Fraser Orogen - West
GSWA	2700		-29.2568	120.486	8.91	-7.27609	0.512265			Yilgarn Craton - Eastern Goldfields Superterrane
GSWA	2775		-23.1706	117.673	8.99	-23.2328	0.511447			Fortescue Basin
GSWA	1410		-30.8183	126.416	9.05	8.85615	0.513092			Madura Province
GSWA	1299		-32.0509	123.11	9.1	-8.89517	0.512182			Albany-Fraser Orogen - East
GSWA	1080		-26.1959	128.905	9.11	-9.24629	0.512164			Musgrave Province
GSWA	2958		-28.6881	116.91	9.17	-33.4349	0.510924			Yilgarn Craton - Youanmi Terrane
GSWA	2700		-30.9482	121.179	9.19	-1.05337	0.512584			Yilgarn Craton - Eastern Goldfields Superterrane
GSWA	2639		-33.9937	116.075	9.21	-26.4904	0.51128			Yilgarn Craton - Southwest Terrane
GSWA	1664		-31.3181	123.485	9.24	-14.0645	0.511917			Albany-Fraser Orogen - East
GSWA	2799		-28.9248	118.332	9.25	-6.12518	0.512324			Yilgarn Craton - Youanmi Terrane
GSWA	2752		-29.1817	116.979	9.36	-44.1052	0.510377			Yilgarn Craton - Youanmi Terrane
GSWA	2940		-33.8864	118.943	9.4	-38.4677	0.510666			Yilgarn Craton - Southwest Terrane
GSWA	755		-23.2699	115.772	9.45	-11.4701	0.51205			Capricorn Orogen
GSWA	2690		-31.3263	121.79	9.45	-26.627	0.511273			Yilgarn Craton - Eastern Goldfields Superterrane
GSWA	1514		-23.53	115.681	9.47	-4.40857	0.512412			Capricorn Orogen
GSWA	1671		-31.3193	123.483	9.54	-20.7164	0.511576			Albany-Fraser Orogen - East
GSWA	2724		-27.4119	117.696	9.6	-16.1713	0.511809			Yilgarn Craton - Youanmi Terrane
GSWA	1400		-31.03	127.123	9.62	-5.20835	0.512371			Madura Province
GSWA	2724		-27.4119	117.696	9.63	-16.0347	0.511816			Yilgarn Craton - Youanmi Terrane
GSWA	2994		-26.7934	116.109	9.66	-37.1607	0.510733			Yilgarn Craton - Narryer Terrane
GSWA	1839		-17.5493	128.026	9.67	-20.8139	0.511571			North Australian Craton
GSWA	1300		-32.2292	122.899	9.71	-9.20728	0.512166			Albany-Fraser Orogen - East
GSWA	2750		-22.8876	118.143	9.73	-13.5378	0.511944			Fortescue Basin
GSWA	2690		-31.3263	121.79	9.83	-26.4319	0.511283			Yilgarn Craton - Eastern Goldfields Superterrane
GSWA	1505		-24.7597	117.349	9.86	-4.7792	0.512393			Waldburg Dolerite
GSWA	2700		-30.9745	121.168	9.86	0.682743	0.512673			Yilgarn Craton - Eastern Goldfields Superterrane
GSWA	2691		-29.5951	120.935	9.91	-28.1875	0.511193			Yilgarn Craton - Eastern Goldfields Superterrane
GSWA	2704		-29.4492	123.268	9.92	-32.7717	0.510958			Yilgarn Craton - Eastern Goldfields Superterrane
GSWA	1400		-31.03	127.123	9.94	-10.7873	0.512085			Madura Province
GSWA	2831		-21.1717	120.011	9.97	0.916826	0.512685			Split Rock Supersuite
GSWA	2208		-22.8958	116.871	10	-15.7421	0.511831			Turee Creek Basin
GSWA	1513		-23.5319	115.683	10.08	-3.9209	0.512437			Waldburg Dolerite
GSWA	2928		-29.7611	117.14	10.1	-39.365	0.51062			Yilgarn Craton - Youanmi Terrane
GSWA	2700		-30.7362	121.253	10.12	-6.4568	0.512307			Yilgarn Craton - Eastern Goldfields Superterrane
GSWA	1700		-24.804	116.268	10.13	13.5573	0.513333			Gascoyne Province
GSWA	755		-23.2699	115.772	10.17	-7.84179	0.512236			Capricorn Orogen
GSWA	2813		-28.8755	118.36	10.18	-5.40342	0.512361			Yilgarn Craton - Youanmi Terrane
GSWA	1835		-18.147	127.627	10.21	-6.90546	0.512284			North Australian Craton
GSWA	1783		-23.9392	115.577	10.27	-14.5717	0.511891			Gascoyne Province
GSWA	2685		-31.9431	119.64	10.32	-41.0426	0.510534			Yilgarn Craton - Youanmi Terrane
GSWA	1400		-30.9451	126.104	10.37	-22.9792	0.51146			Madura Province
GSWA	2208		-22.8488	116.788	10.37	-15.9762	0.511819			Turee Creek Basin
GSWA	2690		-30.7678	121.45	10.37	-19.8971	0.511618			Yilgarn Craton - Eastern Goldfields Superterrane
GSWA	2755		-26.7733	118.462	10.38	-32.7131	0.510961			Yilgarn Craton - Youanmi Terrane
GSWA	1857		-18.5928	126.292	10.43	-19.585	0.511634			North Australian Craton
GSWA	1850		-17.597	127.998	10.45	-0.507181	0.512612			North Australian Craton
GSWA	2700		-27.8583	119.937	10.45	-7.54919	0.512251			Yilgarn Craton - Youanmi Terrane
GSWA	800		-26.0186	127.144	10.51	-3.45273	0.512461			Musgrave Province
GSWA	2650		-33.5306	118.087	10.51	-29.9236	0.511104			Yilgarn Craton - Southwest Terrane
GSWA	2650		-33.3602	118.744	10.55	-27.5438	0.511226			Yilgarn Craton - Southwest Terrane
GSWA	1455		-24.8629	116.676	10.56	-23.4473	0.511436			Capricorn Orogen
GSWA	2450		-23.2712	119.66	10.56	-6.32025	0.512314			Hamersley Basin
GSWA	1300		-32.2292	122.903	10.61	-11.8797	0.512029			Albany-Fraser Orogen - East
GSWA	2008		-22.9162	117.064	10.63	-4.36956	0.512414			Capricorn Orogen
GSWA	2670		-30.9178	116.649	10.63	-17.2246	0.511755			Yilgarn Craton - Southwest Terrane
GSWA	2700		-30.6396	121.039	10.69	-4.7792	0.512393			Yilgarn Craton - Eastern Goldfields Superterrane
GSWA	3225		-21.9815	120.232	10.74	-45.4902	0.510306			Pilbara Craton
GSWA	2813		-27.9473	118.581	10.77	-2.20428	0.512525			Yilgarn Craton - Youanmi Terrane
GSWA	1880		-22.6012	127.419	10.79	5.65701	0.512928			Canning Basin
GSWA	1904		-18.9151	127.304	10.82	6.39828	0.512966			North Australian Craton
GSWA	2740		-22.287	117.852	10.85	-23.9935	0.511408			Hamersley Basin
GSWA	1400		-31.0534	126.079	10.85	-4.38906	0.512413			Madura Province
GSWA	2750		-22.8929	118.138	10.91	-26.5294	0.511278			Fortescue Basin
GSWA	2700		-27.8588	119.937	10.97	-8.97319	0.512178			Yilgarn Craton - Youanmi Terrane
GSWA	2650		-30.4785	122.364	10.99	-32.0499	0.510995			Yilgarn Craton - Eastern Goldfields Superterrane
GSWA	1276		-32.9747	122.769	11.01	-8.95369	0.512179			Albany-Fraser Orogen - East
GSWA	2716		-27.632	122.276	11.01	-24.3057	0.511392			Yilgarn Craton - Eastern Goldfields Superterrane
GSWA	2208		-22.8877	116.862	11.08	-16.2103	0.511807			Ashburton Basin
GSWA	2799		-28.8694	118.359	11.08	-5.46194	0.512358			Yilgarn Craton - Youanmi Terrane
GSWA	2700		-30.2087	120.963	11.1	-2.47738	0.512511			Yilgarn Craton - Eastern Goldfields Superterrane
GSWA	1306		-32.2171	122.84	11.13	-18.0829	0.511711			Albany-Fraser Orogen - East
GSWA	1795		-16.2959	127.183	11.17	-7.51017	0.512253			North Australian Craton
GSWA	2700		-31.0014	121.191	11.27	-5.73504	0.512344			Yilgarn Craton - Eastern Goldfields Superterrane
GSWA	1200		-33.8498	121.267	11.35	-14.8058	0.511879			Albany-Fraser Orogen - East
GSWA	2700		-30.2087	120.963	11.38	-2.69196	0.5125			Yilgarn Craton - Eastern Goldfields Superterrane
GSWA	2947		-28.8324	116.991	11.38	-32.8107	0.510956			Yilgarn Craton - Youanmi Terrane
GSWA	2688		-33.4649	120.497	11.39	-36.1659	0.510784			Yilgarn Craton - Youanmi Terrane
GSWA	1700		-24.8058	116.266	11.43	13.8109	0.513346			Gascoyne Province
GSWA	2677		-31.6219	122.007	11.44	-30.5089	0.511074			Yilgarn Craton - Eastern Goldfields Superterrane
GSWA	2690		-29.1465	120.382	11.46	-37.4923	0.510716			Yilgarn Craton - Youanmi Terrane
GSWA	2527		-24.9758	116.127	11.49	-13.9865	0.511921			Gascoyne Province
GSWA	2208		-22.8977	117.053	11.56	-20.5798	0.511583			Turee Creek Basin
GSWA	2750		-22.8947	118.138	11.59	-24.8518	0.511364			Fortescue Basin
GSWA	2700		-30.7445	121.469	11.61	-4.85723	0.512389			Yilgarn Craton - Eastern Goldfields Superterrane
GSWA	1179		-34.1635	115.984	11.61	-28.5191	0.511176			Yilgarn Craton - Southwest Terrane
GSWA	1795		-14.6524	125.747	11.62	-15.9372	0.511821			North Australian Craton
GSWA	1850		-17.873	127.869	11.62	-3.78435	0.512444			North Australian Craton
GSWA	2208		-22.8977	117.053	11.69	-20.7944	0.511572			Turee Creek Basin
GSWA	2700		-30.5243	121.224	11.72	-7.25658	0.512266			Yilgarn Craton - Eastern Goldfields Superterrane
GSWA	1600		-30.9757	125.831	11.9	-5.96912	0.512332			Madura Province
GSWA	3280		-20.873	116.881	11.92	-1.07288	0.512583			Pilbara Craton
GSWA	2680		-31.0125	120.913	11.94	-25.0469	0.511354			Yilgarn Craton - Eastern Goldfields Superterrane
GSWA	1514		-24.2554	116.619	11.95	-5.11082	0.512376			Capricorn Orogen
GSWA	2683		-27.844	123.355	11.95	-15.0203	0.511868			Yilgarn Craton - Eastern Goldfields Superterrane
GSWA	1835		-18.7763	127.141	11.96	-0.195069	0.512628			North Australian Craton
GSWA	1840		-18.4014	127.354	12.02	-13.0697	0.511968			North Australian Craton
GSWA	1466		-29.4088	124.948	12.05	-2.45787	0.512512			Arid Basin
GSWA	2960		-28.7602	116.942	12.05	-32.6351	0.510965			Yilgarn Craton - Youanmi Terrane
GSWA	1155		-22.0346	128.692	12.06	-27.1342	0.511247			Murraba Basin
GSWA	1840		-18.4014	127.354	12.07	-12.9916	0.511972			North Australian Craton
GSWA	1817		-17.6306	127.815	12.07	-23.3498	0.511441			North Australian Craton
GSWA	1835		-18.5242	127.565	12.09	-2.10675	0.51253			North Australian Craton
GSWA	2690		-30.8154	121.536	12.13	-4.70117	0.512397			Yilgarn Craton - Eastern Goldfields Superterrane
GSWA	2925		-27.2873	123.011	12.14	-28.9093	0.511156			Yilgarn Craton - Eastern Goldfields Superterrane
GSWA	2676		-31.8913	116.587	12.16	-35.6197	0.510812			Yilgarn Craton - Southwest Terrane
GSWA	1880		-22.2924	128.224	12.17	-1.89217	0.512541			Aileron Province
GSWA	2450		-22.6169	118.373	12.26	-22.0038	0.51151			Hamersley Basin
GSWA	2692		-31.2578	122.202	12.29	-36.8291	0.51075			Yilgarn Craton - Eastern Goldfields Superterrane
GSWA	2962		-28.7782	116.96	12.34	-31.8939	0.511003			Yilgarn Craton - Youanmi Terrane
GSWA	1077		-26.2243	127.19	12.38	-5.01328	0.512381			Musgrave Province
GSWA	2813		-28.6084	118.388	12.39	-31.6208	0.511017			Yilgarn Craton - Youanmi Terrane
GSWA	1685		-33.1617	122.14	12.41	-23.2913	0.511444			Albany-Fraser Orogen - East
GSWA	1410		-30.8183	126.416	12.46	-6.30074	0.512315			Madura Province
GSWA	2208		-22.8816	116.869	12.53	-15.9372	0.511821			Ashburton Basin
GSWA	2690		-30.9767	122.061	12.62	-27.8949	0.511208			Yilgarn Craton - Eastern Goldfields Superterrane
GSWA	1450		-22.9185	115.962	12.66	-9.51939	0.51215			Ashburton Basin
GSWA	1410		-30.8183	126.416	12.7	-7.91982	0.512232			Madura Province
GSWA	1670		-31.1848	123.422	12.71	-20.4823	0.511588			Albany-Fraser Orogen - East
GSWA	1865		-18.2856	127.767	12.79	-7.5882	0.512249			North Australian Craton
GSWA	1510		-24.7583	117.347	12.82	-4.93526	0.512385			Capricorn Orogen
GSWA	2811		-28.9735	118.249	12.82	-11.0604	0.512071			Yilgarn Craton - Youanmi Terrane
GSWA	1180		-31.2801	128.554	12.83	-17.0881	0.511762			Coompana Province
GSWA	3495		-26.5451	116.234	12.85	-45.4512	0.510308			Yilgarn Craton - Narryer Terrane
GSWA	1077		-26.2455	127.329	12.86	-11.8407	0.512031			Musgrave Province
GSWA	2654		-32.3211	119.524	12.9	-40.1258	0.510581			Yilgarn Craton - Youanmi Terrane
GSWA	1795		-16.5196	124.6	12.98	-12.2894	0.512008			North Australian Craton
GSWA	1795		-17.9	126.869	12.99	-11.8407	0.512031			North Australian Craton
GSWA	2770		-26.6192	120.242	13.01	-25.9442	0.511308			Yilgarn Craton - Eastern Goldfields Superterrane
GSWA	1850		-17.0841	128.276	13.03	-5.52046	0.512355			North Australian Craton
GSWA	2680		-30.8973	121.937	13.17	-27.1732	0.511245			Yilgarn Craton - Eastern Goldfields Superterrane
GSWA	1664		-31.3528	123.434	13.18	-11.1775	0.512065			Albany-Fraser Orogen - East
GSWA	2820		-28.2823	118.546	13.18	-20.1702	0.511604			Yilgarn Craton - Youanmi Terrane
GSWA	2793		-28.6461	116.394	13.21	-30.1187	0.511094			Yilgarn Craton - Youanmi Terrane
GSWA	2755		-26.7733	118.462	13.21	-22.1989	0.5115			Yilgarn Craton - Youanmi Terrane
GSWA	2670		-33.1132	119.016	13.24	-34.5663	0.510866			Yilgarn Craton - Youanmi Terrane
GSWA	2008		-23.1709	117.676	13.26	-7.06151	0.512276			Fortescue Basin
GSWA	2690		-26.862	121.585	13.27	-34.3712	0.510876			Yilgarn Craton - Eastern Goldfields Superterrane
GSWA	2650		-28.1729	120.652	13.34	-33.591	0.510916			Yilgarn Craton - Eastern Goldfields Superterrane
GSWA	1664		-31.3528	123.434	13.35	-12.0163	0.512022			Albany-Fraser Orogen - East
GSWA	1795		-17.4034	126.117	13.37	-13.7914	0.511931			North Australian Craton
GSWA	2704		-32.7489	116.361	13.38	-28.8118	0.511161			Yilgarn Craton - Southwest Terrane
GSWA	1450		-22.9185	115.962	13.41	-8.50503	0.512202			Ashburton Basin
GSWA	2650		-34.0955	118.541	13.43	-32.5961	0.510967			Yilgarn Craton - Southwest Terrane
GSWA	1904		-18.1237	127.939	13.44	-9.2853	0.512162			North Australian Craton
GSWA	2690		-30.7953	121.636	13.44	-30.6259	0.511068			Yilgarn Craton - Eastern Goldfields Superterrane
GSWA	2680		-31.086	121.615	13.45	-35.132	0.510837			Yilgarn Craton - Eastern Goldfields Superterrane
GSWA	1880		-22.5714	127.428	13.47	-24.7738	0.511368			Canning Basin
GSWA	1182		-30.4786	127.086	13.48	-18.5316	0.511688			Madura Province
GSWA	1795		-16.5469	126.125	13.48	-14.1425	0.511913			North Australian Craton
GSWA	1175		-33.218	123.448	13.55	-8.73911	0.51219			Albany-Fraser Orogen - East
GSWA	1600		-30.9757	125.831	13.56	-3.84287	0.512441			Madura Province
GSWA	1904		-18.1237	127.939	13.64	-8.44651	0.512205			North Australian Craton
GSWA	2951		-28.6389	116.895	13.64	-33.4349	0.510924			Yilgarn Craton - Youanmi Terrane
GSWA	2700		-30.9735	121.587	13.65	-6.14469	0.512323			Yilgarn Craton - Eastern Goldfields Superterrane
GSWA	2686		-27.8916	117.51	13.66	-36.3219	0.510776			Yilgarn Craton - Youanmi Terrane
GSWA	2960		-28.7146	116.667	13.67	-6.02765	0.512329			Yilgarn Craton - Youanmi Terrane
GSWA	2730		-31.0259	121.136	13.68	-0.682743	0.512603			Yilgarn Craton - Eastern Goldfields Superterrane
GSWA	2772		-22.287	117.852	13.72	-26.7635	0.511266			Hamersley Basin
GSWA	2725		-23.1949	117.632	13.73	-12.8161	0.511981			Fortescue Basin
GSWA	1795		-16.5392	126.127	13.73	-15.6251	0.511837			North Australian Craton
GSWA	1835		-17.9113	127.656	13.73	-17.1271	0.51176			North Australian Craton
GSWA	2650		-28.1604	120.85	13.77	-35.9513	0.510795			Yilgarn Craton - Eastern Goldfields Superterrane
GSWA	2650		-31.3264	118.065	13.79	-30.0797	0.511096			Yilgarn Craton - Youanmi Terrane
GSWA	1795		-17.3901	125.583	13.81	-12.3089	0.512007			North Australian Craton
GSWA	2000		-25.3813	116.145	13.87	-15.8006	0.511828			Gascoyne Province
GSWA	2650		-30.7611	117.238	13.9	-40.5549	0.510559			Yilgarn Craton - Youanmi Terrane
GSWA	2650		-26.477	121.267	13.91	-33.3764	0.510927			Yilgarn Craton - Eastern Goldfields Superterrane
GSWA	2730		-22.287	117.852	13.95	-23.2718	0.511445			Hamersley Basin
GSWA	2755		-27.7564	123.302	13.96	-7.5882	0.512249			Yilgarn Craton - Eastern Goldfields Superterrane
GSWA	2651		-29.2359	123.318	13.96	-18.0439	0.511713			Yilgarn Craton - Eastern Goldfields Superterrane
GSWA	1312		-32.226	122.854	13.98	-10.1241	0.512119			Albany-Fraser Orogen - East
GSWA	2755		-26.8808	118.489	14.02	-28.8898	0.511157			Yilgarn Craton - Youanmi Terrane
GSWA	2725		-23.2018	117.63	14.08	-12.5625	0.511994			Fortescue Basin
GSWA	830		-20.6263	121.969	14.08	-5.01328	0.512381			Paterson Orogen
GSWA	1724		-25.4991	122.14	14.1	-26.9391	0.511257			Yilgarn Craton - Eastern Goldfields Superterrane
GSWA	2715		-21.668	121.273	14.16	-27.2317	0.511242			Fortescue Basin
GSWA	2675		-30.6299	121.243	14.18	-31.0941	0.511044			Yilgarn Craton - Eastern Goldfields Superterrane
GSWA	2650		-29.3437	122.453	14.19	-33.1618	0.510938			Yilgarn Craton - Eastern Goldfields Superterrane
GSWA	2897		-22.6811	116.45	14.22	-19.741	0.511626			Pilbara Craton, Wyloo Inlier
GSWA	2918		-28.1397	115.677	14.22	-40.5549	0.510559			Yilgarn Craton - Youanmi Terrane
GSWA	1790		-22.6775	122.314	14.26	-24.5983	0.511377			Talbot and Connaughton Terranes
GSWA	2725		-23.1914	117.633	14.31	-10.7288	0.512088			Fortescue Basin
GSWA	2738		-29.2348	123.318	14.33	-38.4482	0.510667			Yilgarn Craton - Eastern Goldfields Superterrane
GSWA	3185		-23.4987	120.189	14.4	-31.6012	0.511018			Pilbara Craton, Sylvania Inlier
GSWA	2208		-22.8437	116.786	14.49	-18.0049	0.511715			Turee Creek Basin
GSWA	2717		-22.287	117.852	14.52	-22.7061	0.511474			Hamersley Basin
GSWA	1835		-18.6055	127.501	14.53	-2.78949	0.512495			North Australian Craton
GSWA	2725		-23.1959	117.631	14.59	-13.2452	0.511959			Fortescue Basin
GSWA	1839		-16.9502	128.234	14.59	-23.2718	0.511445			North Australian Craton
GSWA	1839		-17.717	127.93	14.6	-17.3027	0.511751			North Australian Craton
GSWA	2700		-29.8047	122.286	14.61	-28.8508	0.511159			Yilgarn Craton - Eastern Goldfields Superterrane
GSWA	2450		-23.1365	118.061	14.68	-25.3005	0.511341			Hamersley Basin
GSWA	1795		-17.4214	127.569	14.69	-13.1477	0.511964			North Australian Craton
GSWA	2725		-23.1946	117.633	14.7	-12.0553	0.51202			Fortescue Basin
GSWA	2650		-29.7282	121.256	14.7	-31.4452	0.511026			Yilgarn Craton - Eastern Goldfields Superterrane
GSWA	1788		-19.1642	127.174	14.77	-15.8591	0.511825			North Australian Craton
GSWA	2606		-26.6976	117.974	14.78	-19.3704	0.511645			Yilgarn Craton - Youanmi Terrane
GSWA	1276		-32.9747	122.769	14.8	-8.83664	0.512185			Albany-Fraser Orogen - East
GSWA	1835		-18.5206	127.565	14.8	-2.43837	0.512513			North Australian Craton
GSWA	1835		-18.6055	127.501	14.81	-2.30182	0.51252			North Australian Craton
GSWA	1200		-34	122.204	14.82	-24.6763	0.511373			Esperance Supersuite
GSWA	1077		-26.1239	126.682	14.91	-2.55541	0.512507			Musgrave Province
GSWA	2787		-26.7452	118.304	14.96	-26.9001	0.511259			Yilgarn Craton - Youanmi Terrane
GSWA	2769		-29.3342	123.224	14.97	-38.3506	0.510672			Yilgarn Craton - Eastern Goldfields Superterrane
GSWA	2761		-26.7723	118.462	14.98	-25.1249	0.51135			Yilgarn Craton - Youanmi Terrane
GSWA	2812		-28.3864	123.23	15.03	-7.35412	0.512261			Yilgarn Craton - Eastern Goldfields Superterrane
GSWA	2812		-28.3864	123.23	15.03	-6.88595	0.512285			Yilgarn Craton - Eastern Goldfields Superterrane
GSWA	2701		-28.5705	119.001	15.03	-39.6576	0.510605			Yilgarn Craton - Youanmi Terrane
GSWA	1664		-31.3202	123.484	15.07	-11.7237	0.512037			Albany-Fraser Orogen - East
GSWA	1840		-18.2956	127.48	15.12	-2.73097	0.512498			North Australian Craton
GSWA	2650		-28.7424	118.044	15.17	-32.7522	0.510959			Yilgarn Craton - Youanmi Terrane
GSWA	2680		-31.0279	121.927	15.2	-21.6527	0.511528			Yilgarn Craton - Eastern Goldfields Superterrane
GSWA	2650		-29.87	120.522	15.2	-41.6473	0.510503			Yilgarn Craton - Youanmi Terrane
GSWA	1820		-17.058	128.264	15.25	-22.6085	0.511479			North Australian Craton
GSWA	2208		-22.886	116.866	15.28	-17.8293	0.511724			Ashburton Basin
GSWA	2755		-27.7564	123.302	15.33	-7.41264	0.512258			Yilgarn Craton - Eastern Goldfields Superterrane
GSWA	2641		-33.5176	117.381	15.34	-26.4514	0.511282			Yilgarn Craton - Southwest Terrane
GSWA	1629		-31.3212	123.484	15.4	-22.9402	0.511462			Albany-Fraser Orogen - East
GSWA	2698		-27.9163	117.867	15.41	-36.6535	0.510759			Yilgarn Craton - Youanmi Terrane
GSWA	3080		-22.1917	118.21	15.42	-34.9174	0.510848			Pilbara Craton
GSWA	2650		-31.4674	121.314	15.44	-39.6771	0.510604			Yilgarn Craton - Eastern Goldfields Superterrane
GSWA	2650		-30.2332	116.956	15.5	-40.5159	0.510561			Yilgarn Craton - Youanmi Terrane
GSWA	2641		-33.5176	117.381	15.51	-26.744	0.511267			Yilgarn Craton - Southwest Terrane
GSWA	2650		-33.9227	117.291	15.56	-26.5685	0.511276			Yilgarn Craton - Southwest Terrane
GSWA	1410		-30.8003	126.428	15.57	-19.624	0.511632			Madura Province
GSWA	1803		-24.8756	116.427	15.58	-28.0705	0.511199			Gascoyne Province
GSWA	1299		-32.1128	123.027	15.59	-8.58305	0.512198			Albany-Fraser Orogen - East
GSWA	3225		-22.7951	117.301	15.62	-41.4523	0.510513			Pilbara Craton, Rocklea Inlier
GSWA	1904		-18.8882	127.347	15.68	-14.8253	0.511878			North Australian Craton
GSWA	2690		-30.6319	121.262	15.71	-33.2203	0.510935			Yilgarn Craton - Eastern Goldfields Superterrane
GSWA	2650		-27.0245	120.515	15.73	-30.2553	0.511087			Yilgarn Craton - Eastern Goldfields Superterrane
GSWA	2650		-28.304	121.126	15.79	-26.0418	0.511303			Yilgarn Craton - Eastern Goldfields Superterrane
GSWA	1188		-30.2743	124.959	15.8	-12.4844	0.511998			Albany-Fraser Orogen - East
GSWA	1795		-16.3195	127.943	15.82	-12.4649	0.511999			North Australian Craton
GSWA	2650		-31.1839	117.263	15.91	-29.1239	0.511145			Yilgarn Craton - Youanmi Terrane
GSWA	1077		-26.1224	126.684	15.94	-2.82851	0.512493			Musgrave Province
GSWA	2761		-27.3523	117.848	15.96	-20.4238	0.511591			Yilgarn Craton - Youanmi Terrane
GSWA	755		-23.866	115.542	15.98	-8.73911	0.51219			Gascoyne Province
GSWA	1679		-31.3095	123.483	16	-21.204	0.511551			Albany-Fraser Orogen - East
GSWA	1488		-30.5186	128.366	16.1	-15.4495	0.511846			Centralian Superbasin
GSWA	2761		-27.3523	117.848	16.13	-20.4043	0.511592			Yilgarn Craton - Youanmi Terrane
GSWA	1453		-24.8111	117.386	16.16	-12.0748	0.512019			Narimbunna Dolerite
GSWA	1795		-17.0995	127.522	16.16	-13.0892	0.511967			North Australian Craton
GSWA	3280		-20.859	116.847	16.29	-17.0686	0.511763			Pilbara Craton
GSWA	2760		-21.2096	121.172	16.3	-27.6804	0.511219			Fortescue Basin
GSWA	1796		-15.7666	127.711	16.35	-29.0653	0.511148			Kimberley Basin
GSWA	2820		-28.8709	118.358	16.38	-16.2883	0.511803			Yilgarn Craton - Youanmi Terrane
GSWA	3004		-21.3657	116.808	16.43	-40.3794	0.510568			Pilbara Craton
GSWA	1312		-32.0292	122.812	16.49	-8.40749	0.512207			Albany-Fraser Orogen - East
GSWA	2760		-27.3779	117.883	16.52	-25.242	0.511344			Yilgarn Craton - Youanmi Terrane
GSWA	2690		-30.7614	121.277	16.65	-32.4791	0.510973			Yilgarn Craton - Eastern Goldfields Superterrane
GSWA	2628		-32.3844	116.427	16.65	-27.8169	0.511212			Yilgarn Craton - Southwest Terrane
GSWA	1795		-17.4052	125.577	16.66	-13.6744	0.511937			North Australian Craton
GSWA	2718		-33.1912	121.553	16.7	-24.6568	0.511374			Albany-Fraser Orogen - East
GSWA	2675		-30.6301	121.262	16.72	-32.3815	0.510978			Yilgarn Craton - Eastern Goldfields Superterrane
GSWA	2813		-27.9318	118.575	16.72	-4.42808	0.512411			Yilgarn Craton - Youanmi Terrane
GSWA	2208		-22.7883	116.715	16.78	-21.7893	0.511521			Turee Creek Basin
GSWA	3280		-20.857	116.848	16.87	-17.0296	0.511765			Pilbara Craton
GSWA	2650		-31.7614	118.585	16.9	-42.2911	0.51047			Yilgarn Craton - Youanmi Terrane
GSWA	1450		-24.3372	118.165	16.91	-11.5676	0.512045			Capricorn Orogen
GSWA	2716		-28.0515	117.728	16.95	-34.6638	0.510861			Yilgarn Craton - Youanmi Terrane
GSWA	2650		-30.1341	117.094	16.96	-34.8589	0.510851			Yilgarn Craton - Youanmi Terrane
GSWA	2650		-26.9248	120.836	16.99	-35.5807	0.510814			Yilgarn Craton - Eastern Goldfields Superterrane
GSWA	2775		-23.1783	117.64	17.07	-21.8478	0.511518			Fortescue Basin
GSWA	2651		-29.4485	123.268	17.07	-32.1865	0.510988			Yilgarn Craton - Eastern Goldfields Superterrane
GSWA	1881		-18.1107	127.847	17.12	-19.2143	0.511653			North Australian Craton
GSWA	1995		-24.6055	116.743	17.15	-27.4853	0.511229			Gascoyne Province
GSWA	2663		-31.522	116.21	17.18	-36.2829	0.510778			Yilgarn Craton - Southwest Terrane
GSWA	1778		-22.5592	122.174	17.2	-27.1537	0.511246			Talbot and Connaughton Terranes
GSWA	2650		-28.6493	120.941	17.21	-36.1659	0.510784			Yilgarn Craton - Eastern Goldfields Superterrane
GSWA	1077		-26.2301	127.047	17.23	-7.66623	0.512245			Musgrave Province
GSWA	2650		-29.2083	122.645	17.38	-35.054	0.510841			Yilgarn Craton - Eastern Goldfields Superterrane
GSWA	2715		-23.2042	117.63	17.4	-23.6229	0.511427			Fortescue Basin
GSWA	621		-21.6167	122	17.4	-15.7421	0.511831			Paterson Orogen
GSWA	2700		-31.3263	121.79	17.41	-29.5335	0.511124			Yilgarn Craton - Eastern Goldfields Superterrane
GSWA	1825		-18.5715	126.213	17.43	-24.2666	0.511394			North Australian Craton
GSWA	2705		-32.0287	119.955	17.48	-43.3639	0.510415			Yilgarn Craton - Youanmi Terrane
GSWA	2684		-31.12	121.4	17.57	-30.3918	0.51108			Yilgarn Craton - Eastern Goldfields Superterrane
GSWA	2650		-27.1438	120.322	17.64	-41.4913	0.510511			Yilgarn Craton - Youanmi Terrane
GSWA	2650		-27.1438	120.322	17.65	-41.6863	0.510501			Yilgarn Craton - Youanmi Terrane
GSWA	2750		-22.8889	118.142	17.66	-11.8212	0.512032			Fortescue Basin
GSWA	1604		-30.829	128.686	17.67	-14.4742	0.511896			Coompana Province
GSWA	1620		-22.6069	127.444	17.69	-21.1065	0.511556			North Australian Craton
GSWA	2816		-28.4622	117.718	17.7	-37.0047	0.510741			Yilgarn Craton - Youanmi Terrane
GSWA	2690		-32.7337	116.361	17.73	-37.0242	0.51074			Yilgarn Craton - Southwest Terrane
GSWA	2669		-26.4376	120.642	17.78	-24.0326	0.511406			Yilgarn Craton - Eastern Goldfields Superterrane
GSWA	2740		-22.287	117.852	17.84	-27.6413	0.511221			Hamersley Basin
GSWA	2648		-26.0218	120.318	17.84	-33.2008	0.510936			Yilgarn Craton - Eastern Goldfields Superterrane
GSWA	2650		-30.4703	122.025	17.88	-25.7102	0.51132			Yilgarn Craton - Eastern Goldfields Superterrane
GSWA	2818		-28.9832	118.077	17.89	-33.0253	0.510945			Yilgarn Craton - Youanmi Terrane
GSWA	2637		-25.3872	117.863	17.97	-50.1719	0.510066			Yilgarn Craton - Narryer Terrane
GSWA	1670		-34.4805	119.386	18.01	-29.4945	0.511126			Albany-Fraser Orogen - West
GSWA	2690		-23.2281	117.746	18.04	-17.4002	0.511746			Fortescue Basin
GSWA	2650		-34.0339	117.014	18.11	-29.7871	0.511111			Yilgarn Craton - Southwest Terrane
GSWA	2690		-26.7915	121.556	18.12	-30.3528	0.511082			Yilgarn Craton - Eastern Goldfields Superterrane
GSWA	1026		-25.8474	128.058	18.19	-13.2062	0.511961			Musgrave Province
GSWA	1633		-22.8215	127.566	18.2	-17.9269	0.511719			North Australian Craton
GSWA	800		-26.0882	127.073	18.32	-10.1436	0.512118			Musgrave Province
GSWA	2690		-30.7953	121.636	18.33	-34.8784	0.51085			Yilgarn Craton - Eastern Goldfields Superterrane
GSWA	2650		-31.8866	121.162	18.34	-35.2686	0.51083			Yilgarn Craton - Youanmi Terrane
GSWA	2690		-27.602	120.578	18.35	-35.9123	0.510797			Yilgarn Craton - Eastern Goldfields Superterrane
GSWA	2664		-32.676	119.416	18.35	-41.2962	0.510521			Yilgarn Craton - Youanmi Terrane
GSWA	2680		-30.5243	121.224	18.36	-30.5284	0.511073			Yilgarn Craton - Eastern Goldfields Superterrane
GSWA	2683		-27.8782	119.349	18.37	-36.6535	0.510759			Yilgarn Craton - Youanmi Terrane
GSWA	1795		-16.3131	127.936	18.44	-13.2452	0.511959			North Australian Craton
GSWA	2772		-22.287	117.852	18.47	-25.8857	0.511311			Hamersley Basin
GSWA	1300		-32.2292	122.899	18.5	-15.8591	0.511825			Albany-Fraser Orogen - East
GSWA	2690		-30.619	121.264	18.52	-32.5571	0.510969			Yilgarn Craton - Eastern Goldfields Superterrane
GSWA	1795		-17.5264	127.296	18.57	-13.5378	0.511944			North Australian Craton
GSWA	1795		-22.5714	122.317	18.62	-27.9534	0.511205			Talbot and Connaughton Terranes
GSWA	2813		-28.3192	116.828	18.66	-32.4986	0.510972			Yilgarn Craton - Youanmi Terrane
GSWA	1077		-26.2244	127.006	18.68	-7.21757	0.512268			Musgrave Province
GSWA	3280		-20.8625	116.859	18.69	-13.7329	0.511934			Pilbara Craton
GSWA	755		-23.9106	115.563	18.7	-4.15498	0.512425			Gascoyne Province
GSWA	1280		-26.0567	114.664	18.73	-18.5706	0.511686			Southern Carnarvon Basin
GSWA	800		-26.0357	127.156	18.75	-5.13033	0.512375			Musgrave Province
GSWA	3010		-31.031	116.62	18.75	-44.2808	0.510368			Yilgarn Craton - Southwest Terrane
GSWA	2670		-31.6207	116.667	18.75	-40.1258	0.510581			Yilgarn Craton - Southwest Terrane
GSWA	2706		-28.0515	117.728	18.79	-35.4636	0.51082			Yilgarn Craton - Youanmi Terrane
GSWA	1077		-25.9951	126.685	18.81	-7.37362	0.51226			Musgrave Province
GSWA	2761		-28.3847	123.241	18.83	-34.7809	0.510855			Yilgarn Craton - Eastern Goldfields Superterrane
GSWA	1492		-30.5186	128.366	18.85	-11.7627	0.512035			Centralian Superbasin
GSWA	1689		-30.9137	123.646	18.87	-26.9586	0.511256			Albany-Fraser Orogen - East
GSWA	2725		-23.1932	117.633	18.87	-16.1517	0.51181			Fortescue Basin
GSWA	2717		-22.287	117.852	18.92	-25.359	0.511338			Hamersley Basin
GSWA	2450		-22.8909	117.122	18.95	-15.391	0.511849			Hamersley Basin
GSWA	1771		-22.6819	128.481	18.99	-26.1003	0.5113			Aileron Province
GSWA	1795		-17.4002	125.579	19	-13.1087	0.511966			North Australian Craton
GSWA	2803		-29.0544	118.15	19.02	-33.747	0.510908			Yilgarn Craton - Youanmi Terrane
GSWA	2668		-29.0529	123.021	19.03	-23.5644	0.51143			Yilgarn Craton - Eastern Goldfields Superterrane
GSWA	2650		-28.1616	120.736	19.11	-35.4246	0.510822			Yilgarn Craton - Eastern Goldfields Superterrane
GSWA	2697		-27.8917	122.012	19.14	-33.0057	0.510946			Yilgarn Craton - Eastern Goldfields Superterrane
GSWA	1795		-17.0211	127.566	19.19	-14.0255	0.511919			North Australian Craton
GSWA	1795		-16.922	125.712	19.22	-13.8694	0.511927			North Australian Craton
GSWA	1795		-16.367	126.505	19.23	-16.3273	0.511801			North Australian Craton
GSWA	1835		-17.8761	127.732	19.24	-11.7042	0.512038			North Australian Craton
GSWA	2208		-22.8687	116.887	19.26	-19.0583	0.511661			Ashburton Basin
GSWA	1500		-31.3007	127.986	19.28	-10.5142	0.512099			Coompana Province
GSWA	1075		-24.159	118.028	19.42	-9.01221	0.512176			Collier Basin
GSWA	1014		-21.3807	123.017	19.46	-17.9269	0.511719			Centralian Superbasin
GSWA	1801		-22.7323	122.301	19.56	-29.4555	0.511128			Talbot and Connaughton Terranes
GSWA	2208		-22.7555	116.664	19.6	-19.4094	0.511643			Ashburton Basin
GSWA	2815		-28.8884	118.204	19.63	-21.1455	0.511554			Yilgarn Craton - Youanmi Terrane
GSWA	1640		-22.8769	127.686	19.7	-11.6261	0.512042			Aileron Province
GSWA	2690		-31.2257	121.675	19.78	-27.2902	0.511239			Yilgarn Craton - Eastern Goldfields Superterrane
GSWA	2710		-29.1691	117.653	19.78	-35.9123	0.510797			Yilgarn Craton - Youanmi Terrane
GSWA	2636		-26.5507	115.961	19.84	-44.4953	0.510357			Yilgarn Craton - Narryer Terrane
GSWA	2702		-33.7363	117.242	19.85	-32.3035	0.510982			Yilgarn Craton - Southwest Terrane
GSWA	2650		-27.4551	120.577	19.9	-34.0201	0.510894			Yilgarn Craton - Eastern Goldfields Superterrane
GSWA	1210		-33.3419	116.742	19.91	-1.75562	0.512548			Yilgarn Craton - Southwest Terrane
GSWA	2662		-31.6949	117.969	19.96	-37.0242	0.51074			Yilgarn Craton - Southwest Terrane
GSWA	2650		-32.4957	118.544	19.97	-35.8928	0.510798			Yilgarn Craton - Youanmi Terrane
GSWA	2750		-32.9872	119.513	20.03	-39.9892	0.510588			Yilgarn Craton - Southwest Terrane
GSWA	2650		-27.4551	120.577	20.04	-34.1567	0.510887			Yilgarn Craton - Eastern Goldfields Superterrane
GSWA	2650		-27.4551	120.577	20.04	-34.0981	0.51089			Yilgarn Craton - Eastern Goldfields Superterrane
GSWA	2650		-27.0712	120.388	20.06	-41.3352	0.510519			Yilgarn Craton - Youanmi Terrane
GSWA	2650		-27.9963	120.46	20.08	-43.4615	0.51041			Yilgarn Craton - Youanmi Terrane
GSWA	2677		-28.1591	123.691	20.1	-29.2019	0.511141			Yilgarn Craton - Eastern Goldfields Superterrane
GSWA	3489		-26.1965	116.89	20.1	-48.3382	0.51016			Yilgarn Craton - Narryer Terrane
GSWA	2208		-22.7558	116.664	20.13	-19.1363	0.511657			Turee Creek Basin
GSWA	2825		-28.7519	118.684	20.15	-1.07288	0.512583			Yilgarn Craton - Youanmi Terrane
GSWA	1820		-17.4479	127.672	20.17	-27.6608	0.51122			North Australian Craton
GSWA	1795		-18.2654	126.287	20.24	-13.6744	0.511937			North Australian Craton
GSWA	2690		-27.9263	117.622	20.28	-37.0047	0.510741			Yilgarn Craton - Youanmi Terrane
GSWA	1312		-32.0275	122.812	20.3	-11.8797	0.512029			Albany-Fraser Orogen - East
GSWA	1410		-30.8003	126.428	20.32	-19.9556	0.511615			Madura Province
GSWA	1610		-31.2801	128.554	20.33	-13.1087	0.511966			Coompana Province
GSWA	1077		-25.9974	126.692	20.41	-6.69088	0.512295			Musgrave Province
GSWA	2650		-29.7737	117.715	20.45	-35.132	0.510837			Yilgarn Craton - Youanmi Terrane
GSWA	1085		-26.3179	127.668	20.5	-8.25144	0.512215			Musgrave Province
GSWA	2972		-26.8821	117.703	20.5	-29.8846	0.511106			Yilgarn Craton - Youanmi Terrane
GSWA	1450		-23.9499	115.528	20.59	-8.83664	0.512185			Gascoyne Province
GSWA	2813		-27.9126	118.565	20.6	-2.36034	0.512517			Yilgarn Craton - Youanmi Terrane
GSWA	2650		-30.482	121.928	20.62	-32.5961	0.510967			Yilgarn Craton - Eastern Goldfields Superterrane
GSWA	1795		-14.5665	125.82	20.67	-13.5573	0.511943			North Australian Craton
GSWA	2945		-29.0585	118.347	20.73	-35.5807	0.510814			Yilgarn Craton - Youanmi Terrane
GSWA	2686		-33.1657	119.882	20.74	-34.5078	0.510869			Yilgarn Craton - Youanmi Terrane
GSWA	2892		-23.597	119.78	20.82	-33.3959	0.510926			Pilbara Craton, Sylvania Inlier
GSWA	2717		-22.287	117.852	20.87	-25.5736	0.511327			Hamersley Basin
GSWA	1839		-16.9944	128.201	20.89	-23.1157	0.511453			North Australian Craton
GSWA	2675		-30.4215	121.056	20.95	-32.3035	0.510982			Yilgarn Craton - Eastern Goldfields Superterrane
GSWA	2650		-27.9963	120.46	20.98	-42.8177	0.510443			Yilgarn Craton - Youanmi Terrane
GSWA	2772		-22.287	117.852	20.99	-12.7966	0.511982			Hamersley Basin
GSWA	2690		-27.6025	120.576	21	-34.9174	0.510848			Yilgarn Craton - Eastern Goldfields Superterrane
GSWA	1795		-16.4042	124.427	21.04	-13.4403	0.511949			North Australian Craton
GSWA	1795		-17.7875	126.327	21.18	-14.084	0.511916			North Australian Craton
GSWA	1600		-30.9757	125.831	21.19	-7.51017	0.512253			Madura Province
GSWA	800		-25.8962	126.761	21.28	-6.4568	0.512307			Musgrave Province
GSWA	2717		-22.287	117.852	21.31	-25.6516	0.511323			Hamersley Basin
GSWA	1312		-32.2171	122.84	21.32	-9.20728	0.512166			Albany-Fraser Orogen - East
GSWA	1795		-17.5557	127.342	21.32	-13.7914	0.511931			North Australian Craton
GSWA	2650		-27.0585	120.4	21.44	-39.6186	0.510607			Yilgarn Craton - Youanmi Terrane
GSWA	2975		-26.9669	117.569	21.45	-27.2707	0.51124			Yilgarn Craton - Youanmi Terrane
GSWA	2650		-27.0712	120.388	21.52	-40.9451	0.510539			Yilgarn Craton - Youanmi Terrane
GSWA	1795		-17.3463	127.257	21.59	-13.8109	0.51193			North Australian Craton
GSWA	1300		-32.2292	122.907	21.63	-16.1713	0.511809			Albany-Fraser Orogen - East
GSWA	2772		-22.287	117.852	21.64	-28.5972	0.511172			Hamersley Basin
GSWA	1450		-24.1331	117.032	21.66	-17.2832	0.511752			Capricorn Orogen
GSWA	1372		-26.0529	128.78	21.67	-6.02765	0.512329			Warakurna Large Igneous Province
GSWA	2650		-27.989	120.384	21.67	-46.7972	0.510239			Yilgarn Craton - Youanmi Terrane
GSWA	2690		-31.3263	121.79	21.69	-32.8692	0.510953			Yilgarn Craton - Eastern Goldfields Superterrane
GSWA	1450		-23.9393	115.529	21.79	-7.97834	0.512229			Gascoyne Province
GSWA	2673		-31.0337	116.626	21.92	-33.8641	0.510902			Yilgarn Craton - Southwest Terrane
GSWA	1600		-30.9757	125.831	21.95	-4.79871	0.512392			Madura Province
GSWA	2690		-27.6025	120.576	22	-30.7039	0.511064			Yilgarn Craton - Eastern Goldfields Superterrane
GSWA	1795		-17.1239	125.364	22.02	-16.0347	0.511816			North Australian Craton
GSWA	1450		-23.9405	115.529	22.04	-7.91982	0.512232			Gascoyne Province
GSWA	1857		-19.7969	128.464	22.07	-25.1835	0.511347			Granites-Tanami Orogen
GSWA	2752		-28.7861	116.809	22.13	-46.0949	0.510275			Yilgarn Craton - Youanmi Terrane
GSWA	2208		-22.892	117.075	22.19	-20.2872	0.511598			Turee Creek Basin
GSWA	2700		-27.9772	117.683	22.2	-35.3661	0.510825			Yilgarn Craton - Youanmi Terrane
GSWA	1077		-26.0273	127.448	22.22	-4.64265	0.5124			Musgrave Province
GSWA	1795		-16.5566	126.123	22.27	-14.7082	0.511884			North Australian Craton
GSWA	1075		-23.9827	117.506	22.28	-6.69088	0.512295			Collier Basin
GSWA	2664		-28.1943	123.645	22.29	-35.054	0.510841			Yilgarn Craton - Eastern Goldfields Superterrane
GSWA	1797		-24.6279	118.704	22.3	-21.8673	0.511517			Gascoyne Province
GSWA	2664		-28.1943	123.645	22.3	-34.7029	0.510859			Yilgarn Craton - Eastern Goldfields Superterrane
GSWA	755		-23.643	115.724	22.36	-6.00814	0.51233			Gascoyne Province
GSWA	2650		-33.3089	117.29	22.38	-44.0467	0.51038			Yilgarn Craton - Southwest Terrane
GSWA	2663		-27.743	123.484	22.39	-36.8486	0.510749			Yilgarn Craton - Eastern Goldfields Superterrane
GSWA	1176		-25.8544	127.889	22.42	-16.2688	0.511804			Bentley Basin
GSWA	1180		-30.5186	128.366	22.5	-18.1415	0.511708			Centralian Superbasin
GSWA	2815		-27.4972	118.167	22.51	-25.7102	0.51132			Yilgarn Craton - Youanmi Terrane
GSWA	2650		-26.8886	120.956	22.57	-30.7039	0.511064			Yilgarn Craton - Eastern Goldfields Superterrane
GSWA	2977		-26.9789	117.474	22.6	-27.5828	0.511224			Yilgarn Craton - Youanmi Terrane
GSWA	1795		-16.7186	128.383	22.61	-12.6795	0.511988			North Australian Craton
GSWA	2650		-31.5544	118.461	22.77	-35.0345	0.510842			Yilgarn Craton - Youanmi Terrane
GSWA	1795		-16.4373	126.448	22.91	-14.6692	0.511886			North Australian Craton
GSWA	2680		-31.2708	121.759	22.94	-36.9852	0.510742			Yilgarn Craton - Eastern Goldfields Superterrane
GSWA	2975		-26.9715	117.553	22.94	-25.1249	0.51135			Yilgarn Craton - Youanmi Terrane
GSWA	2950		-29.3635	116.332	22.95	-30.1187	0.511094			Yilgarn Craton - Youanmi Terrane
GSWA	1450		-23.813	116.629	23.12	-13.6354	0.511939			Capricorn Orogen
GSWA	1450		-24.1278	117.053	23.14	-14.2596	0.511907			Capricorn Orogen
GSWA	2715		-23.2085	117.634	23.14	-25.1835	0.511347			Fortescue Basin
GSWA	1835		-17.3846	127.898	23.34	-18.9607	0.511666			North Australian Craton
GSWA	2650		-27.0173	120.115	23.42	-34.4102	0.510874			Yilgarn Craton - Youanmi Terrane
GSWA	2650		-26.7768	120.317	23.52	-34.1957	0.510885			Yilgarn Craton - Eastern Goldfields Superterrane
GSWA	1085		-26.2369	128.571	23.54	-10.7288	0.512088			Musgrave Province
GSWA	2759		-27.3489	118.163	23.57	-23.2523	0.511446			Yilgarn Craton - Youanmi Terrane
GSWA	1084		-24.1639	117.214	23.59	-4.93526	0.512385			Capricorn Orogen
GSWA	1077		-26.1817	126.785	23.59	-8.66108	0.512194			Musgrave Province
GSWA	2769		-28.0205	123.481	23.59	-33.2203	0.510935			Yilgarn Craton - Eastern Goldfields Superterrane
GSWA	2812		-29.7555	120.645	23.66	-37.7069	0.510705			Yilgarn Craton - Eastern Goldfields Superterrane
GSWA	2710		-30.5917	121.219	23.66	-33.1618	0.510938			Yilgarn Craton - Eastern Goldfields Superterrane
GSWA	2665		-28.2084	123.646	23.66	-39.2285	0.510627			Yilgarn Craton - Eastern Goldfields Superterrane
GSWA	1660		-24.7846	116.372	23.67	-29.436	0.511129			Gascoyne Province
GSWA	1057		-26.3135	126.899	23.7	-6.78842	0.51229			Musgrave Province
GSWA	1075		-23.806	116.633	23.74	-9.8315	0.512134			Capricorn Orogen
GSWA	2956		-28.7582	116.7	23.74	-43.0713	0.51043			Yilgarn Craton - Youanmi Terrane
GSWA	2700		-30.12	122.35	23.77	-26.2173	0.511294			Yilgarn Craton - Eastern Goldfields Superterrane
GSWA	1077		-26.1252	126.681	23.78	-9.46087	0.512153			Musgrave Province
GSWA	2963		-28.7762	116.96	23.79	-19.7995	0.511623			Yilgarn Craton - Youanmi Terrane
GSWA	1075		-23.3987	116.19	23.82	-9.61692	0.512145			Capricorn Orogen
GSWA	2693		-28.0598	117.487	23.85	-24.8128	0.511366			Yilgarn Craton - Youanmi Terrane
GSWA	1761		-28.8896	124.8	24.04	-30.0797	0.511096			Albany-Fraser Orogen - East
GSWA	2208		-23.2036	118.16	24.06	-22.7256	0.511473			Turee Creek Basin
GSWA	1666		-30.9135	123.645	24.09	-22.2184	0.511499			Albany-Fraser Orogen - East
GSWA	2656		-29.5667	118.715	24.09	-25.281	0.511342			Yilgarn Craton - Youanmi Terrane
GSWA	637		-21.7102	122.373	24.1	-12.0358	0.512021			Paterson Orogen
GSWA	2208		-22.8764	116.883	24.15	-20.8724	0.511568			Ashburton Basin
GSWA	1675		-30.9123	123.647	24.19	-20.6969	0.511577			Albany-Fraser Orogen - East
GSWA	2650		-29.9265	116.289	24.19	-35.6977	0.510808			Yilgarn Craton - Youanmi Terrane
GSWA	1075		-23.5216	116.588	24.25	-9.34383	0.512159			Capricorn Orogen
GSWA	1610		-23.2639	115.775	24.32	-25.242	0.511344			Capricorn Orogen
GSWA	1610		-22.6191	127.435	24.34	-1.30697	0.512571			Canning Basin
GSWA	1310		-31.9584	123.076	24.35	-15.9177	0.511822			Albany-Fraser Orogen - East
GSWA	2702		-27.8916	117.51	24.38	-35.6002	0.510813			Yilgarn Craton - Youanmi Terrane
GSWA	2680		-30.9264	121.574	24.39	-30.3333	0.511083			Yilgarn Craton - Eastern Goldfields Superterrane
GSWA	2655		-32.918	117.213	24.44	-36.4	0.510772			Yilgarn Craton - Southwest Terrane
GSWA	2759		-27.3489	118.163	24.51	-23.1742	0.51145			Yilgarn Craton - Youanmi Terrane
GSWA	1323		-34.0044	122.169	24.55	-21.2626	0.511548			Albany-Fraser Orogen - East
GSWA	2681		-28.1908	123.669	24.55	-32.245	0.510985			Yilgarn Craton - Eastern Goldfields Superterrane
GSWA	1795		-18.4513	126.594	24.57	-13.7914	0.511931			North Australian Craton
GSWA	2650		-31.0844	118.094	24.57	-30.0992	0.511095			Yilgarn Craton - Youanmi Terrane
GSWA	2680		-30.5866	121.121	24.6	-36.478	0.510768			Yilgarn Craton - Eastern Goldfields Superterrane
GSWA	1795		-16.4458	124.126	24.62	-13.9865	0.511921			North Australian Craton
GSWA	2643		-33.5748	117.921	24.62	-36.2244	0.510781			Yilgarn Craton - Southwest Terrane
GSWA	2650		-34.1216	117.506	24.64	-38.6823	0.510655			Yilgarn Craton - Southwest Terrane
GSWA	1318		-25.9416	128.042	24.7	-21.2236	0.51155			Musgrave Province
GSWA	2650		-29.5328	121.598	24.75	-30.4894	0.511075			Yilgarn Craton - Eastern Goldfields Superterrane
GSWA	2650		-31.6719	117.489	24.76	-35.3271	0.510827			Yilgarn Craton - Youanmi Terrane
GSWA	1795		-17.164	125.364	24.82	-14.4351	0.511898			North Australian Craton
GSWA	2208		-22.9153	117.031	24.86	-20.2677	0.511599			Turee Creek Basin
GSWA	1806		-23.4018	116.935	24.9	-26.4319	0.511283			Ashburton Basin
GSWA	2622		-31.8021	118.422	24.91	-39.4235	0.510617			Yilgarn Craton - Southwest Terrane
GSWA	2960		-28.7763	116.944	24.93	-23.1157	0.511453			Yilgarn Craton - Youanmi Terrane
GSWA	2680		-30.5866	121.121	24.95	-37.4338	0.510719			Yilgarn Craton - Eastern Goldfields Superterrane
GSWA	2647		-33.8647	117.068	24.95	-39.9697	0.510589			Yilgarn Craton - Southwest Terrane
GSWA	1077		-26.0607	126.464	25	-7.0225	0.512278			Centralian Superbasin
GSWA	1085		-26.2467	127.122	25.01	-8.09538	0.512223			Musgrave Province
GSWA	1077		-26.23	127.188	25.01	-6.82743	0.512288			Musgrave Province
GSWA	1795		-17.3364	127.257	25.02	-13.928	0.511924			North Australian Craton
GSWA	1610		-31.2801	128.554	25.14	-15.0594	0.511866			Coompana Province
GSWA	1787		-22.7814	115.083	25.19	-23.7985	0.511418			Gascoyne Province
GSWA	1708		-28.9841	124.661	25.27	-23.1352	0.511452			Albany-Fraser Orogen - East
GSWA	1839		-17.0841	128.276	25.27	-25.9442	0.511308			North Australian Craton
GSWA	2715		-21.6677	121.269	25.31	-26.6465	0.511272			Fortescue Basin
GSWA	2621		-31.15	120.96	25.37	-38.9359	0.510642			Yilgarn Craton - Eastern Goldfields Superterrane
GSWA	1835		-17.4431	127.942	25.48	-18.2975	0.5117			North Australian Craton
GSWA	2740		-26.9381	117.9	25.48	-38.9554	0.510641			Yilgarn Craton - Youanmi Terrane
GSWA	2670		-33.5412	117.91	25.57	-32.6351	0.510965			Yilgarn Craton - Southwest Terrane
GSWA	2208		-22.868	116.89	25.75	-20.2872	0.511598			Ashburton Basin
GSWA	2208		-22.8718	116.887	25.89	-22.8426	0.511467			Ashburton Basin
GSWA	1450		-23.9338	115.538	25.91	-9.2658	0.512163			Gascoyne Province
GSWA	755		-23.8824	115.643	25.91	-5.46194	0.512358			Gascoyne Province
GSWA	1077		-26.2616	127.359	25.92	-14.2401	0.511908			Musgrave Province
GSWA	1077		-26.2436	127.259	25.98	-8.60256	0.512197			Musgrave Province
GSWA	2941		-28.5369	116.472	26.05	-22.4525	0.511487			Yilgarn Craton - Youanmi Terrane
GSWA	1802		-22.5611	122.282	26.08	-31.6793	0.511014			Talbot and Connaughton Terranes
GSWA	2671		-32.0354	119.437	26.08	-40.9256	0.51054			Yilgarn Craton - Youanmi Terrane
GSWA	1667		-30.9134	123.644	26.11	-22.7256	0.511473			Albany-Fraser Orogen - East
GSWA	2406		-32.9386	117.11	26.12	-27.8949	0.511208			Widgiemooltha Large Igneous Province
GSWA	2770		-28.0455	123.49	26.23	-36.1074	0.510787			Yilgarn Craton - Eastern Goldfields Superterrane
GSWA	1312		-32.041	122.794	26.29	-12.4259	0.512001			Albany-Fraser Orogen - East
GSWA	1075		-23.7621	116.774	26.3	-4.38906	0.512413			Collier Basin
GSWA	2650		-29.9655	122.58	26.32	-34.8784	0.51085			Yilgarn Craton - Eastern Goldfields Superterrane
GSWA	2650		-29.9655	122.58	26.33	-34.6638	0.510861			Yilgarn Craton - Eastern Goldfields Superterrane
GSWA	1195		-33.9723	122.271	26.43	-18.8437	0.511672			Albany-Fraser Orogen - East
GSWA	2725		-23.1988	117.631	26.45	-16.3663	0.511799			Fortescue Basin
GSWA	1075		-24.19	118.845	26.48	-7.19806	0.512269			Collier Basin
GSWA	1880		-22.2924	128.224	26.53	-7.33461	0.512262			Aileron Province
GSWA	1827		-17.0998	128.29	26.54	-23.4473	0.511436			North Australian Craton
GSWA	2748		-27.0749	117.731	26.55	-34.1567	0.510887			Yilgarn Craton - Youanmi Terrane
GSWA	2746		-26.3134	117.816	26.72	-28.3436	0.511185			Yilgarn Craton - Youanmi Terrane
GSWA	1660		-31.3104	123.484	26.75	-23.9935	0.511408			Albany-Fraser Orogen - East
GSWA	2663		-32.9119	119.991	26.75	-40.633	0.510555			Yilgarn Craton - Youanmi Terrane
GSWA	2650		-32.5554	117.036	26.77	-26.8611	0.511261			Yilgarn Craton - Southwest Terrane
GSWA	2208		-22.9212	117.046	26.8	-11.0019	0.512074			Ashburton Basin
GSWA	1800		-17.901	127.83	26.86	-17.6733	0.511732			North Australian Craton
GSWA	2666		-28.0347	123.52	26.93	-32.1865	0.510988			Yilgarn Craton - Eastern Goldfields Superterrane
GSWA	3312		-26.1762	116.904	26.94	-51.6739	0.509989			Yilgarn Craton - Narryer Terrane
GSWA	1610		-30.6172	128.176	27.09	-19.3314	0.511647			Centralian Superbasin
GSWA	1838		-17.4677	128.129	27.09	-25.3395	0.511339			North Australian Craton
GSWA	2650		-30.6106	117.015	27.14	-32.6741	0.510963			Yilgarn Craton - Youanmi Terrane
GSWA	2975		-26.9669	117.569	27.19	-26.8806	0.51126			Yilgarn Craton - Youanmi Terrane
GSWA	3470		-20.8226	120.109	27.24	-44.4953	0.510357			Pilbara Craton
GSWA	1062		-25.9672	128.659	27.25	-13.1087	0.511966			Warakurna Large Igneous Province
GSWA	1292		-31.9699	122.885	27.31	-12.9331	0.511975			Albany-Fraser Orogen - East
GSWA	1604		-30.8289	128.686	27.32	-20.2872	0.511598			Coompana Province
GSWA	1788		-20.0113	128.366	27.36	-21.5162	0.511535			Granites-Tanami Orogen
GSWA	2669		-28.4543	120.89	27.54	-33.7275	0.510909			Yilgarn Craton - Eastern Goldfields Superterrane
GSWA	2950		-29.3739	116.351	27.62	-17.0296	0.511765			Yilgarn Craton - Youanmi Terrane
GSWA	2650		-31.3294	116.788	27.64	-36.8486	0.510749			Yilgarn Craton - Youanmi Terrane
GSWA	1665		-31.3189	123.485	27.68	-20.7944	0.511572			Albany-Fraser Orogen - East
GSWA	1610		-31.2801	128.554	27.73	-13.3232	0.511955			Coompana Province
GSWA	3292		-22.0072	120.498	27.74	-35.8343	0.510801			Mosquito Creek Basin
GSWA	2761		-27.3523	117.847	27.81	-21.087	0.511557			Yilgarn Craton - Youanmi Terrane
GSWA	1080		-26.4109	128.395	28.01	-14.6302	0.511888			Musgrave Province
GSWA	1820		-17.1113	128.072	28.01	-22.9207	0.511463			North Australian Craton
GSWA	2653		-28.1543	123.857	28.04	-37.0047	0.510741			Yilgarn Craton - Eastern Goldfields Superterrane
GSWA	1310		-22.7845	122.854	28.06	-10.2607	0.512112			Talbot and Connaughton Terranes
GSWA	2761		-27.3523	117.847	28.11	-21.1845	0.511552			Yilgarn Craton - Youanmi Terrane
GSWA	2680		-30.8236	121.558	28.25	-28.8703	0.511158			Yilgarn Craton - Eastern Goldfields Superterrane
GSWA	2675		-32.2041	117.2	28.27	-29.0849	0.511147			Yilgarn Craton - Southwest Terrane
GSWA	2961		-29.2366	116.304	28.29	-31.2306	0.511037			Yilgarn Craton - Youanmi Terrane
GSWA	2208		-22.8677	116.89	28.33	-22.511	0.511484			Ashburton Basin
GSWA	2950		-29.3739	116.351	28.34	-26.1978	0.511295			Yilgarn Craton - Youanmi Terrane
GSWA	1070		-23.3721	117.1	28.35	-13.3818	0.511952			Ashburton Basin
GSWA	1677		-31.2587	123.429	28.42	-20.5993	0.511582			Barren Basin
GSWA	2681		-29.1913	118.134	28.49	-41.9399	0.510488			Yilgarn Craton - Youanmi Terrane
GSWA	1667		-33.1912	121.553	28.5	-24.1886	0.511398			Albany-Fraser Orogen - East
GSWA	2950		-29.3635	116.332	28.53	-25.7882	0.511316			Yilgarn Craton - Youanmi Terrane
GSWA	1835		-17.4782	127.893	28.55	-17.1271	0.51176			North Australian Craton
GSWA	1820		-18.5526	127.237	28.56	-19.6435	0.511631			North Australian Craton
GSWA	1075		-23.9366	116.907	28.65	-8.27094	0.512214			Collier Basin
GSWA	3178		-21.9764	120.213	28.68	-32.44	0.510975			Pilbara Craton
GSWA	1829		-17.4604	128.046	28.73	-20.9505	0.511564			North Australian Craton
GSWA	1300		-32.2292	122.894	28.79	-9.71446	0.51214			Albany-Fraser Orogen - East
GSWA	2659		-31.9333	117.757	28.85	-40.5549	0.510559			Yilgarn Craton - Southwest Terrane
GSWA	1081		-23.473	116.69	28.96	-6.7494	0.512292			Capricorn Orogen
GSWA	2650		-27.1404	121.378	29.02	-35.6197	0.510812			Yilgarn Craton - Eastern Goldfields Superterrane
GSWA	1077		-26.2518	127.06	29.04	-7.62721	0.512247			Musgrave Province
GSWA	1801		-23.4063	116.93	29.05	-23.896	0.511413			Blair Basin
GSWA	2950		-29.1727	116.181	29.07	-42.4666	0.510461			Yilgarn Craton - Youanmi Terrane
GSWA	2756		-27.7563	123.303	29.15	-29.3775	0.511132			Yilgarn Craton - Eastern Goldfields Superterrane
GSWA	2700		-31.3263	121.79	29.18	-32.362	0.510979			Yilgarn Craton - Eastern Goldfields Superterrane
GSWA	2700		-30.1146	122.346	29.22	-21.2626	0.511548			Yilgarn Craton - Eastern Goldfields Superterrane
GSWA	2651		-29.4895	121.925	29.23	-31.8353	0.511006			Yilgarn Craton - Eastern Goldfields Superterrane
GSWA	1832		-16.9516	128.317	29.25	-21.8673	0.511517			North Australian Craton
GSWA	800		-25.9569	126.82	29.26	-6.20321	0.51232			Musgrave Province
GSWA	2667		-28.1158	119.118	29.33	-30.899	0.511054			Yilgarn Craton - Youanmi Terrane
GSWA	2650		-29.8915	121.256	29.39	-38.4287	0.510668			Yilgarn Craton - Eastern Goldfields Superterrane
GSWA	1322		-33.6156	123.657	29.6	-16.6199	0.511786			Albany-Fraser Orogen - East
GSWA	2663		-29.0175	123.106	29.65	-41.4913	0.510511			Yilgarn Craton - Eastern Goldfields Superterrane
GSWA	1312		-32.0401	122.793	29.73	-12.7575	0.511984			Albany-Fraser Orogen - East
GSWA	2690		-31.2257	121.675	29.74	-32.0694	0.510994			Yilgarn Craton - Eastern Goldfields Superterrane
GSWA	1800		-33.9064	116.805	29.81	-0.624222	0.512606			Yilgarn Craton - Southwest Terrane
GSWA	1835		-18.148	127.863	29.92	-21.0675	0.511558			North Australian Craton
GSWA	2691		-28.0601	119.507	29.94	-40.8085	0.510546			Yilgarn Craton - Youanmi Terrane
GSWA	1808		-18.753	127.191	29.97	-19.2534	0.511651			North Australian Craton
GSWA	1060		-26.1927	128.308	29.98	-1.07288	0.512583			Musgrave Province
GSWA	2672		-25.6146	118.85	29.99	-40.2038	0.510577			Yilgarn Craton - Youanmi Terrane
GSWA	1808		-18.7763	127.142	30.02	-23.3108	0.511443			North Australian Craton
GSWA	2680		-30.4086	121.4	30.03	-33.4544	0.510923			Yilgarn Craton - Eastern Goldfields Superterrane
GSWA	755		-23.6541	117.377	30.08	-6.82743	0.512288			Ashburton Basin
GSWA	2650		-27.1275	120.216	30.17	-43.0908	0.510429			Yilgarn Craton - Youanmi Terrane
GSWA	1835		-18.148	127.863	30.21	-20.5408	0.511585			North Australian Craton
GSWA	2717		-22.287	117.852	30.3	-24.9299	0.51136			Hamersley Basin
GSWA	1297		-32.1141	123.171	30.32	-16.5809	0.511788			Albany-Fraser Orogen - East
GSWA	632		-21.3999	122.526	30.45	-11.9382	0.512026			Paterson Orogen
GSWA	2757		-27.1535	117.595	30.7	-42.135	0.510478			Yilgarn Craton - Youanmi Terrane
GSWA	2690		-30.8155	121.536	30.8	-33.747	0.510908			Yilgarn Craton - Eastern Goldfields Superterrane
GSWA	1293		-32.0469	122.795	30.83	-13.6354	0.511939			Albany-Fraser Orogen - East
GSWA	1640		-22.8546	127.752	30.86	-18.8827	0.51167			Warumpi Province
GSWA	1792		-22.617	122.292	30.87	-30.977	0.51105			Talbot and Connaughton Terranes
GSWA	2820		-27.9349	118.482	31.04	-22.2964	0.511495			Yilgarn Craton - Youanmi Terrane
GSWA	1672		-22.848	122.857	31.09	-28.012	0.511202			Talbot and Connaughton Terranes
GSWA	1773		-30.2739	124.98	31.1	-20.9895	0.511562			Albany-Fraser Orogen - East
GSWA	1795		-16.5057	124.325	31.12	-15.0789	0.511865			North Australian Craton
GSWA	1783		-23.9318	115.537	31.13	-11.2165	0.512063			Gascoyne Province
GSWA	2650		-29.9108	122.324	31.15	-31.8743	0.511004			Yilgarn Craton - Eastern Goldfields Superterrane
GSWA	2208		-22.435	116.43	31.32	-23.0767	0.511455			Ashburton Basin
GSWA	2690		-31.3798	121.526	31.36	-37.5119	0.510715			Yilgarn Craton - Eastern Goldfields Superterrane
GSWA	2722		-29.1823	124.543	31.53	-36.0098	0.510792			Tropicana Zone
GSWA	2903		-22.5608	119.493	31.59	-40.789	0.510547			Capricorn Orogen
GSWA	1077		-25.9345	127.379	31.61	-13.3232	0.511955			Musgrave Province
GSWA	1817		-23.4027	116.933	31.63	-23.3888	0.511439			Capricorn Orogen
GSWA	2793		-28.2946	116.823	31.67	-7.91982	0.512232			Yilgarn Craton - Youanmi Terrane
GSWA	2698		-30.409	122.701	31.7	-26.1783	0.511296			Yilgarn Craton - Eastern Goldfields Superterrane
GSWA	1085		-26.2533	127.059	31.75	-8.81714	0.512186			Musgrave Province
GSWA	2650		-27.4184	120.939	31.81	-31.4062	0.511028			Yilgarn Craton - Eastern Goldfields Superterrane
GSWA	2638		-32.9375	116.686	31.84	-34.7614	0.510856			Yilgarn Craton - Southwest Terrane
GSWA	2660		-32.8703	116.51	31.87	-37.0437	0.510739			Yilgarn Craton - Southwest Terrane
GSWA	2746		-27.3406	118.176	31.91	-19.6045	0.511633			Yilgarn Craton - Youanmi Terrane
GSWA	1320		-32.5109	123.337	31.93	-27.5438	0.511226			Albany-Fraser Orogen - East
GSWA	2950		-27.5715	116.323	31.95	-43.2859	0.510419			Yilgarn Craton - Youanmi Terrane
GSWA	1612		-22.5714	127.428	32.13	-24.6958	0.511372			North Australian Craton
GSWA	1798		-29.1467	124.682	32.2	-35.015	0.510843			Barren Basin
GSWA	2740		-21.6788	121.298	32.27	-28.4801	0.511178			Fortescue Basin
GSWA	1297		-32.3701	122.925	32.31	-18.6096	0.511684			Albany-Fraser Orogen - East
GSWA	2676		-27.4304	119.601	32.47	-39.9112	0.510592			Yilgarn Craton - Youanmi Terrane
GSWA	2650		-31.4528	121.836	32.57	-33.0253	0.510945			Yilgarn Craton - Eastern Goldfields Superterrane
GSWA	2700		-31.3263	121.79	32.58	-32.7912	0.510957			Yilgarn Craton - Eastern Goldfields Superterrane
GSWA	1077		-26.0301	127.447	32.67	-5.30589	0.512366			Musgrave Province
GSWA	2832		-28.0237	123.877	32.67	-26.1393	0.511298			Yilgarn Craton - Eastern Goldfields Superterrane
GSWA	2650		-26.7768	120.317	32.7	-31.5037	0.511023			Yilgarn Craton - Eastern Goldfields Superterrane
GSWA	2673		-32.7331	116.383	32.72	-28.8118	0.511161			Yilgarn Craton - Southwest Terrane
GSWA	1453		-22.6209	122.121	32.78	-13.3232	0.511955			Rudall Province
GSWA	2733		-26.7218	117.972	32.85	-37.7849	0.510701			Yilgarn Craton - Youanmi Terrane
GSWA	1842		-24.4796	116.086	32.93	-24.7738	0.511368			Gascoyne Province
GSWA	1852		-16.8677	128.197	33.16	-22.0624	0.511507			Halls Creek Orogen
GSWA	1057		-26.3135	126.899	33.2	-7.3151	0.512263			Musgrave Province
GSWA	2650		-29.8118	117.762	33.2	-38.7213	0.510653			Yilgarn Craton - Youanmi Terrane
GSWA	2650		-32.3035	117.176	33.23	-28.9678	0.511153			Yilgarn Craton - Southwest Terrane
GSWA	2635		-31.64	120.76	33.25	-39.248	0.510626			Yilgarn Craton - Youanmi Terrane
GSWA	2690		-30.8236	121.558	33.28	-28.2656	0.511189			Yilgarn Craton - Eastern Goldfields Superterrane
GSWA	1817		-18.6418	126.525	33.33	-18.6681	0.511681			North Australian Craton
GSWA	2684		-32.6014	122.924	33.36	-28.1485	0.511195			Albany-Fraser Orogen - East
GSWA	2650		-26.1789	121.006	33.42	-24.3252	0.511391			Yilgarn Craton - Eastern Goldfields Superterrane
GSWA	2746		-27.3406	118.176	33.55	-19.7995	0.511623			Yilgarn Craton - Youanmi Terrane
GSWA	2650		-31.5403	121.546	33.56	-40.828	0.510545			Yilgarn Craton - Eastern Goldfields Superterrane
GSWA	3435		-21.3017	119.897	33.66	-38.8578	0.510646			Tambina Supersuite
GSWA	2690		-31.2978	121.756	33.78	-29.9236	0.511104			Yilgarn Craton - Eastern Goldfields Superterrane
GSWA	1627		-23.1137	128.853	33.8	-15.2349	0.511857			Warumpi Province
GSWA	2964		-28.8255	115.775	33.8	-42.7787	0.510445			Yilgarn Craton - Youanmi Terrane
GSWA	1689		-29.1806	124.899	33.85	-24.9689	0.511358			Albany-Fraser Orogen - East
GSWA	2680		-30.8154	121.536	33.85	-32.1669	0.510989			Yilgarn Craton - Eastern Goldfields Superterrane
GSWA	2666		-31.2978	121.756	33.88	-33.4544	0.510923			Yilgarn Craton - Eastern Goldfields Superterrane
GSWA	1650		-24.8828	117.451	33.89	-31.4452	0.511026			Capricorn Orogen
GSWA	2650		-31.5403	121.546	34.08	-40.9451	0.510539			Yilgarn Craton - Eastern Goldfields Superterrane
GSWA	2650		-27.9907	121.129	34.12	-24.3642	0.511389			Yilgarn Craton - Eastern Goldfields Superterrane
GSWA	1640		-23.1209	128.854	34.18	-19.4679	0.51164			Aileron Province
GSWA	1796		-22.4466	116.008	34.24	-24.1301	0.511401			Gascoyne Province
GSWA	1450		-23.4016	117.037	34.3	-16.0152	0.511817			Ashburton Basin
GSWA	1763		-32.112	123.174	34.35	-23.974	0.511409			Albany-Fraser Orogen - East
GSWA	1613		-30.8289	128.686	34.55	-15.4885	0.511844			Coompana Province
GSWA	633		-21.4595	122.409	34.57	-13.6354	0.511939			Paterson Orogen
GSWA	1790		-22.5681	122.358	34.58	-28.3631	0.511184			Talbot and Connaughton Terranes
GSWA	1792		-19.8618	128.896	34.67	-28.6947	0.511167			Granites-Tanami Orogen
GSWA	1820		-17.6564	127.826	34.69	-24.1496	0.5114			North Australian Craton
GSWA	649		-20.2304	121.776	34.71	-9.87051	0.512132			Paterson Orogen
GSWA	1610		-30.6172	128.176	34.77	-16.8735	0.511773			Centralian Superbasin
GSWA	1299		-32.4422	123.069	34.84	-22.7451	0.511472			Albany-Fraser Orogen - East
GSWA	1817		-18.5473	126.967	34.94	-22.5695	0.511481			North Australian Craton
GSWA	1843		-18.1679	127.656	35.18	-19.624	0.511632			North Australian Craton
GSWA	1156		-26.0726	127.686	35.25	-15.2544	0.511856			Musgrave Province
GSWA	2690		-27.602	120.578	35.26	-35.2881	0.510829			Yilgarn Craton - Eastern Goldfields Superterrane
GSWA	1306		-32.2171	122.84	35.61	-19.8971	0.511618			Albany-Fraser Orogen - East
GSWA	2700		-31.1775	121.678	35.66	-30.4894	0.511075			Yilgarn Craton - Eastern Goldfields Superterrane
GSWA	1657		-29.4257	124.948	35.67	-23.3108	0.511443			Arid Basin
GSWA	2295		-26.0567	114.664	35.77	-25.7882	0.511316			Southern Carnarvon Basin
GSWA	1284		-26.0567	114.664	35.77	-22.1989	0.5115			Southern Carnarvon Basin
GSWA	1852		-16.7484	128.343	35.91	-22.7256	0.511473			North Australian Craton
GSWA	1610		-31.2801	128.554	35.93	-13.3427	0.511954			Coompana Province
GSWA	2650		-32.0126	116.86	36.19	-28.9483	0.511154			Yilgarn Craton - Southwest Terrane
GSWA	1610		-22.6012	127.419	36.32	-8.7001	0.512192			Canning Basin
GSWA	2661		-27.667	120.413	36.37	-33.0448	0.510944			Yilgarn Craton - Youanmi Terrane
GSWA	2680		-30.6403	120.905	36.45	-16.3858	0.511798			Yilgarn Craton - Eastern Goldfields Superterrane
GSWA	1180		-30.5186	128.366	36.53	-17.5758	0.511737			Centralian Superbasin
GSWA	2650		-29.3056	122.265	36.53	-25.3785	0.511337			Yilgarn Craton - Eastern Goldfields Superterrane
GSWA	1182		-30.4786	127.086	36.54	-21.048	0.511559			Madura Province
GSWA	1583		-25.3085	127.472	36.63	-15.352	0.511851			Musgrave Province
GSWA	1800		-20.0429	128.489	36.66	-22.7841	0.51147			Granites-Tanami Orogen
GSWA	1085		-26.187	126.699	36.81	-9.79249	0.512136			Musgrave Province
GSWA	2608		-33.7197	115.864	36.99	-25.7882	0.511316			Yilgarn Craton - Southwest Terrane
GSWA	3239		-23.5875	119.772	37.15	-45.5682	0.510302			Pilbara Craton, Sylvania Inlier
GSWA	1300		-32.2292	122.894	37.18	-15.391	0.511849			Albany-Fraser Orogen - East
GSWA	2648		-27.8989	119.55	37.18	-43.0713	0.51043			Yilgarn Craton - Youanmi Terrane
GSWA	1450		-23.3839	116.595	37.25	-10.2216	0.512114			Capricorn Orogen
GSWA	1317		-32.6355	123.03	37.27	-18.9217	0.511668			Albany-Fraser Orogen - East
GSWA	1788		-19.1262	127.114	37.35	-19.0388	0.511662			North Australian Craton
GSWA	1085		-26.2314	128.593	37.5	-15.2154	0.511858			Musgrave Province
GSWA	1085		-25.071	128.851	37.56	-13.2647	0.511958			Musgrave Province
GSWA	1077		-26.2516	127.439	37.6	-5.63751	0.512349			Musgrave Province
GSWA	1829		-17.1542	128.257	37.62	-29.1239	0.511145			Halls Creek Orogen
GSWA	1800		-18.4872	127.35	37.64	-15.4495	0.511846			North Australian Craton
GSWA	1077		-26.0337	127.368	37.71	-5.83258	0.512339			Musgrave Province
GSWA	2690		-30.8155	121.536	37.78	-29.9822	0.511101			Yilgarn Craton - Eastern Goldfields Superterrane
GSWA	1077		-26.2516	127.439	37.82	-6.4763	0.512306			Musgrave Province
GSWA	1650		-23.1256	128.712	37.83	-19.1558	0.511656			Warumpi Province
GSWA	2650		-27.0851	121.293	37.96	-32.5961	0.510967			Yilgarn Craton - Eastern Goldfields Superterrane
GSWA	1867		-16.8045	124.636	37.98	-25.1444	0.511349			Lamboo Province, Western Zone
GSWA	2643		-26.238	118.462	38.17	-35.5807	0.510814			Yilgarn Craton - Youanmi Terrane
GSWA	1450		-23.2854	117.01	38.25	-8.09538	0.512223			Ashburton Basin
GSWA	1880		-22.6191	127.435	38.44	-24.1496	0.5114			Canning Basin
GSWA	2650		-29.2312	120.557	38.45	-34.8784	0.51085			Yilgarn Craton - Eastern Goldfields Superterrane
GSWA	2813		-28.156	118.44	38.48	-2.39935	0.512515			Yilgarn Craton - Youanmi Terrane
GSWA	1085		-25.0825	128.753	38.62	-13.8304	0.511929			Musgrave Province
GSWA	1691		-23.2182	128.89	38.64	-16.2103	0.511807			Warumpi Province
GSWA	1798		-21.6418	116.211	38.69	-23.9155	0.511412			Hamersley Basin
GSWA	2941		-28.5779	116.458	38.72	-28.7337	0.511165			Yilgarn Craton - Youanmi Terrane
GSWA	1795		-17.578	127.373	38.74	-14.4937	0.511895			North Australian Craton
GSWA	1674		-32.0788	122.669	38.84	-22.3159	0.511494			Albany-Fraser Orogen - East
GSWA	2740		-21.6749	121.29	38.86	-29.0068	0.511151			Fortescue Basin
GSWA	2670		-32.7004	116.35	38.87	-34.2737	0.510881			Yilgarn Craton - Southwest Terrane
GSWA	1644		-25.2551	117.747	38.88	-31.6012	0.511018			Gascoyne Province
GSWA	2735		-27.5238	120.554	38.9	-0.44866	0.512615			Yilgarn Craton - Youanmi Terrane
GSWA	1800		-23.3444	116.926	38.94	-22.9012	0.511464			Blair Basin
GSWA	1611		-31.2801	128.554	39.01	-17.4782	0.511742			Coompana Province
GSWA	2661		-27.667	120.413	39.12	-33.2203	0.510935			Yilgarn Craton - Youanmi Terrane
GSWA	2618		-33.6624	116.016	39.17	-31.6403	0.511016			Yilgarn Craton - Southwest Terrane
GSWA	755		-24.9672	116.064	39.27	-1.36549	0.512568			Gascoyne Province
GSWA	1911		-18.832	127.295	39.3	-20.0531	0.51161			North Australian Craton
GSWA	1167		-30.2739	124.98	39.32	-28.051	0.5112			Esperance Supersuite
GSWA	2665		-28.178	119.737	39.34	-46.3485	0.510262			Yilgarn Craton - Youanmi Terrane
GSWA	1450		-23.398	117.037	39.38	-8.17341	0.512219			Ashburton Basin
GSWA	3479		-26.1754	116.903	39.4	-49.9768	0.510076			Yilgarn Craton - Narryer Terrane
GSWA	2646		-33.0672	120.287	39.41	-41.2572	0.510523			Yilgarn Craton - Youanmi Terrane
GSWA	2615		-33.8575	116.422	39.49	-24.1106	0.511402			Yilgarn Craton - Southwest Terrane
GSWA	2861		-21.988	120.29	39.54	-34.0981	0.51089			Pilbara Craton
GSWA	2650		-31.4414	118.27	39.63	-36.517	0.510766			Yilgarn Craton - Youanmi Terrane
GSWA	2772		-22.287	117.852	39.73	-29.8651	0.511107			Hamersley Basin
GSWA	2626		-29.1457	117.138	39.79	-32.362	0.510979			Yilgarn Craton - Youanmi Terrane
GSWA	2813		-28.1331	118.488	39.8	-11.5676	0.512045			Yilgarn Craton - Youanmi Terrane
GSWA	1639		-22.9328	128.138	40	-18.9803	0.511665			Aileron Province
GSWA	1773		-22.335	128.101	40.09	-23.3108	0.511443			Aileron Province
GSWA	1610		-31.2801	128.554	40.11	-12.4064	0.512002			Coompana Province
GSWA	2941		-28.569	116.464	40.11	-20.0141	0.511612			Yilgarn Craton - Youanmi Terrane
GSWA	2800		-31.9103	116.73	40.14	-32.2645	0.510984			Yilgarn Craton - Southwest Terrane
GSWA	1604		-30.829	128.686	40.15	-18.8827	0.51167			Coompana Province
GSWA	2650		-27.3843	121.005	40.17	-32.6546	0.510964			Yilgarn Craton - Eastern Goldfields Superterrane
GSWA	2650		-27.9784	120.3	40.23	-47.4409	0.510206			Yilgarn Craton - Youanmi Terrane
GSWA	2650		-30.5298	116.629	40.34	-31.9524	0.511			Yilgarn Craton - Youanmi Terrane
GSWA	2650		-29.9682	122.581	40.35	-34.5858	0.510865			Yilgarn Craton - Eastern Goldfields Superterrane
GSWA	1737		-16.5146	123.626	40.8	-22.6281	0.511478			Lamboo Province, Western Zone
GSWA	1075		-23.6728	116.528	40.89	-8.427	0.512206			Collier Basin
GSWA	2690		-26.862	121.585	40.89	-26.5294	0.511278			Yilgarn Craton - Eastern Goldfields Superterrane
GSWA	2700		-31.3263	121.79	40.9	-29.1044	0.511146			Yilgarn Craton - Eastern Goldfields Superterrane
GSWA	2450		-23.2041	119.759	40.95	-16.3078	0.511802			Hamersley Basin
GSWA	2650		-33.1393	116.841	40.99	-33.591	0.510916			Yilgarn Craton - Southwest Terrane
GSWA	681		-34.3776	115.136	41.19	-8.75862	0.512189			Leeuwin Block
GSWA	1450		-23.2816	116.707	41.25	-8.54404	0.5122			Ashburton Basin
GSWA	1673		-23.8429	115.888	41.46	-18.2585	0.511702			Gascoyne Province
GSWA	1840		-18.1215	127.717	41.5	-17.9659	0.511717			North Australian Craton
GSWA	1669		-32.6428	122.334	41.56	-22.6671	0.511476			Albany-Fraser Orogen - East
GSWA	2941		-28.5736	116.463	41.67	-20.1312	0.511606			Yilgarn Craton - Youanmi Terrane
GSWA	1210		-27.5131	118.135	41.7	-9.14876	0.512169			Marnda Moorn Large Igneous Province
GSWA	2686		-28.0485	119.5	41.7	-42.8958	0.510439			Yilgarn Craton - Youanmi Terrane
GSWA	1872		-22.6191	127.435	41.72	-24.6373	0.511375			Canning Basin
GSWA	2650		-27.5238	120.554	41.9	-0.214576	0.512627			Yilgarn Craton - Youanmi Terrane
GSWA	1668		-31.1861	123.422	42	-19.4874	0.511639			Albany-Fraser Orogen - East
GSWA	2619		-32.7425	116.324	42	-32.8887	0.510952			Yilgarn Craton - Southwest Terrane
GSWA	2680		-30.7729	121.28	42.03	-34.3322	0.510878			Yilgarn Craton - Eastern Goldfields Superterrane
GSWA	2640		-31.714	116.54	42.09	-39.1894	0.510629			Yilgarn Craton - Southwest Terrane
GSWA	1904		-18.1463	127.894	42.1	-21.9453	0.511513			North Australian Craton
GSWA	1610		-31.2801	128.554	42.14	-17.7708	0.511727			Coompana Province
GSWA	1835		-17.4336	127.902	42.19	-18.8827	0.51167			North Australian Craton
GSWA	1533		-29.4099	124.948	42.29	-18.4536	0.511692			Arid Basin
GSWA	1640		-22.6819	128.481	42.5	-18.6096	0.511684			Aileron Province
GSWA	2650		-29.259	115.969	42.5	-44.7684	0.510343			Yilgarn Craton - Youanmi Terrane
GSWA	2735		-26.7581	115.895	42.53	-44.4368	0.51036			Yilgarn Craton - Narryer Terrane
GSWA	1689		-29.1806	124.899	42.59	-24.7348	0.51137			Albany-Fraser Orogen - East
GSWA	2641		-33.8807	118.365	42.59	-41.1401	0.510529			Yilgarn Craton - Southwest Terrane
GSWA	2650		-30.9945	116.798	42.62	-39.7356	0.510601			Yilgarn Craton - Youanmi Terrane
GSWA	2674		-27.9703	120.525	42.82	-35.2686	0.51083			Yilgarn Craton - Eastern Goldfields Superterrane
GSWA	2690		-30.8236	121.558	42.87	-34.2737	0.510881			Yilgarn Craton - Eastern Goldfields Superterrane
GSWA	800		-25.8991	126.756	42.92	-5.94962	0.512333			Musgrave Province
GSWA	2450		-23.1481	118.068	42.99	-25.1249	0.51135			Hamersley Basin
GSWA	2650		-28.5377	121.096	43.02	-31.1916	0.511039			Yilgarn Craton - Eastern Goldfields Superterrane
GSWA	1832		-17.5147	127.908	43.03	-25.164	0.511348			North Australian Craton
GSWA	1866		-16.7	124.622	43.14	-24.4422	0.511385			Lamboo Province, Western Zone
GSWA	1795		-16.3891	127.974	43.23	-21.7697	0.511522			North Australian Craton
GSWA	1804		-18.7975	126.536	43.3	-23.7399	0.511421			North Australian Craton
GSWA	2713		-27.1152	122.192	43.32	-34.3517	0.510877			Yilgarn Craton - Eastern Goldfields Superterrane
GSWA	1213		-32.959	122.156	43.49	-20.0141	0.511612			Albany-Fraser Orogen - East
GSWA	1664		-31.3202	123.484	43.6	-18.1024	0.51171			Albany-Fraser Orogen - East
GSWA	2650		-31.1369	122.662	43.81	-33.2788	0.510932			Yilgarn Craton - Eastern Goldfields Superterrane
GSWA	2650		-31.224	122.58	43.89	-29.9822	0.511101			Yilgarn Craton - Eastern Goldfields Superterrane
GSWA	1671		-31.3518	123.435	44.2	-18.4536	0.511692			Albany-Fraser Orogen - East
GSWA	1795		-16.3978	127.98	44.2	-22.0038	0.51151			North Australian Craton
GSWA	2650		-31.0737	122.561	44.25	-32.284	0.510983			Yilgarn Craton - Eastern Goldfields Superterrane
GSWA	2929		-21.6973	119.331	44.32	-49.4111	0.510105			Pilbara Craton
GSWA	1800		-18.0719	127.725	44.37	-18.4926	0.51169			North Australian Craton
GSWA	1283		-33.771	121.921	44.71	-20.9505	0.511564			Albany-Fraser Orogen - East
GSWA	2690		-31.2978	121.756	44.97	-25.7882	0.511316			Yilgarn Craton - Eastern Goldfields Superterrane
GSWA	2661		-27.7589	119.335	44.97	-41.7254	0.510499			Yilgarn Craton - Youanmi Terrane
GSWA	1404		-25.8334	128.053	44.98	-18.2	0.511705			Warakurna Large Igneous Province
GSWA	1677		-22.8274	127.658	44.99	-17.0296	0.511765			Aileron Province
GSWA	2941		-28.5737	116.463	45.16	-19.9556	0.511615			Yilgarn Craton - Youanmi Terrane
GSWA	2775		-23.1808	117.638	45.2	-32.6936	0.510962			Fortescue Basin
GSWA	1125		-31.9114	127.416	45.4	-11.9578	0.512025			Madura Province
GSWA	2775		-23.1754	117.641	45.78	-26.0028	0.511305			Fortescue Basin
GSWA	1807		-24.5041	116.124	46.07	-25.5541	0.511328			Gascoyne Province
GSWA	2754		-28.6495	116.351	46.2	-34.7614	0.510856			Yilgarn Craton - Youanmi Terrane
GSWA	2680		-30.8154	121.536	46.28	-33.1813	0.510937			Yilgarn Craton - Eastern Goldfields Superterrane
GSWA	2646		-27.8587	123.232	46.4	-35.8733	0.510799			Yilgarn Craton - Eastern Goldfields Superterrane
GSWA	2690		-30.7614	121.277	46.51	-35.0345	0.510842			Yilgarn Craton - Eastern Goldfields Superterrane
GSWA	1132		-31.9133	127.416	46.55	-13.8694	0.511927			Madura Province
GSWA	2664		-25.9745	120.71	46.56	-30.9575	0.511051			Yilgarn Craton - Eastern Goldfields Superterrane
GSWA	2639		-31.8236	120.287	46.82	-38.5847	0.51066			Yilgarn Craton - Youanmi Terrane
GSWA	1676		-30.8928	123.657	46.88	-19.741	0.511626			Albany-Fraser Orogen - East
GSWA	2650		-27.7022	120.242	46.97	-39.1504	0.510631			Yilgarn Craton - Youanmi Terrane
GSWA	2683		-26.9698	115.899	47.05	-39.7356	0.510601			Yilgarn Craton - Narryer Terrane
GSWA	1904		-18.1463	127.894	47.27	-23.0572	0.511456			North Australian Craton
GSWA	2650		-28.34	121.547	47.65	-26.5489	0.511277			Yilgarn Craton - Eastern Goldfields Superterrane
GSWA	1904		-18.1228	127.933	47.69	-15.7031	0.511833			North Australian Craton
GSWA	1795		-17.3949	125.572	47.85	-13.9865	0.511921			North Australian Craton
GSWA	2444		-22.8806	117.101	47.88	-25.0469	0.511354			Hamersley Basin
GSWA	2611		-33.4001	115.979	48.26	-30.0602	0.511097			Yilgarn Craton - Southwest Terrane
GSWA	2651		-26.5673	121.513	48.33	-39.8332	0.510596			Yilgarn Craton - Eastern Goldfields Superterrane
GSWA	2650		-27.8819	121.376	48.37	-34.9759	0.510845			Yilgarn Craton - Eastern Goldfields Superterrane
GSWA	2650		-30.8924	116.981	48.4	-36.6145	0.510761			Yilgarn Craton - Youanmi Terrane
GSWA	1769		-22.8015	122.576	48.41	-25.5151	0.51133			Talbot and Connaughton Terranes
GSWA	1075		-25.6037	127.59	48.42	-18.0829	0.511711			Musgrave Province
GSWA	2700		-30.1312	122.366	48.59	-21.3796	0.511542			Yilgarn Craton - Eastern Goldfields Superterrane
GSWA	1487		-30.5186	128.366	48.68	-19.4094	0.511643			Coompana Province
GSWA	2697		-29.1322	118.303	48.73	-37.9215	0.510694			Yilgarn Craton - Youanmi Terrane
GSWA	2760		-21.1861	121.158	48.79	-31.2501	0.511036			Fortescue Basin
GSWA	1314		-33.6309	123.877	49.02	-15.9177	0.511822			Albany-Fraser Orogen - East
GSWA	2685		-27.9163	117.867	49.06	-40.3794	0.510568			Yilgarn Craton - Youanmi Terrane
GSWA	2690		-31.2978	121.756	49.08	-33.9616	0.510897			Yilgarn Craton - Eastern Goldfields Superterrane
GSWA	1658		-32.5556	122.904	49.12	-22.6671	0.511476			Albany-Fraser Orogen - East
GSWA	1820		-18.0345	127.655	49.12	-24.013	0.511407			North Australian Craton
GSWA	1703		-33.0603	122.157	49.22	-21.4381	0.511539			Albany-Fraser Orogen - East
GSWA	1840		-18.4408	127.489	49.56	-11.0214	0.512073			North Australian Craton
GSWA	1787		-22.4695	122.061	49.75	-27.5048	0.511228			Talbot and Connaughton Terranes
GSWA	2760		-21.775	120.093	49.82	-36.3414	0.510775			Fortescue Basin
GSWA	1075		-25.626	127.482	49.82	-10.6313	0.512093			Musgrave Province
GSWA	1326		-30.2743	124.959	50.07	-25.1444	0.511349			Albany-Fraser Orogen - East
GSWA	1804		-24.9978	116.536	50.32	-33.0838	0.510942			Gascoyne Province
GSWA	2648		-34.1201	119.008	50.36	-40.9256	0.51054			Yilgarn Craton - Southwest Terrane
GSWA	1671		-29.1844	124.888	50.37	-24.6568	0.511374			Albany-Fraser Orogen - East
GSWA	2650		-28.7098	120.78	50.4	-38.9554	0.510641			Yilgarn Craton - Eastern Goldfields Superterrane
GSWA	1865		-16.7476	124.614	50.42	-25.9637	0.511307			Lamboo Province, Western Zone
GSWA	1912		-18.1788	127.831	50.89	-21.7893	0.511521			North Australian Craton
GSWA	1683		-30.8786	123.631	51.01	-23.4473	0.511436			Albany-Fraser Orogen - East
GSWA	1800		-24.6581	118.093	51.01	-23.7204	0.511422			Gascoyne Province
GSWA	2617		-32.7436	116.374	51.44	-28.4216	0.511181			Yilgarn Craton - Southwest Terrane
GSWA	2677		-32.413	116.004	51.58	-33.5129	0.51092			Yilgarn Craton - Southwest Terrane
GSWA	1865		-16.626	124.295	51.74	-23.7204	0.511422			Lamboo Province, Western Zone
GSWA	1487		-30.5186	128.366	51.94	-18.9022	0.511669			Centralian Superbasin
GSWA	1077		-26.1399	126.658	52.04	-9.71446	0.51214			Musgrave Province
GSWA	1664		-31.3096	123.483	52.12	-21.9258	0.511514			Albany-Fraser Orogen - East
GSWA	2675		-30.8425	121.429	52.18	-36.7901	0.510752			Yilgarn Craton - Eastern Goldfields Superterrane
GSWA	2650		-29.9275	117.875	52.29	-38.7798	0.51065			Yilgarn Craton - Youanmi Terrane
GSWA	1320		-32.5097	123.341	52.37	-22.3745	0.511491			Albany-Fraser Orogen - East
GSWA	1500		-31.3007	127.986	52.42	-13.1867	0.511962			Coompana Province
GSWA	1077		-26.0462	127.483	52.82	-14.2011	0.51191			Musgrave Province
GSWA	2650		-33.3856	116.545	52.82	-30.7039	0.511064			Yilgarn Craton - Southwest Terrane
GSWA	2700		-31.3263	121.79	53.15	-33.5519	0.510918			Yilgarn Craton - Eastern Goldfields Superterrane
GSWA	2441		-24.8554	116.917	53.16	-26.2563	0.511292			Glenburgh Terrane
GSWA	1781		-21.714	116.055	53.54	-25.1249	0.51135			Ashburton Basin
GSWA	1047		-26.1237	126.664	53.54	-10.0461	0.512123			Musgrave Province
GSWA	1180		-30.6172	128.176	53.74	-20.5798	0.511583			Centralian Superbasin
GSWA	1077		-26.2287	127.426	53.81	-7.12003	0.512273			Musgrave Province
GSWA	2760		-21.7571	120.088	53.84	-36.439	0.51077			Fortescue Basin
GSWA	1410		-30.8183	126.416	53.92	-14.7472	0.511882			Madura Province
GSWA	2617		-32.752	116.375	54.42	-29.9041	0.511105			Yilgarn Craton - Southwest Terrane
GSWA	2980		-25.4931	119.069	54.53	-31.1916	0.511039			Yilgarn Craton - Narryer Terrane
GSWA	2450		-22.9344	117.18	54.54	-24.7348	0.51137			Hamersley Basin
GSWA	3225		-22.8296	117.379	54.61	-41.9984	0.510485			Pilbara Craton, Rocklea Inlier
GSWA	1668		-31.3095	123.483	54.68	-21.4381	0.511539			Albany-Fraser Orogen - East
GSWA	2650		-33.062	117.621	54.78	-40.8085	0.510546			Yilgarn Craton - Youanmi Terrane
GSWA	2680		-30.1781	121.231	55.07	-39.1894	0.510629			Yilgarn Craton - Eastern Goldfields Superterrane
GSWA	1198		-33.2928	122.121	55.68	-24.3642	0.511389			Esperance Supersuite
GSWA	2950		-29.1547	116.185	55.83	-32.9667	0.510948			Yilgarn Craton - Youanmi Terrane
GSWA	2650		-31.3919	117.725	55.93	-34.0786	0.510891			Yilgarn Craton - Youanmi Terrane
GSWA	1125		-31.9114	127.416	56.41	-12.0748	0.512019			Madura Province
GSWA	2700		-30.1312	122.366	56.69	-19.8191	0.511622			Yilgarn Craton - Eastern Goldfields Superterrane
GSWA	1410		-30.8183	126.416	56.71	-15.1764	0.51186			Madura Province
GSWA	1132		-31.9133	127.416	57.11	-10.5923	0.512095			Madura Province
GSWA	1627		-29.1617	124.724	57.36	-22.2769	0.511496			Albany-Fraser Orogen - East
GSWA	1820		-17.2462	127.939	57.55	-22.1209	0.511504			North Australian Craton
GSWA	2650		-29.012	120.446	57.76	-38.0971	0.510685			Yilgarn Craton - Eastern Goldfields Superterrane
GSWA	2701		-28.0598	117.487	58.25	-40.4184	0.510566			Yilgarn Craton - Youanmi Terrane
GSWA	1390		-25.8456	128.045	58.43	-11.7432	0.512036			Musgrave Province
GSWA	2650		-26.5902	121.212	58.47	-38.1751	0.510681			Yilgarn Craton - Eastern Goldfields Superterrane
GSWA	2650		-30.1862	117.891	58.49	-36.0488	0.51079			Yilgarn Craton - Youanmi Terrane
GSWA	2650		-33.4206	117.057	58.88	-34.9955	0.510844			Yilgarn Craton - Southwest Terrane
GSWA	1298		-31.8536	123.033	59.04	-13.3232	0.511955			Albany-Fraser Orogen - East
GSWA	2650		-31.6675	117.224	59.13	-36.6926	0.510757			Yilgarn Craton - Youanmi Terrane
GSWA	2950		-28.2998	115.905	59.62	-44.9635	0.510333			Yilgarn Craton - Youanmi Terrane
GSWA	2650		-27.1152	122.192	59.64	-37.3168	0.510725			Yilgarn Craton - Eastern Goldfields Superterrane
GSWA	2680		-31.0099	121.92	59.67	-31.5817	0.511019			Yilgarn Craton - Eastern Goldfields Superterrane
GSWA	1304		-33.935	122.594	59.97	-23.3303	0.511442			Albany-Fraser Orogen - East
GSWA	2650		-29.5304	117.862	60.15	-42.135	0.510478			Yilgarn Craton - Youanmi Terrane
GSWA	2650		-33.0953	116.53	60.24	-34.0981	0.51089			Yilgarn Craton - Southwest Terrane
GSWA	1091		-34.0391	114.999	60.48	-14.3766	0.511901			Leeuwin Block
GSWA	2650		-27.1846	121.573	61.03	-44.1052	0.510377			Yilgarn Craton - Eastern Goldfields Superterrane
GSWA	2650		-27.1846	121.573	61.05	-43.9686	0.510384			Yilgarn Craton - Eastern Goldfields Superterrane
GSWA	1777		-24.6323	116.734	61.44	-27.0366	0.511252			Gascoyne Province
GSWA	1830		-24.6217	116.926	61.72	-26.2368	0.511293			Gascoyne Province
GSWA	2638		-26.9048	116.024	61.78	-44.4368	0.51036			Yilgarn Craton - Narryer Terrane
GSWA	2693		-26.8405	117.027	62.38	-40.0868	0.510583			Yilgarn Craton - Youanmi Terrane
GSWA	1854		-17.1661	127.815	63.33	-21.8478	0.511518			North Australian Craton
GSWA	1500		-31.3007	127.986	63.64	-13.4793	0.511947			Coompana Province
GSWA	2690		-31.2112	121.673	63.67	-36.5365	0.510765			Yilgarn Craton - Eastern Goldfields Superterrane
GSWA	2650		-31.1947	117.495	63.72	-37.8045	0.5107			Yilgarn Craton - Youanmi Terrane
GSWA	2700		-30.1146	122.346	64.03	-24.5592	0.511379			Yilgarn Craton - Eastern Goldfields Superterrane
GSWA	1809		-32.47	123.343	64.93	-25.4371	0.511334			Albany-Fraser Orogen - East
GSWA	1500		-31.3007	127.986	65.02	-13.6158	0.51194			Coompana Province
GSWA	1794		-24.8727	116.866	65.37	-29.0263	0.51115			Gascoyne Province
GSWA	1091		-34.04	114.999	65.48	-13.6744	0.511937			Leeuwin Block
GSWA	1660		-24.8921	116.342	66.13	-26.0418	0.511303			Gascoyne Province
GSWA	1144		-31.03	127.123	66.42	-11.7042	0.512038			Madura Province
GSWA	1777		-22.8951	122.613	66.99	-23.2718	0.511445			Talbot and Connaughton Terranes
GSWA	1500		-31.3007	127.986	68.27	-13.3037	0.511956			Coompana Province
GSWA	1488		-30.5186	128.366	68.67	-18.239	0.511703			Centralian Superbasin
GSWA	2760		-21.6637	121.309	68.83	-31.8158	0.511007			Fortescue Basin
GSWA	1660		-24.5871	116.267	69.19	-24.3837	0.511388			Gascoyne Province
GSWA	2650		-27.4758	121.199	69.24	-39.3455	0.510621			Yilgarn Craton - Eastern Goldfields Superterrane
GSWA	1077		-26.2579	127.362	69.39	-16.8345	0.511775			Musgrave Province
GSWA	1077		-26.0192	127.459	70.18	-9.20728	0.512166			Musgrave Province
GSWA	1653		-24.8898	116.07	70.24	-30.9185	0.511053			Gascoyne Province
GSWA	1870		-22.6191	127.435	70.49	-25.164	0.511348			Canning Basin
GSWA	1144		-31.03	127.123	70.77	-11.6652	0.51204			Moodini Supersuite
GSWA	756		-33.5613	115.004	70.95	-13.8694	0.511927			Leeuwin Block
GSWA	2650		-29.6862	115.907	71.09	-40.5549	0.510559			Yilgarn Craton - Youanmi Terrane
GSWA	3002		-29.3734	116.352	71.14	-25.7492	0.511318			Yilgarn Craton - Youanmi Terrane
GSWA	2650		-30.3833	116.961	71.54	-36.6535	0.510759			Yilgarn Craton - Youanmi Terrane
GSWA	2650		-27.1603	121.227	72.1	-32.7131	0.510961			Yilgarn Craton - Eastern Goldfields Superterrane
GSWA	2650		-30.4142	116.776	72.14	-34.4883	0.51087			Yilgarn Craton - Youanmi Terrane
GSWA	1683		-23.2596	115.074	73.07	-30.86	0.511056			Gascoyne Province
GSWA	1795		-17.5795	127.368	73.4	-15.4885	0.511844			North Australian Craton
GSWA	1795		-17.4821	127.29	73.43	-15.4885	0.511844			North Australian Craton
GSWA	2650		-29.7181	116.174	73.87	-44.3978	0.510362			Yilgarn Craton - Youanmi Terrane
GSWA	1159		-25.9277	128.212	73.91	-11.197	0.512064			Musgrave Province
GSWA	1402		-25.9415	128.042	73.95	-15.2349	0.511857			Musgrave Province
GSWA	2760		-21.6118	121.362	74.66	-32.9082	0.510951			Fortescue Basin
GSWA	1795		-17.0938	125.181	74.73	-16.9905	0.511767			North Australian Craton
GSWA	2680		-30.7735	121.291	75.15	-36.2049	0.510782			Yilgarn Craton - Eastern Goldfields Superterrane
GSWA	1073		-26.0687	128.425	75.55	-14.9618	0.511871			Musgrave Province
GSWA	1073		-26.142	128.355	75.6	-16.4444	0.511795			Musgrave Province
GSWA	1077		-25.8859	127.567	76.02	-8.77812	0.512188			Warakurna Large Igneous Province
GSWA	1041		-24.9939	128.766	76.2	-10.9239	0.512078			Bentley Basin
GSWA	2650		-31.6134	117.027	76.45	-39.2675	0.510625			Yilgarn Craton - Youanmi Terrane
GSWA	2629		-33.481	116.111	77.24	-30.4308	0.511078			Yilgarn Craton - Southwest Terrane
GSWA	2650		-32.2876	117.948	77.47	-37.4728	0.510717			Yilgarn Craton - Youanmi Terrane
GSWA	2650		-31.2406	116.857	78.25	-38.4677	0.510666			Yilgarn Craton - Youanmi Terrane
GSWA	2760		-21.3009	121.222	78.47	-33.0253	0.510945			Fortescue Basin
GSWA	2627		-29.1695	116.216	78.56	-34.6833	0.51086			Yilgarn Craton - Youanmi Terrane
GSWA	2764		-21.1778	121.165	78.81	-31.2501	0.511036			Fortescue Basin
GSWA	1795		-17.0962	125.184	78.9	-16.3663	0.511799			North Australian Craton
GSWA	2650		-33.8079	119.437	79.12	-30.2553	0.511087			Yilgarn Craton - Southwest Terrane
GSWA	2764		-21.6094	121.334	79.26	-31.9134	0.511002			Fortescue Basin
GSWA	1488		-30.6172	128.176	79.35	-21.4576	0.511538			Centralian Superbasin
GSWA	1075		-25.6593	127.5	79.45	-14.5717	0.511891			Musgrave Province
GSWA	1640		-23.1207	128.854	79.69	-14.6302	0.511888			Aileron Province
GSWA	1073		-26.0816	128.325	80.03	-15.1374	0.511862			Musgrave Province
GSWA	1077		-26.2291	127.358	80.65	-10.6703	0.512091			Musgrave Province
GSWA	2663		-32.8388	119.546	80.92	-45.5292	0.510304			Yilgarn Craton - Youanmi Terrane
GSWA	1795		-17.141	125.229	82.47	-16.0737	0.511814			North Australian Craton
GSWA	1180		-31.2801	128.554	82.71	-12.4064	0.512002			Coompana Province
GSWA	1077		-25.8856	127.33	82.79	-9.65594	0.512143			Musgrave Province
GSWA	1077		-26.2698	127.451	83.78	-14.5327	0.511893			Musgrave Province
GSWA	1077		-26.2527	127.367	83.91	-14.6497	0.511887			Musgrave Province
GSWA	2650		-29.6647	116.37	84.1	-36.1659	0.510784			Yilgarn Craton - Youanmi Terrane
GSWA	1044		-25.066	128.789	85.12	-13.7134	0.511935			Bentley Basin
GSWA	2650		-31.4951	117.214	85.51	-40.4769	0.510563			Yilgarn Craton - Youanmi Terrane
GSWA	721		-33.6606	115.01	85.62	-11.3921	0.512054			Leeuwin Block
GSWA	1180		-30.5186	128.366	85.64	-17.8684	0.511722			Centralian Superbasin
GSWA	2680		-29.0977	121.373	86.62	-16.0542	0.511815			Yilgarn Craton - Eastern Goldfields Superterrane
GSWA	2624		-25.8929	119.259	87.57	-37.0242	0.51074			Yilgarn Craton - Youanmi Terrane
GSWA	1078		-25.9869	127.513	89.45	-6.67137	0.512296			Musgrave Province
GSWA	1065		-26.191	127.175	90.84	-10.2997	0.51211			Bentley Basin
GSWA	1077		-26.0335	127.433	91.1	-9.61692	0.512145			Musgrave Province
GSWA	1077		-26.0257	127.459	91.21	-8.52453	0.512201			Musgrave Province
GSWA	1077		-26.1089	127.223	91.35	-9.81199	0.512135			Musgrave Province
GSWA	1077		-26.0276	127.217	91.38	-8.93418	0.51218			Musgrave Province
GSWA	1077		-26.0501	127.426	91.83	-9.2853	0.512162			Musgrave Province
GSWA	1063		-26.0575	127.501	92.57	-10.2997	0.51211			Musgrave Province
GSWA	1047		-26.1246	126.703	92.73	-9.36333	0.512158			Musgrave Province
GSWA	1077		-26.2504	127.365	93.75	-14.6107	0.511889			Musgrave Province
GSWA	2654		-33.2873	117.749	94.44	-36.5365	0.510765			Yilgarn Craton - Youanmi Terrane
GSWA	2639		-32.1641	118.451	95.47	-37.2778	0.510727			Yilgarn Craton - Youanmi Terrane
GSWA	1071		-26.0934	127.216	95.58	-10.0656	0.512122			Bentley Basin
GSWA	1063		-26.1088	127.455	95.64	-11.6261	0.512042			Musgrave Province
GSWA	1182		-30.4786	127.086	95.69	-17.6928	0.511731			Madura Province
GSWA	1077		-26.0611	127.472	96.37	-10.6313	0.512093			Musgrave Province
GSWA	1180		-30.6172	128.176	97.23	-13.2452	0.511959			Centralian Superbasin
GSWA	1077		-26.0262	127.494	99.03	-10.2997	0.51211			Musgrave Province
GSWA	1078		-26.1241	127.521	99.11	-10.0266	0.512124			Musgrave Province
[truncated: 700 more rows]

## Sheet: Pivot - Nd averages by region
Row Labels	Average of 87Sr/86Sr	Average of εNd	Average of Nd (ppm)	Average of Sr (ppm)
Aileron Province		-11.5698	31.2622
Albany-Fraser Orogen - East		-19.7449	27.4863	149.9
Albany-Fraser Orogen - West		-28.37	32.5506
Amadeus Basin		-24.0521	6.75
Arid Basin		-14.7407	30.0033
Ashburton Basin		-16.174	26.4814
Barren Basin		-27.8071	30.31
Bentley Basin		-10.77	103.31
Blair Basin		-23.3986	33.995
Broken Ridge	0.705767	-1.06	11.6818	242.732
Bunbury Basalt	0.707248	-1.62752	13.8556	203.178
Canning Basin		-7.51195	23.2191
Capricorn Orogen		-12.9077	19.9439
Central Kerguelen Plateau / Elan Bank	0.711032	-3.21719	40.944	342.662
Centralian Superbasin		-15.0754	52.8371
Collier Basin		-7.33136	27.3367
Coompana Province		-14.9803	40.1542
Emu Pool Supersuite		-38.9651	8.23
Esperance Supersuite		-24.6373	55.5875
Fortescue Basin		-20.588	27.8761
Gascoyne Province		-22.8686	33.6876
Glenburgh Terrane		-26.1705	32.98
Granites-Tanami Orogen		-24.5446	30.19
Halls Creek Orogen		-23.961	26.4533
Hamersley Basin		-22.116	23.4217
Kimberley Basin		-29.0653	16.35
Lamboo Province, Western Zone		-21.0675	37.895
Leeuwin Block	0.765744	-12.721	83.9313	#DIV/0!
Madura Province		-9.59786	25.5623
Mallina Basin		-27.3794	13.0157
Marnda Moorn Large Igneous Province		-9.14876	41.7
Moodini Supersuite		-14.322	58.224
Mosquito Creek Basin		-35.8343	27.74
Murraba Basin		-27.1342	12.06
Musgrave Province		-10.9847	59.3762
Narimbunna Dolerite		-12.0748	16.16
Naturaliste Plateau	0.7093	-3.89199	18.4609	200.305
North Australian Craton		-15.0443	45.9639
Northern Kerguelen Plateau	0.79191	-1.0853	58.2661	264.017
Paterson Orogen		-14.415	29.545
Perth Basin	0.797676	-7.2956	25.25	#DIV/0!
Pilbara Craton		-24.0107	19.2921
Pilbara Craton, Rocklea Inlier		-41.7254	35.115
Pilbara Craton, Sylvania Inlier		-33.1384	15.858
Pilbara Craton, Wyloo Inlier		-19.741	14.22
Pinjarra Orogen		-19.7488	37.706
Rudall Province		-19.7245	33.4362
Southern Carnarvon Basin		-22.1859	30.09
Southern Kerguelen Plateau	0.70689	-3.32437	15.35	266.117
Split Rock Supersuite		0.916826	9.97
Talbot and Connaughton Terranes		-25.5601	30.1846
Tambina Supersuite		-38.8578	33.66
Thirty Three Supersuite		-16.9515	4.13
Tropicana Zone		-28.4509	19.005
Turee Creek Basin		-19.5304	16.613
Waldburg Dolerite		-4.18749	9.27667
Warakurna Large Igneous Province		-11.5286	42.48
Warumpi Province		-17.5562	33.8843
Widgiemooltha Large Igneous Province		-27.8949	26.12
Yilgarn Craton - Eastern Goldfields Superterrane	0.794223	-24.0095	28.1816	384.2
Yilgarn Craton - Narryer Terrane		-43.1009	40.621
Yilgarn Craton - Southwest Terrane	0.785956	-29.6831	32.1685	#DIV/0!
Yilgarn Craton - Youanmi Terrane	0.753912	-29.069	28.2589	81.05
Grand Total	0.74314	-21.41	32.3241	232.108
Average Kerguelen	0.736611	-2.54228	38.1867	290.932
Average Yilgarn Southwest and Youanmi	0.769934	-29.3761	30.2137	81.05

## Sheet: eNd for map
Paper	Location	Material	Age	Sample identifier	Lat	Long	Nd (ppm)	εNd	143Nd/144Nd
GSWA	Aileron Province	meta-igneous felsic intrusive	1773		-22.335	128.101	40.09	-23.3108	0.511443
GSWA	Aileron Province	meta-igneous felsic intrusive	1640		-23.1209	128.854	34.18	-19.4679	0.51164
GSWA	Aileron Province	igneous granitic	1640		-23.1207	128.854	163.37	-17.3027	0.511751
GSWA	Aileron Province	meta-igneous felsic intrusive	1640		-23.1207	128.854	79.69	-14.6302	0.511888
GSWA	Aileron Province	meta-igneous felsic intrusive	1639		-22.9328	128.138	40	-18.9803	0.511665
GSWA	Aileron Province	igneous felsic volcanic	1677		-22.8274	127.658	44.99	-17.0296	0.511765
GSWA	Aileron Province	meta-igneous felsic intrusive	1771		-22.6819	128.481	18.99	-26.1003	0.5113
GSWA	Aileron Province	igneous granitic	1640		-22.6819	128.481	7.42	-32.206	0.510987
GSWA	Aileron Province	metasedimentary siliciclastic	1775		-22.2144	128.211	8.4	-23.7985	0.511418
GSWA	Aileron Province	meta-igneous mafic intrusive	1640		-22.8769	127.686	19.7	-11.6261	0.512042
GSWA	Aileron Province	igneous mafic intrusive	976		-22.8541	127.752	4.32	6.43729	0.512968
GSWA	Aileron Province	igneous mafic intrusive	976		-22.8541	127.752	4.39	5.77405	0.512934
GSWA	Aileron Province	igneous mafic intrusive	1610		-22.6819	128.481	5.33	2.98456	0.512791
GSWA	Aileron Province	igneous mafic intrusive	1640		-22.6819	128.481	42.5	-18.6096	0.511684
GSWA	Aileron Province	igneous mafic intrusive	1610		-22.6819	128.481	4.69	5.618	0.512926
GSWA	Aileron Province	meta-igneous mafic intrusive	1880		-22.2924	128.224	12.17	-1.89217	0.512541
GSWA	Aileron Province	meta-igneous mafic intrusive	1880		-22.2924	128.224	26.53	-7.33461	0.512262
GA Shen-Su Sun	Aileron Province	igneous mafic intrusive	976		-22.8369	127.895	5.96	3.21865	0.512803
GSWA	Recherche Supersuite	igneous granitic	1297		-32.1141	123.171	30.32	-16.5809	0.511788
GSWA	Recherche Supersuite	meta-igneous felsic intrusive	1297		-32.3701	122.925	32.31	-18.6096	0.511684
GSWA	Recherche Supersuite	igneous granitic	1320		-32.5109	123.337	31.93	-27.5438	0.511226
GSWA	Recherche Supersuite	meta-igneous felsic intrusive	1317		-32.6355	123.03	37.27	-18.9217	0.511668
GSWA	Recherche Supersuite	meta-igneous felsic intrusive	1299		-32.4422	123.069	34.84	-22.7451	0.511472
GSWA	Recherche Supersuite	meta-igneous felsic intrusive	1323		-34.0044	122.169	24.55	-21.2626	0.511548
GSWA	Recherche Supersuite	meta-igneous felsic intrusive	1326		-30.2743	124.959	50.07	-25.1444	0.511349
GSWA	Albanyâ€“Fraser Orogen	meta-igneous felsic intrusive	1175		-33.218	123.448	13.55	-8.73911	0.51219
GSWA	Albanyâ€“Fraser Orogen	meta-igneous felsic intrusive	1304		-33.935	122.594	59.97	-23.3303	0.511442
GSWA	Albanyâ€“Fraser Orogen	meta-igneous felsic intrusive	1193		-33.9241	122.35	418.95	-25.6126	0.511325
GSWA	Albanyâ€“Fraser Orogen	meta-igneous felsic intrusive	1300		-33.9068	123.352	105.73	-23.4473	0.511436
GSWA	Albanyâ€“Fraser Orogen	meta-igneous felsic intrusive	1167		-33.8944	122.895	150.79	-24.5592	0.511379
GSWA	Albanyâ€“Fraser Orogen	meta-igneous felsic intrusive	1173		-33.8804	123.005	136.69	-20.7164	0.511576
GSWA	Albanyâ€“Fraser Orogen	meta-igneous felsic intrusive	1283		-33.771	121.921	44.71	-20.9505	0.511564
GSWA	Albanyâ€“Fraser Orogen	meta-igneous felsic intrusive	1314		-33.6309	123.877	49.02	-15.9177	0.511822
GSWA	Albanyâ€“Fraser Orogen	igneous granitic	1322		-33.6156	123.657	29.6	-16.6199	0.511786
GSWA	Albanyâ€“Fraser Orogen	meta-igneous felsic intrusive	1320		-33.3734	122.813	158.17	-25.6906	0.511321
GSWA	Albanyâ€“Fraser Orogen	igneous granitic	1170		-33.1638	122.774	124.63	-21.7893	0.511521
GSWA	Albanyâ€“Fraser Orogen	meta-igneous felsic intrusive	1320		-32.5097	123.341	52.37	-22.3745	0.511491
GSWA	Albanyâ€“Fraser Orogen	meta-igneous felsic intrusive	1306		-32.2258	122.853	1.49	-21.7307	0.511524
GSWA	Albanyâ€“Fraser Orogen	meta-igneous felsic intrusive	1306		-32.2171	122.84	11.13	-18.0829	0.511711
GSWA	Albanyâ€“Fraser Orogen	meta-igneous felsic intrusive	1306		-32.2171	122.84	35.61	-19.8971	0.511618
GSWA	Albanyâ€“Fraser Orogen	meta-igneous felsic intrusive	1664		-31.3096	123.483	52.12	-21.9258	0.511514
Nelson, DR, Myers, JS and Nutman, AP 1995, Chronology and evolution of the Middle Proterozoic Albany-Fraser Orogen, Western Australia: Australian Journal of Earth Sciences, v. 42, p. 481â€“495.	Albanyâ€“Fraser Orogen	igneous granitic	1135		-32.4487	123.868	110.86	-26.588	0.511275
Nelson, DR, Myers, JS and Nutman, AP 1995, Chronology and evolution of the Middle Proterozoic Albany-Fraser Orogen, Western Australia: Australian Journal of Earth Sciences, v. 42, p. 481â€“495.	Albanyâ€“Fraser Orogen	meta-igneous felsic intrusive	1299		-33.4487	122.135	36.94	-15.9957	0.511818
Nelson, DR, Myers, JS and Nutman, AP 1995, Chronology and evolution of the Middle Proterozoic Albany-Fraser Orogen, Western Australia: Australian Journal of Earth Sciences, v. 42, p. 481â€“495.	Albanyâ€“Fraser Orogen	meta-igneous felsic intrusive	1671		-33.8321	121.435	112.91	-28.3241	0.511186
Nelson, DR, Myers, JS and Nutman, AP 1995, Chronology and evolution of the Middle Proterozoic Albany-Fraser Orogen, Western Australia: Australian Journal of Earth Sciences, v. 42, p. 481â€“495.	Albanyâ€“Fraser Orogen	meta-igneous felsic intrusive	1670		-32.0987	122.651	37.98	-21.3601	0.511543
Nelson, DR, Myers, JS and Nutman, AP 1995, Chronology and evolution of the Middle Proterozoic Albany-Fraser Orogen, Western Australia: Australian Journal of Earth Sciences, v. 42, p. 481â€“495.	Albanyâ€“Fraser Orogen	meta-igneous felsic intrusive	1330		-33.8987	123.335	35.03	-16.5419	0.51179
Nelson, DR, Myers, JS and Nutman, AP 1995, Chronology and evolution of the Middle Proterozoic Albany-Fraser Orogen, Western Australia: Australian Journal of Earth Sciences, v. 42, p. 481â€“495.	Albanyâ€“Fraser Orogen	meta-igneous felsic intrusive	1299		-33.3987	121.385	12.41	-36.5365	0.510765
GA Shen-Su Sun	Albanyâ€“Fraser Orogen	igneous granitic	1184		-34.6821	117.968	5.11	-29.9041	0.511105
Nelson, DR, Myers, JS and Nutman, AP 1995, Chronology and evolution of the Middle Proterozoic Albany-Fraser Orogen, Western Australia: Australian Journal of Earth Sciences, v. 42, p. 481â€“495.	Albanyâ€“Fraser Orogen	meta-igneous felsic intrusive	2631		-33.4487	120.851	87.05	-50.5035	0.510049
GA Shen-Su Sun	Albanyâ€“Fraser Orogen	igneous granitic	1196		-34.4988	118.901	2.15	-32.1669	0.510989
Fletcher, IR, Wilde, SA, Libby, WG and Rosman, KJR 1983b, Sm-Nd model ages across the margins of the Archaean Yilgarn Block, Western Australiaâ€”II; southwest transect into the Proterozoic Albany-Fraser Province: Australian Journal of Earth Sciences, v.	Albanyâ€“Fraser Orogen	igneous granitic	1180		-34.7542	116.075	64	-23.7009	0.511423
Fletcher, IR, Wilde, SA, Libby, WG and Rosman, KJR 1983b, Sm-Nd model ages across the margins of the Archaean Yilgarn Block, Western Australiaâ€”II; southwest transect into the Proterozoic Albany-Fraser Province: Australian Journal of Earth Sciences, v.	Albanyâ€“Fraser Orogen	igneous granitic	1180		-34.9506	116.596	87	-22.8231	0.511468
Nelson, DR, Myers, JS and Nutman, AP 1995, Chronology and evolution of the Middle Proterozoic Albany-Fraser Orogen, Western Australia: Australian Journal of Earth Sciences, v. 42, p. 481â€“495.	Albanyâ€“Fraser Orogen	igneous granitic	1138		-33.8654	121.901	59.62	-28.5387	0.511175
Nelson, DR, Myers, JS and Nutman, AP 1995, Chronology and evolution of the Middle Proterozoic Albany-Fraser Orogen, Western Australia: Australian Journal of Earth Sciences, v. 42, p. 481â€“495.	Albanyâ€“Fraser Orogen	meta-igneous felsic intrusive	2595		-33.9321	120.568	58.93	-39.5796	0.510609
Nelson, DR, Myers, JS and Nutman, AP 1995, Chronology and evolution of the Middle Proterozoic Albany-Fraser Orogen, Western Australia: Australian Journal of Earth Sciences, v. 42, p. 481â€“495.	Albanyâ€“Fraser Orogen	meta-igneous felsic intrusive	2577		-33.5154	120.968	11.31	-37.0827	0.510737
GA Shen-Su Sun	Albanyâ€“Fraser Orogen	meta-igneous felsic intrusive	3110		-34.4654	118.835	9.75	-26.6075	0.511274
GA Shen-Su Sun	Albanyâ€“Fraser Orogen	meta-igneous felsic intrusive	1180		-34.4654	118.835	5.67	-30.3723	0.511081
Fletcher, IR, Wilde, SA, Libby, WG and Rosman, KJR 1983b, Sm-Nd model ages across the margins of the Archaean Yilgarn Block, Western Australiaâ€”II; southwest transect into the Proterozoic Albany-Fraser Province: Australian Journal of Earth Sciences, v.	Albanyâ€“Fraser Orogen	meta-igneous felsic intrusive	1310		-34.5231	116.164	38	-19.6045	0.511633
Fletcher, IR, Wilde, SA, Libby, WG and Rosman, KJR 1983b, Sm-Nd model ages across the margins of the Archaean Yilgarn Block, Western Australiaâ€”II; southwest transect into the Proterozoic Albany-Fraser Province: Australian Journal of Earth Sciences, v.	Albanyâ€“Fraser Orogen	meta-igneous felsic intrusive	1310		-34.4155	116.217	36	-21.5357	0.511534
GA Shen-Su Sun	Albanyâ€“Fraser Orogen	meta-igneous felsic intrusive	1190		-34.6821	117.968	90.78	-24.1886	0.511398
GA Shen-Su Sun	Albanyâ€“Fraser Orogen	meta-igneous felsic intrusive	1190		-34.8321	116.785	76.97	-25.0274	0.511355
GSWA	Albanyâ€“Fraser Orogen	igneous mafic intrusive	1450		-23.9405	115.529	31.53	-8.38799	0.512208
GSWA	Albanyâ€“Fraser Orogen	meta-igneous mafic intrusive	1195		-33.9723	122.271	26.43	-18.8437	0.511672
GSWA	Albanyâ€“Fraser Orogen	meta-igneous mafic intrusive	1200		-33.9213	120.56	7.5	-3.74533	0.512446
GSWA	Albanyâ€“Fraser Orogen	meta-igneous mafic intrusive	1200		-33.8498	121.267	11.35	-14.8058	0.511879
GSWA	Albanyâ€“Fraser Orogen	meta-igneous mafic intrusive	1276		-32.9747	122.769	14.8	-8.83664	0.512185
GSWA	Albanyâ€“Fraser Orogen	meta-igneous mafic intrusive	1276		-32.9747	122.769	11.01	-8.95369	0.512179
GSWA	Albanyâ€“Fraser Orogen	meta-igneous mafic intrusive	1312		-32.2331	122.857	8.31	-5.3254	0.512365
GSWA	Albanyâ€“Fraser Orogen	igneous mafic intrusive	1300		-32.2292	122.899	18.5	-15.8591	0.511825
GSWA	Albanyâ€“Fraser Orogen	igneous mafic intrusive	1300		-32.2292	122.899	9.71	-9.20728	0.512166
GSWA	Albanyâ€“Fraser Orogen	igneous mafic intrusive	1300		-32.2292	122.907	21.63	-16.1713	0.511809
GSWA	Albanyâ€“Fraser Orogen	igneous mafic intrusive	1300		-32.2292	122.894	37.18	-15.391	0.511849
GSWA	Albanyâ€“Fraser Orogen	igneous mafic intrusive	1300		-32.2292	122.894	28.79	-9.71446	0.51214
GSWA	Albanyâ€“Fraser Orogen	igneous mafic intrusive	1300		-32.2292	122.903	10.61	-11.8797	0.512029
GSWA	Albanyâ€“Fraser Orogen	meta-igneous mafic intrusive	1312		-32.226	122.854	13.98	-10.1241	0.512119
GSWA	Albanyâ€“Fraser Orogen	meta-igneous mafic intrusive	1312		-32.2171	122.84	21.32	-9.20728	0.512166
GSWA	Albanyâ€“Fraser Orogen	meta-igneous	1170		-32.1657	125.125	134.78	-20.6969	0.511577
GSWA	Albanyâ€“Fraser Orogen	meta-igneous	1170		-32.1657	125.125	160.5	-20.8724	0.511568
GSWA	Albanyâ€“Fraser Orogen	meta-igneous mafic intrusive	1299		-32.1128	123.027	15.59	-8.58305	0.512198
GSWA	Albanyâ€“Fraser Orogen	meta-igneous mafic intrusive	1299		-32.0509	123.11	9.1	-8.89517	0.512182
GSWA	Albanyâ€“Fraser Orogen	meta-igneous mafic intrusive	1312		-32.041	122.794	26.29	-12.4259	0.512001
GSWA	Albanyâ€“Fraser Orogen	meta-igneous mafic intrusive	1312		-32.0401	122.793	29.73	-12.7575	0.511984
GSWA	Albanyâ€“Fraser Orogen	meta-igneous mafic intrusive	1312		-32.0292	122.812	16.49	-8.40749	0.512207
GSWA	Albanyâ€“Fraser Orogen	meta-igneous mafic intrusive	1312		-32.0275	122.812	20.3	-11.8797	0.512029
GSWA	Albanyâ€“Fraser Orogen	meta-igneous mafic intrusive	1312		-31.8173	123.2	1.25	-0.741264	0.5126
GSWA	Albanyâ€“Fraser Orogen	meta-igneous mafic intrusive	1312		-31.8173	123.2	2.48	-6.12518	0.512324
GSWA	Albanyâ€“Fraser Orogen	igneous mafic intrusive	1664		-31.3528	123.434	13.18	-11.1775	0.512065
GSWA	Albanyâ€“Fraser Orogen	igneous mafic intrusive	1664		-31.3528	123.434	13.35	-12.0163	0.512022
GSWA	Albanyâ€“Fraser Orogen	meta-igneous mafic intrusive	1664		-31.3202	123.484	43.6	-18.1024	0.51171
GSWA	Albanyâ€“Fraser Orogen	meta-igneous mafic intrusive	1664		-31.3202	123.484	15.07	-11.7237	0.512037
Fletcher, IR, Wilde, SA, Libby, WG and Rosman, KJR 1983b, Sm-Nd model ages across the margins of the Archaean Yilgarn Block, Western Australiaâ€”II; southwest transect into the Proterozoic Albany-Fraser Province: Australian Journal of Earth Sciences, v.	Albanyâ€“Fraser Orogen	metasedimentary siliciclastic	1330		-34.9806	116.692	18.4	-25.281	0.511342
Fletcher, IR, Wilde, SA, Libby, WG and Rosman, KJR 1983b, Sm-Nd model ages across the margins of the Archaean Yilgarn Block, Western Australiaâ€”II; southwest transect into the Proterozoic Albany-Fraser Province: Australian Journal of Earth Sciences, v.	Albanyâ€“Fraser Orogen	metasedimentary siliciclastic	1330		-34.9972	116.725	18.1	-20.8139	0.511571
Fletcher, IR, Wilde, SA, Libby, WG and Rosman, KJR 1983b, Sm-Nd model ages across the margins of the Archaean Yilgarn Block, Western Australiaâ€”II; southwest transect into the Proterozoic Albany-Fraser Province: Australian Journal of Earth Sciences, v.	Albanyâ€“Fraser Orogen	metasedimentary siliciclastic	1330		-34.35	116.05	21.3	-39.1894	0.510629
Fletcher, IR, Wilde, SA, Libby, WG and Rosman, KJR 1983b, Sm-Nd model ages across the margins of the Archaean Yilgarn Block, Western Australiaâ€”II; southwest transect into the Proterozoic Albany-Fraser Province: Australian Journal of Earth Sciences, v.	Albanyâ€“Fraser Orogen	metasedimentary siliciclastic	1330		-34.8414	116.025	15.9	-38.7603	0.510651
Nelson, DR, Myers, JS and Nutman, AP 1995, Chronology and evolution of the Middle Proterozoic Albany-Fraser Orogen, Western Australia: Australian Journal of Earth Sciences, v. 42, p. 481â€“495.	Albanyâ€“Fraser Orogen	metasedimentary siliciclastic	1560		-33.7987	123.701	31.29	-22.4915	0.511485
Wyche, S, Kirkland, CL, Riganti, A, Pawley, MJ, Belousova, E and Wingate, MTD 2012, Isotopic constraints on stratigraphy in the central and eastern Yilgarn Craton, Western Australia: Australian Journal of Earth Sciences, v. 59, p. 657â€“670.	Albanyâ€“Fraser Orogen, Northern Foreland	meta-igneous felsic intrusive	2658		-33.9208	120.561	81.33	-32.8497	0.510954
Wyche, S, Kirkland, CL, Riganti, A, Pawley, MJ, Belousova, E and Wingate, MTD 2012, Isotopic constraints on stratigraphy in the central and eastern Yilgarn Craton, Western Australia: Australian Journal of Earth Sciences, v. 59, p. 657â€“670.	Albanyâ€“Fraser Orogen, Northern Foreland	meta-igneous felsic intrusive	2660		-33.9229	120.559	38.41	-43.598	0.510403
GSWA	Albanyâ€“Fraser Orogen, Northern Foreland	meta-igneous felsic intrusive	2718		-33.1912	121.553	16.7	-24.6568	0.511374
Wyche, S, Kirkland, CL, Riganti, A, Pawley, MJ, Belousova, E and Wingate, MTD 2012, Isotopic constraints on stratigraphy in the central and eastern Yilgarn Craton, Western Australia: Australian Journal of Earth Sciences, v. 59, p. 657â€“670.	Albanyâ€“Fraser Orogen, Northern Foreland	meta-igneous felsic intrusive	2661		-33.6544	121.261	22.56	-38.019	0.510689
Wyche, S, Kirkland, CL, Riganti, A, Pawley, MJ, Belousova, E and Wingate, MTD 2012, Isotopic constraints on stratigraphy in the central and eastern Yilgarn Craton, Western Australia: Australian Journal of Earth Sciences, v. 59, p. 657â€“670.	Albanyâ€“Fraser Orogen, Northern Foreland	meta-igneous felsic intrusive	2681		-34.4034	118.727	37.36	-44.7099	0.510346
Mole, DR, Fiorentini, ML, Cassidy, KF, Kirkland, CL, Thebaud, N, McCuaig, TC, Doublier, MP, Duuring, P, Romano, SS, Maas, R, Belousova, E, Barnes, SJ, Miller, J 2015, Crustal evolution, intra-cratonic architecture and the metallogeny of an Archaean crato	Albanyâ€“Fraser Orogen, Northern Foreland	meta-igneous felsic intrusive	2631		-33.4511	120.847	8.47	-39.5016	0.510613
GSWA	Biranup Zone	meta-igneous felsic intrusive	1658		-32.5556	122.904	49.12	-22.6671	0.511476
GSWA	Biranup Zone	meta-igneous felsic intrusive	1703		-33.0603	122.157	49.22	-21.4381	0.511539
GSWA	Biranup Zone	meta-igneous felsic intrusive	1670		-34.4805	119.386	18.01	-29.4945	0.511126
GSWA	Biranup Zone	meta-igneous felsic intrusive	1669		-32.6428	122.334	41.56	-22.6671	0.511476
GSWA	Biranup Zone	meta-igneous felsic intrusive	1666		-30.9135	123.645	24.09	-22.2184	0.511499
GSWA	Biranup Zone	igneous granitic	1679		-31.3095	123.483	16	-21.204	0.511551
GSWA	Biranup Zone	meta-igneous felsic intrusive	1689		-34.442	119.399	8.86	-28.1095	0.511197
GSWA	Biranup Zone	meta-igneous felsic intrusive	2684		-32.6014	122.924	33.36	-28.1485	0.511195
GSWA	Biranup Zone	meta-igneous felsic intrusive	1668		-31.3095	123.483	54.68	-21.4381	0.511539
GSWA	Biranup Zone	meta-igneous felsic intrusive	1668		-31.1861	123.422	42	-19.4874	0.511639
GSWA	Biranup Zone	meta-igneous felsic intrusive	1667		-30.9134	123.644	26.11	-22.7256	0.511473
GSWA	Biranup Zone	meta-igneous felsic intrusive	1761		-28.8896	124.8	24.04	-30.0797	0.511096
GSWA	Biranup Zone	meta-igneous felsic intrusive	1689		-29.1806	124.899	42.59	-24.7348	0.51137
GSWA	Biranup Zone	meta-igneous felsic intrusive	1675		-30.9123	123.647	24.19	-20.6969	0.511577
GSWA	Biranup Zone	meta-igneous felsic intrusive	1667		-33.1912	121.553	28.5	-24.1886	0.511398
GSWA	Biranup Zone	meta-igneous felsic intrusive	1685		-33.1617	122.14	12.41	-23.2913	0.511444
GSWA	Biranup Zone	meta-igneous felsic intrusive	1683		-30.8786	123.631	51.01	-23.4473	0.511436
GSWA	Biranup Zone	igneous granitic	1671		-31.3193	123.483	9.54	-20.7164	0.511576
GSWA	Biranup Zone	meta-igneous felsic intrusive	1694		-29.1863	124.896	113.65	-27.4658	0.51123
GSWA	Biranup Zone	meta-igneous felsic intrusive	1674		-32.0788	122.669	38.84	-22.3159	0.511494
GSWA	Biranup Zone	meta-igneous felsic intrusive	1670		-31.1848	123.422	12.71	-20.4823	0.511588
GSWA	Biranup Zone	meta-igneous felsic intrusive	1665		-31.3189	123.485	27.68	-20.7944	0.511572
GSWA	Biranup Zone	meta-igneous felsic intrusive	1660		-31.3104	123.484	26.75	-23.9935	0.511408
GSWA	Biranup Zone	meta-igneous felsic intrusive	1676		-30.8928	123.657	46.88	-19.741	0.511626
GSWA	Biranup Zone	meta-igneous felsic intrusive	1627		-29.1617	124.724	57.36	-22.2769	0.511496
GSWA	Biranup Zone	meta-igneous felsic intrusive	1671		-29.1844	124.888	50.37	-24.6568	0.511374
GSWA	Biranup Zone	meta-igneous felsic intrusive	1689		-29.1806	124.899	33.85	-24.9689	0.511358
GSWA	Biranup Zone	meta-igneous felsic intrusive	1708		-28.9841	124.661	25.27	-23.1352	0.511452
GSWA	Biranup Zone	metasedimentary siliciclastic	1629		-31.3212	123.484	15.4	-22.9402	0.511462
GSWA	Biranup Zone	metasedimentary siliciclastic	1213		-32.959	122.156	43.49	-20.0141	0.511612
GSWA	Biranup Zone	meta-igneous mafic intrusive	1664		-31.3181	123.485	9.24	-14.0645	0.511917
GSWA	Biranup Zone	meta-igneous mafic intrusive	1671		-31.3518	123.435	44.2	-18.4536	0.511692
GSWA	Biranup Zone	metasedimentary siliciclastic	1689		-30.9137	123.646	18.87	-26.9586	0.511256
GSWA	Fraser Zone	igneous granitic	1293		-32.0469	122.795	30.83	-13.6354	0.511939
GSWA	Fraser Zone	meta-igneous felsic intrusive	1310		-31.9584	123.076	24.35	-15.9177	0.511822
GSWA	Fraser Zone	meta-igneous felsic intrusive	1298		-31.8536	123.033	59.04	-13.3232	0.511955
GSWA	Fraser Zone	meta-igneous mafic intrusive	1292		-31.9699	122.885	27.31	-12.9331	0.511975
GSWA	Fraser Zone	igneous mafic intrusive	1299		-32.1125	123.022	8	-16.4053	0.511797
GSWA	Fraser Zone	igneous mafic intrusive	1300		-30.7068	124.077	0.47	-13.8304	0.511929
GSWA	Fraser Zone	igneous mafic intrusive	1300		-30.7068	124.077	3.11	8.40749	0.513069
GSWA	Fraser Zone	igneous mafic intrusive	1300		-30.7068	124.077	1.35	-3.17963	0.512475
V. Taranovic, Stephen J. Barnes, K. Baublys, K. Bathgate & M. L. Fiorentini (2022) Isotopic investigations of the Nova-Bollinger Ni–Cu–Co deposit in the Fraser Zone, Albany-Fraser Orogen, Western Australia, Australian Journal of Earth Sciences, 69:8, 1177-1196, DOI: 10.1080/08120099.2022.2076741	Fraser Zone, Albany-Fraser Orogen	Marble gneiss	1304 Ma	SFRD0058-156.9 - Nova Bollinger	-31.8173	123.201	13700	-21.087	0.511557	276000	0.718788
Taranovic, V., Stephen J. Barnes, K. Baublys, K. Bathgate & M. L. Fiorentini (2022) Isotopic investigations of the Nova-Bollinger Ni–Cu–Co deposit in the Fraser Zone, Albany-Fraser Orogen, Western Australia, Australian Journal of Earth Sciences, 69:8, 1177-1196, DOI: 10.1080/08120099.2022.2076741	Fraser Zone, Albany-Fraser Orogen			A365582 - Rockford	-30.7361	124.443	8880	-18.0829	0.511711	165200	0.733068
Taranovic, V., Stephen J. Barnes, K. Baublys, K. Bathgate & M. L. Fiorentini (2022) Isotopic investigations of the Nova-Bollinger Ni–Cu–Co deposit in the Fraser Zone, Albany-Fraser Orogen, Western Australia, Australian Journal of Earth Sciences, 69:8, 1177-1196, DOI: 10.1080/08120099.2022.2076741	Fraser Zone, Albany-Fraser Orogen			A365593 - Cobra	-29.7487	124.509	5200	-13.4208	0.51195	94910	0.718632
Taranovic, V., Stephen J. Barnes, K. Baublys, K. Bathgate & M. L. Fiorentini (2022) Isotopic investigations of the Nova-Bollinger Ni–Cu–Co deposit in the Fraser Zone, Albany-Fraser Orogen, Western Australia, Australian Journal of Earth Sciences, 69:8, 1177-1196, DOI: 10.1080/08120099.2022.2076741	Fraser Zone, Albany-Fraser Orogen			A365608 - Plato	-32.2292	122.903	30410	-13.3623	0.511953	79680	0.714287
Taranovic, V., Stephen J. Barnes, K. Baublys, K. Bathgate & M. L. Fiorentini (2022) Isotopic investigations of the Nova-Bollinger Ni–Cu–Co deposit in the Fraser Zone, Albany-Fraser Orogen, Western Australia, Australian Journal of Earth Sciences, 69:8, 1177-1196, DOI: 10.1080/08120099.2022.2076741	Fraser Zone, Albany-Fraser Orogen			NOR06514 - Centauri	-32.3999	122.777	7500	-11.0604	0.512071	195000	0.707361
Taranovic, V., Stephen J. Barnes, K. Baublys, K. Bathgate & M. L. Fiorentini (2022) Isotopic investigations of the Nova-Bollinger Ni–Cu–Co deposit in the Fraser Zone, Albany-Fraser Orogen, Western Australia, Australian Journal of Earth Sciences, 69:8, 1177-1196, DOI: 10.1080/08120099.2022.2076741	Fraser Zone, Albany-Fraser Orogen	Ol g'norite	1304 Ma	SFRD0273-434.05 - Nova-Bollinger	-31.8173	123.201	5580	-10.9239	0.512078	127300	0.710099
Taranovic, V., Stephen J. Barnes, K. Baublys, K. Bathgate & M. L. Fiorentini (2022) Isotopic investigations of the Nova-Bollinger Ni–Cu–Co deposit in the Fraser Zone, Albany-Fraser Orogen, Western Australia, Australian Journal of Earth Sciences, 69:8, 1177-1196, DOI: 10.1080/08120099.2022.2076741	Fraser Zone, Albany-Fraser Orogen	Peridotite	1304 Ma	SFRD0119-234 - Nova-Bollinger	-31.8173	123.201	5330	-10.0461	0.512123	92110	0.710975
Taranovic, V., Stephen J. Barnes, K. Baublys, K. Bathgate & M. L. Fiorentini (2022) Isotopic investigations of the Nova-Bollinger Ni–Cu–Co deposit in the Fraser Zone, Albany-Fraser Orogen, Western Australia, Australian Journal of Earth Sciences, 69:8, 1177-1196, DOI: 10.1080/08120099.2022.2076741	Fraser Zone, Albany-Fraser Orogen	Ol g'norite	1304 Ma	SFRD0296-266.1 - Nova-Bollinger	-31.8173	123.201	1300	-9.44136	0.512154	252540	0.705926
Taranovic, V., Stephen J. Barnes, K. Baublys, K. Bathgate & M. L. Fiorentini (2022) Isotopic investigations of the Nova-Bollinger Ni–Cu–Co deposit in the Fraser Zone, Albany-Fraser Orogen, Western Australia, Australian Journal of Earth Sciences, 69:8, 1177-1196, DOI: 10.1080/08120099.2022.2076741	Fraser Zone, Albany-Fraser Orogen	Peridotite	1304 Ma	SFRD0296-198.7 - Nova-Bollinger	-31.8173	123.201	3000	-8.05637	0.512225	55140	0.70651
Taranovic, V., Stephen J. Barnes, K. Baublys, K. Bathgate & M. L. Fiorentini (2022) Isotopic investigations of the Nova-Bollinger Ni–Cu–Co deposit in the Fraser Zone, Albany-Fraser Orogen, Western Australia, Australian Journal of Earth Sciences, 69:8, 1177-1196, DOI: 10.1080/08120099.2022.2076741	Fraser Zone, Albany-Fraser Orogen	Globular sulfide	1304 Ma	NB180614-4 - Nova Bollinger	-31.8173	123.201	4500	-7.56869	0.51225	80500	0.708462
Taranovic, V., Stephen J. Barnes, K. Baublys, K. Bathgate & M. L. Fiorentini (2022) Isotopic investigations of the Nova-Bollinger Ni–Cu–Co deposit in the Fraser Zone, Albany-Fraser Orogen, Western Australia, Australian Journal of Earth Sciences, 69:8, 1177-1196, DOI: 10.1080/08120099.2022.2076741	Fraser Zone, Albany-Fraser Orogen	Peridotite	1304 Ma	SFRD0058-295.15 - Nova Bollinger	-31.8173	123.201	2500	-6.43729	0.512308	47920	0.705596
Taranovic, V., Stephen J. Barnes, K. Baublys, K. Bathgate & M. L. Fiorentini (2022) Isotopic investigations of the Nova-Bollinger Ni–Cu–Co deposit in the Fraser Zone, Albany-Fraser Orogen, Western Australia, Australian Journal of Earth Sciences, 69:8, 1177-1196, DOI: 10.1080/08120099.2022.2076741	Fraser Zone, Albany-Fraser Orogen	Peridotite	1304 Ma	SFRD0058-304.6 - Nova Bollinger	-31.8173	123.201	5200	-5.22786	0.51237	74300	0.707344
Taranovic, V., Stephen J. Barnes, K. Baublys, K. Bathgate & M. L. Fiorentini (2022) Isotopic investigations of the Nova-Bollinger Ni–Cu–Co deposit in the Fraser Zone, Albany-Fraser Orogen, Western Australia, Australian Journal of Earth Sciences, 69:8, 1177-1196, DOI: 10.1080/08120099.2022.2076741	Fraser Zone, Albany-Fraser Orogen	Globular sulfide	1304 Ma	NB180614-6 - Nova Bollinger	-31.8173	123.201	5500	-4.7792	0.512393	28500	0.714419
Taranovic, V., Stephen J. Barnes, K. Baublys, K. Bathgate & M. L. Fiorentini (2022) Isotopic investigations of the Nova-Bollinger Ni–Cu–Co deposit in the Fraser Zone, Albany-Fraser Orogen, Western Australia, Australian Journal of Earth Sciences, 69:8, 1177-1196, DOI: 10.1080/08120099.2022.2076741	Fraser Zone, Albany-Fraser Orogen	Ol g'norite	1304 Ma	SFRD0296-300.25 - Nova Bollinger	-31.8173	123.201	1300	-4.74019	0.512395	148020	0.70611
Taranovic, V., Stephen J. Barnes, K. Baublys, K. Bathgate & M. L. Fiorentini (2022) Isotopic investigations of the Nova-Bollinger Ni–Cu–Co deposit in the Fraser Zone, Albany-Fraser Orogen, Western Australia, Australian Journal of Earth Sciences, 69:8, 1177-1196, DOI: 10.1080/08120099.2022.2076741	Fraser Zone, Albany-Fraser Orogen			NOR06657 - Crux	-32.3587	122.797	2990	-4.15498	0.512425	238800	0.705557
Taranovic, V., Stephen J. Barnes, K. Baublys, K. Bathgate & M. L. Fiorentini (2022) Isotopic investigations of the Nova-Bollinger Ni–Cu–Co deposit in the Fraser Zone, Albany-Fraser Orogen, Western Australia, Australian Journal of Earth Sciences, 69:8, 1177-1196, DOI: 10.1080/08120099.2022.2076741	Fraser Zone, Albany-Fraser Orogen	Peridotite	1304 Ma	SFRD0119-68.8 - Nova Bollinger	-31.8173	123.201	3020	-2.14576	0.512528	182300	0.706224
Taranovic, V., Stephen J. Barnes, K. Baublys, K. Bathgate & M. L. Fiorentini (2022) Isotopic investigations of the Nova-Bollinger Ni–Cu–Co deposit in the Fraser Zone, Albany-Fraser Orogen, Western Australia, Australian Journal of Earth Sciences, 69:8, 1177-1196, DOI: 10.1080/08120099.2022.2076741	Fraser Zone, Albany-Fraser Orogen			KCL2165 - Symons Hill	-	-	3930	1.52154	0.512716	94100	0.708423
Taranovic, V., Stephen J. Barnes, K. Baublys, K. Bathgate & M. L. Fiorentini (2022) Isotopic investigations of the Nova-Bollinger Ni–Cu–Co deposit in the Fraser Zone, Albany-Fraser Orogen, Western Australia, Australian Journal of Earth Sciences, 69:8, 1177-1196, DOI: 10.1080/08120099.2022.2076741	Fraser Zone, Albany-Fraser Orogen	Peridotite	1304 Ma	SFRD0296-163.8 - Nova Bollinger	-31.8173	123.201	800	2.28231	0.512755	27800	0.707269
Taranovic, V., Stephen J. Barnes, K. Baublys, K. Bathgate & M. L. Fiorentini (2022) Isotopic investigations of the Nova-Bollinger Ni–Cu–Co deposit in the Fraser Zone, Albany-Fraser Orogen, Western Australia, Australian Journal of Earth Sciences, 69:8, 1177-1196, DOI: 10.1080/08120099.2022.2076741	Fraser Zone, Albany-Fraser Orogen	Garnet Gneiss	1304 Ma	SFRD0272-526.7 - Nova Bollinger	-31.8173	123.201	5900	7.08102	0.513001	29100	0.720338
GSWA	Amadeus Basin (Phase 1)	sedimentary siliciclastic	1625		-22.8091	127.514	6.75	-24.0521	0.511405
GSWA	Arid Basin	meta-igneous felsic intrusive	1657		-29.4257	124.948	35.67	-23.3108	0.511443
GSWA	Arid Basin	metasedimentary siliciclastic	1533		-29.4099	124.948	42.29	-18.4536	0.511692
GSWA	Arid Basin	metasedimentary siliciclastic	1466		-29.4088	124.948	12.05	-2.45787	0.512512
GSWA	Ashburton Basin	igneous felsic volcanic	1806		-23.4018	116.935	24.9	-26.4319	0.511283
GSWA	Ashburton Basin	igneous granitic	1781		-21.714	116.055	53.54	-25.1249	0.51135
GSWA	Ashburton Basin	igneous mafic intrusive	755		-23.6541	117.377	30.08	-6.82743	0.512288
GSWA	Ashburton Basin	igneous mafic intrusive	1450		-23.4016	117.037	34.3	-16.0152	0.511817
GSWA	Ashburton Basin	igneous mafic intrusive	1450		-23.398	117.037	39.38	-8.17341	0.512219
GSWA	Ashburton Basin	igneous mafic intrusive	1070		-23.3721	117.1	28.35	-13.3818	0.511952
GSWA	Ashburton Basin	igneous mafic intrusive	1450		-23.2854	117.01	38.25	-8.09538	0.512223
GSWA	Ashburton Basin	igneous mafic intrusive	1450		-23.2816	116.707	41.25	-8.54404	0.5122
GSWA	Ashburton Basin	sedimentary siliciclastic	2208		-22.9212	117.046	26.8	-11.0019	0.512074
GSWA	Ashburton Basin	igneous mafic intrusive	1450		-22.9185	115.962	13.41	-8.50503	0.512202
GSWA	Ashburton Basin	igneous mafic intrusive	1450		-22.9185	115.962	12.66	-9.51939	0.51215
GSWA	Ashburton Basin	meta-igneous mafic volcanic	2208		-22.8877	116.862	11.08	-16.2103	0.511807
GSWA	Ashburton Basin	meta-igneous mafic volcanic	2208		-22.886	116.866	15.28	-17.8293	0.511724
GSWA	Ashburton Basin	meta-igneous mafic volcanic	2208		-22.8816	116.869	12.53	-15.9372	0.511821
GSWA	Ashburton Basin	igneous mafic volcanic	2208		-22.8764	116.883	24.15	-20.8724	0.511568
GSWA	Ashburton Basin	igneous mafic volcanic	2208		-22.8718	116.887	25.89	-22.8426	0.511467
GSWA	Ashburton Basin	igneous mafic volcanic	2208		-22.8687	116.887	19.26	-19.0583	0.511661
GSWA	Ashburton Basin	igneous mafic volcanic	2208		-22.868	116.89	25.75	-20.2872	0.511598
GSWA	Ashburton Basin	igneous mafic volcanic	2208		-22.8677	116.89	28.33	-22.511	0.511484
GSWA	Ashburton Basin	igneous mafic intrusive	2208		-22.7555	116.664	19.6	-19.4094	0.511643
GSWA	Ashburton Basin	igneous mafic volcanic	2208		-22.435	116.43	31.32	-23.0767	0.511455
GSWA	Barren Basin	meta-igneous felsic intrusive	1677		-31.2587	123.429	28.42	-20.5993	0.511582
GSWA	Barren Basin	metasedimentary siliciclastic	1798		-29.1467	124.682	32.2	-35.015	0.510843
GSWA	Bentley Basin	igneous felsic volcanic	1070		-25.7564	127.217	156.46	-8.91467	0.512181
GSWA	Bentley Basin	igneous felsic volcanic	1077		-26.2716	127.488	126.52	-8.44651	0.512205
GSWA	Bentley Basin	igneous felsic volcanic	1044		-25.066	128.789	85.12	-13.7134	0.511935
GSWA	Bentley Basin	igneous felsic volcanic	1057		-26.2137	127.187	124.33	-9.48037	0.512152
GSWA	Bentley Basin	igneous felsic volcanic	1041		-24.9939	128.766	76.2	-10.9239	0.512078
GSWA	Bentley Basin	igneous felsic volcanic	1065		-26.191	127.175	90.84	-10.2997	0.51211
GSWA	Bentley Basin	igneous felsic volcanic	1068		-25.7523	127.307	152.32	-8.81714	0.512186
GSWA	Bentley Basin	igneous felsic volcanic	1071		-26.0934	127.216	95.58	-10.0656	0.512122
GSWA	Bentley Basin	metasedimentary siliciclastic	1176		-25.8544	127.889	22.42	-16.2688	0.511804
GSWA	Blair Basin	igneous felsic volcanic	1800		-23.3444	116.926	38.94	-22.9012	0.511464
GSWA	Blair Basin	igneous felsic volcanic	1801		-23.4063	116.93	29.05	-23.896	0.511413
Mahoney, J.J., W.B. Jones, F.A. Frey, V.J.M. Salters, D.G. Pyle, H.L. Davies, Geochemical characteristics of lavas from Broken Ridge, the Naturaliste Plateau and southernmost Kerguelen Plateau: Cretaceous plateau volcanism in the southeast Indian Ocean, Chemical Geology, Volume 120, Issues 3–4, 1995, Pages 315-345, ISSN 0009-2541, https://doi.org/10.1016/0009-2541(94)00144-W.	Broken Ridge		88Ma	M-D8-1 UL			25.33	-2.7		309.8	0.70734
Mahoney, J.J., W.B. Jones, F.A. Frey, V.J.M. Salters, D.G. Pyle, H.L. Davies, Geochemical characteristics of lavas from Broken Ridge, the Naturaliste Plateau and southernmost Kerguelen Plateau: Cretaceous plateau volcanism in the southeast Indian Ocean, Chemical Geology, Volume 120, Issues 3–4, 1995, Pages 315-345, ISSN 0009-2541, https://doi.org/10.1016/0009-2541(94)00144-W.	Broken Ridge			D8-E-1a UL			15.81	-2.6		131.1 2	0.70709
Mahoney, J.J., W.B. Jones, F.A. Frey, V.J.M. Salters, D.G. Pyle, H.L. Davies, Geochemical characteristics of lavas from Broken Ridge, the Naturaliste Plateau and southernmost Kerguelen Plateau: Cretaceous plateau volcanism in the southeast Indian Ocean, Chemical Geology, Volume 120, Issues 3–4, 1995, Pages 315-345, ISSN 0009-2541, https://doi.org/10.1016/0009-2541(94)00144-W.	Broken Ridge			M-D10-1 UL			14.81	-2.5		202.1	0.70588
Mahoney, J.J., W.B. Jones, F.A. Frey, V.J.M. Salters, D.G. Pyle, H.L. Davies, Geochemical characteristics of lavas from Broken Ridge, the Naturaliste Plateau and southernmost Kerguelen Plateau: Cretaceous plateau volcanism in the southeast Indian Ocean, Chemical Geology, Volume 120, Issues 3–4, 1995, Pages 315-345, ISSN 0009-2541, https://doi.org/10.1016/0009-2541(94)00144-W.	Broken Ridge			M-D8-1 L			4.324	-2.3		352.6	0.70729
Mahoney, J.J., W.B. Jones, F.A. Frey, V.J.M. Salters, D.G. Pyle, H.L. Davies, Geochemical characteristics of lavas from Broken Ridge, the Naturaliste Plateau and southernmost Kerguelen Plateau: Cretaceous plateau volcanism in the southeast Indian Ocean, Chemical Geology, Volume 120, Issues 3–4, 1995, Pages 315-345, ISSN 0009-2541, https://doi.org/10.1016/0009-2541(94)00144-W.	Broken Ridge			M D10-3 L			3.573	-2.2		187.1	0.7055
Mahoney, J.J., W.B. Jones, F.A. Frey, V.J.M. Salters, D.G. Pyle, H.L. Davies, Geochemical characteristics of lavas from Broken Ridge, the Naturaliste Plateau and southernmost Kerguelen Plateau: Cretaceous plateau volcanism in the southeast Indian Ocean, Chemical Geology, Volume 120, Issues 3–4, 1995, Pages 315-345, ISSN 0009-2541, https://doi.org/10.1016/0009-2541(94)00144-W.	Broken Ridge			M-D10-1 L			3.223	-2.2		156.1	0.70589
Mahoney, J.J., W.B. Jones, F.A. Frey, V.J.M. Salters, D.G. Pyle, H.L. Davies, Geochemical characteristics of lavas from Broken Ridge, the Naturaliste Plateau and southernmost Kerguelen Plateau: Cretaceous plateau volcanism in the southeast Indian Ocean, Chemical Geology, Volume 120, Issues 3–4, 1995, Pages 315-345, ISSN 0009-2541, https://doi.org/10.1016/0009-2541(94)00144-W.	Broken Ridge			M D10-3 UL			16.17	-2.1		443.6	0.70557
Mahoney, J.J., W.B. Jones, F.A. Frey, V.J.M. Salters, D.G. Pyle, H.L. Davies, Geochemical characteristics of lavas from Broken Ridge, the Naturaliste Plateau and southernmost Kerguelen Plateau: Cretaceous plateau volcanism in the southeast Indian Ocean, Chemical Geology, Volume 120, Issues 3–4, 1995, Pages 315-345, ISSN 0009-2541, https://doi.org/10.1016/0009-2541(94)00144-W.	Broken Ridge			M-D9-3 UL			16.22	1.1		217.1	0.70461
Mahoney, J.J., W.B. Jones, F.A. Frey, V.J.M. Salters, D.G. Pyle, H.L. Davies, Geochemical characteristics of lavas from Broken Ridge, the Naturaliste Plateau and southernmost Kerguelen Plateau: Cretaceous plateau volcanism in the southeast Indian Ocean, Chemical Geology, Volume 120, Issues 3–4, 1995, Pages 315-345, ISSN 0009-2541, https://doi.org/10.1016/0009-2541(94)00144-W.	Broken Ridge			M-D9-3 L			5.318	1.5		237.1	0.70451
Mahoney, J.J., W.B. Jones, F.A. Frey, V.J.M. Salters, D.G. Pyle, H.L. Davies, Geochemical characteristics of lavas from Broken Ridge, the Naturaliste Plateau and southernmost Kerguelen Plateau: Cretaceous plateau volcanism in the southeast Indian Ocean, Chemical Geology, Volume 120, Issues 3–4, 1995, Pages 315-345, ISSN 0009-2541, https://doi.org/10.1016/0009-2541(94)00144-W.	Broken Ridge			D10-D-2 UL			12.04	3.4		190.7	0.70399
OLIEROOK H. K. H., JIANG QIANG, JOURDAN F., CHIARADIA M.: GREATER KERGUELEN LARGE IGNEOUS PROVINCE REVEALS NO ROLE FOR KERGUELEN MANTLE PLUME IN THE CONTINENTAL BREAKUP OF EASTERN GONDWANA | EARTH PLANET. SCI. LETT. 511 [2019] 244-255 | doi: 10.1016/j.epsl.2019.01.038	Bunbury Basalt		130 Ma	BN 10	115.541	-34.4228	13.1	-4.71045	0.512397	168.6	0.708128
OLIEROOK H. K. H., JIANG QIANG, JOURDAN F., CHIARADIA M.: GREATER KERGUELEN LARGE IGNEOUS PROVINCE REVEALS NO ROLE FOR KERGUELEN MANTLE PLUME IN THE CONTINENTAL BREAKUP OF EASTERN GONDWANA | EARTH PLANET. SCI. LETT. 511 [2019] 244-255 | doi: 10.1016/j.epsl.2019.01.044	Bunbury Basalt		136 Ma	BN29	115.813	-33.594	12.4	-4.62793	0.512401	198.6	0.708651
OLIEROOK H. K. H., JIANG QIANG, JOURDAN F., CHIARADIA M.: GREATER KERGUELEN LARGE IGNEOUS PROVINCE REVEALS NO ROLE FOR KERGUELEN MANTLE PLUME IN THE CONTINENTAL BREAKUP OF EASTERN GONDWANA | EARTH PLANET. SCI. LETT. 511 [2019] 244-255 | doi: 10.1016/j.epsl.2019.01.042	Bunbury Basalt		136 Ma	BN26	115.815	-33.594	11.8	-4.59184	0.512403	162.6	0.708627
OLIEROOK H. K. H., JIANG QIANG, JOURDAN F., CHIARADIA M.: GREATER KERGUELEN LARGE IGNEOUS PROVINCE REVEALS NO ROLE FOR KERGUELEN MANTLE PLUME IN THE CONTINENTAL BREAKUP OF EASTERN GONDWANA | EARTH PLANET. SCI. LETT. 511 [2019] 244-255 | doi: 10.1016/j.epsl.2019.01.043	Bunbury Basalt		136 Ma	BN28	115.813	-33.594	10.6	-4.57292	0.512404	159	0.70847
OLIEROOK H. K. H., JIANG QIANG, JOURDAN F., CHIARADIA M.: GREATER KERGUELEN LARGE IGNEOUS PROVINCE REVEALS NO ROLE FOR KERGUELEN MANTLE PLUME IN THE CONTINENTAL BREAKUP OF EASTERN GONDWANA | EARTH PLANET. SCI. LETT. 511 [2019] 244-255 | doi: 10.1016/j.epsl.2019.01.041	Bunbury Basalt		136 Ma	BN25	115.815	-33.594	12.6	-4.46504	0.512409	163.7	0.709426
OLIEROOK H. K. H., JIANG QIANG, JOURDAN F., CHIARADIA M.: GREATER KERGUELEN LARGE IGNEOUS PROVINCE REVEALS NO ROLE FOR KERGUELEN MANTLE PLUME IN THE CONTINENTAL BREAKUP OF EASTERN GONDWANA | EARTH PLANET. SCI. LETT. 511 [2019] 244-255 | doi: 10.1016/j.epsl.2019.01.039	Bunbury Basalt		137 Ma	BN21	115.685	-34.4833	14.4	-4.34078	0.512415	238.2	0.716787
OLIEROOK H. K. H., JIANG QIANG, JOURDAN F., CHIARADIA M.: GREATER KERGUELEN LARGE IGNEOUS PROVINCE REVEALS NO ROLE FOR KERGUELEN MANTLE PLUME IN THE CONTINENTAL BREAKUP OF EASTERN GONDWANA | EARTH PLANET. SCI. LETT. 511 [2019] 244-255 | doi: 10.1016/j.epsl.2019.01.037	Bunbury Basalt		133 Ma	BN 3	115.654	-33.4069	17.6	1.26873	0.512703	247.2	0.704961
OLIEROOK H. K. H., JIANG QIANG, JOURDAN F., CHIARADIA M.: GREATER KERGUELEN LARGE IGNEOUS PROVINCE REVEALS NO ROLE FOR KERGUELEN MANTLE PLUME IN THE CONTINENTAL BREAKUP OF EASTERN GONDWANA | EARTH PLANET. SCI. LETT. 511 [2019] 244-255 | doi: 10.1016/j.epsl.2019.01.037	Bunbury Basalt		137 Ma	BN 4	115.654	-33.4069	18	1.27087	0.512703	247.4	0.70493
OLIEROOK H. K. H., JIANG QIANG, JOURDAN F., CHIARADIA M.: GREATER KERGUELEN LARGE IGNEOUS PROVINCE REVEALS NO ROLE FOR KERGUELEN MANTLE PLUME IN THE CONTINENTAL BREAKUP OF EASTERN GONDWANA | EARTH PLANET. SCI. LETT. 511 [2019] 244-255 | doi: 10.1016/j.epsl.2019.01.040	Bunbury Basalt		137 Ma	BN22	115.685	-34.4833	14.2	3.71405	0.512828	243.3	0.704165
Frey, F.A., Neal J. McNaughton, David R. Nelson, John R. deLaeter, Robert A. Duncan, Petrogenesis of the Bunbury Basalt, Western Australia: interaction between the Kerguelen plume and Gondwana lithosphere?, Earth and Planetary Science Letters, Volume 144, Issues 1–2, 1996, Pages 163-183, ISSN 0012-821X, https://doi.org/10.1016/0012-821X(96)00150-1.	Casuarina - Bunbury Basalt		130Ma	86696	115.63	-33.32		0.9	0.512681		0.70453
Frey, F.A., Neal J. McNaughton, David R. Nelson, John R. deLaeter, Robert A. Duncan, Petrogenesis of the Bunbury Basalt, Western Australia: interaction between the Kerguelen plume and Gondwana lithosphere?, Earth and Planetary Science Letters, Volume 144, Issues 1–2, 1996, Pages 163-183, ISSN 0012-821X, https://doi.org/10.1016/0012-821X(96)00150-1.	Casuarina - Bunbury Basalt		130Ma	86697	115.635	-33.318		0.9	0.512681		0.70504
Frey, F.A., Neal J. McNaughton, David R. Nelson, John R. deLaeter, Robert A. Duncan, Petrogenesis of the Bunbury Basalt, Western Australia: interaction between the Kerguelen plume and Gondwana lithosphere?, Earth and Planetary Science Letters, Volume 144, Issues 1–2, 1996, Pages 163-183, ISSN 0012-821X, https://doi.org/10.1016/0012-821X(96)00150-1.	Casuarina - Bunbury Basalt		130Ma	86712	115.685	-34.4833		3.5	0.512819		0.70421
Frey, F.A., Neal J. McNaughton, David R. Nelson, John R. deLaeter, Robert A. Duncan, Petrogenesis of the Bunbury Basalt, Western Australia: interaction between the Kerguelen plume and Gondwana lithosphere?, Earth and Planetary Science Letters, Volume 144, Issues 1–2, 1996, Pages 163-183, ISSN 0012-821X, https://doi.org/10.1016/0012-821X(96)00150-1.	Gosselin - Bunbury Basalt		123Ma	86724	115.552	-34.42		-4.89624	0.512387		0.70789
Frey, F.A., Neal J. McNaughton, David R. Nelson, John R. deLaeter, Robert A. Duncan, Petrogenesis of the Bunbury Basalt, Western Australia: interaction between the Kerguelen plume and Gondwana lithosphere?, Earth and Planetary Science Letters, Volume 144, Issues 1–2, 1996, Pages 163-183, ISSN 0012-821X, https://doi.org/10.1016/0012-821X(96)00150-1.	Gosselin - Bunbury Basalt		123Ma	86723	115.552	-34.42		-4.6	0.512385		0.70812
Frey, F.A., Neal J. McNaughton, David R. Nelson, John R. deLaeter, Robert A. Duncan, Petrogenesis of the Bunbury Basalt, Western Australia: interaction between the Kerguelen plume and Gondwana lithosphere?, Earth and Planetary Science Letters, Volume 144, Issues 1–2, 1996, Pages 163-183, ISSN 0012-821X, https://doi.org/10.1016/0012-821X(96)00150-1.				86694	115.63	-33.32		0.838799	0.512681		0.70479
GSWA	Canning Basin	meta-igneous felsic intrusive	1872		-22.6191	127.435	41.72	-24.6373	0.511375
GSWA	Canning Basin	meta-igneous felsic intrusive	1880		-22.6191	127.435	38.44	-24.1496	0.5114
GSWA	Canning Basin	meta-igneous felsic intrusive	1870		-22.6191	127.435	70.49	-25.164	0.511348
GSWA	Canning Basin	meta-igneous felsic intrusive	1880		-22.5714	127.428	13.47	-24.7738	0.511368
GSWA	Canning Basin	igneous mafic intrusive	1610		-22.6191	127.435	24.34	-1.30697	0.512571
GSWA	Canning Basin	igneous mafic intrusive	1610		-22.6191	127.435	2.71	1.81415	0.512731
GSWA	Canning Basin	meta-igneous mafic intrusive	1610		-22.6191	127.435	4.08	4.27202	0.512857
GSWA	Canning Basin	igneous mafic intrusive	1610		-22.6012	127.419	36.32	-8.7001	0.512192
GSWA	Canning Basin	meta-igneous mafic intrusive	1880		-22.6012	127.419	10.79	5.65701	0.512928
GSWA	Canning Basin	meta-igneous mafic intrusive	1880		-22.6012	127.419	6.9	7.25658	0.51301
GSWA	Canning Basin	meta-igneous mafic intrusive	1880		-22.5714	127.428	6.15	7.10053	0.513002
GSWA	Capricorn Orogen	igneous granitic	1610		-23.2639	115.775	24.32	-25.242	0.511344
GSWA	Capricorn Orogen	meta-igneous felsic intrusive	2903		-22.5608	119.493	31.59	-40.789	0.510547
GSWA	Capricorn Orogen	sedimentary siliciclastic	1817		-23.4027	116.933	31.63	-23.3888	0.511439
GSWA	Capricorn Orogen	sedimentary siliciclastic	1650		-24.8828	117.451	33.89	-31.4452	0.511026
GSWA	Capricorn Orogen	sedimentary siliciclastic	1455		-24.8629	116.676	10.56	-23.4473	0.511436
GSWA	Capricorn Orogen	igneous mafic intrusive	1510		-24.7583	117.347	12.82	-4.93526	0.512385
GSWA	Capricorn Orogen	igneous mafic intrusive	1450		-24.3372	118.165	16.91	-11.5676	0.512045
GSWA	Capricorn Orogen	igneous mafic intrusive	1514		-24.2554	116.619	11.95	-5.11082	0.512376
GSWA	Capricorn Orogen	igneous mafic intrusive	1084		-24.1639	117.214	23.59	-4.93526	0.512385
GSWA	Capricorn Orogen	igneous mafic intrusive	1450		-24.1331	117.032	21.66	-17.2832	0.511752
GSWA	Capricorn Orogen	igneous mafic intrusive	1450		-24.1278	117.053	23.14	-14.2596	0.511907
GSWA	Capricorn Orogen	igneous mafic intrusive	1450		-23.813	116.629	23.12	-13.6354	0.511939
GSWA	Capricorn Orogen	igneous mafic intrusive	1075		-23.806	116.633	23.74	-9.8315	0.512134
GSWA	Capricorn Orogen	igneous mafic intrusive	1514		-23.53	115.681	9.47	-4.40857	0.512412
GSWA	Capricorn Orogen	igneous mafic intrusive	1514		-23.53	115.681	8.19	-4.03794	0.512431
GSWA	Capricorn Orogen	igneous mafic intrusive	1075		-23.5216	116.588	24.25	-9.34383	0.512159
GSWA	Capricorn Orogen	igneous mafic intrusive	1081		-23.473	116.69	28.96	-6.7494	0.512292
GSWA	Capricorn Orogen	igneous mafic intrusive	1075		-23.3987	116.19	23.82	-9.61692	0.512145
GSWA	Capricorn Orogen	igneous mafic intrusive	1450		-23.3839	116.595	37.25	-10.2216	0.512114
GSWA	Capricorn Orogen	igneous mafic intrusive	755		-23.2699	115.772	10.17	-7.84179	0.512236
GSWA	Capricorn Orogen	igneous mafic intrusive	755		-23.2699	115.772	9.45	-11.4701	0.51205
GSWA	Capricorn Orogen	igneous mafic intrusive	2008		-22.9162	117.064	10.63	-4.36956	0.512414
GSWA	Capricorn Orogen	igneous mafic volcanic	2008		-22.8446	116.783	7.6	-2.94555	0.512487
WEIS D., INGLE S. P., DAMASCENO D., FREY F. A., NICOLAYSEN K. P., BARLING J.: ORIGIN OF CONTINENTAL COMPONENTS IN INDIAN OCEAN BASALTS: EVIDENCE FROM ELAN BANK (KERGUELEN PLATEAU, ODP LEG 183, SITE 1173) | GEOLOGY 29 [2001] 147-150 | doi: 10.1130/0091-7613(2001)029<0147:OOCCII>2.0.CO;2	KERGUELEN PLATEAU / ELAN BANK / SITE 1137	NOT GIVEN		samp. 183-1137A-41R-1,128-130	-56.8333	68.0933		-7.12003	0.512273		0.715519
WEIS D., INGLE S. P., DAMASCENO D., FREY F. A., NICOLAYSEN K. P., BARLING J.: ORIGIN OF CONTINENTAL COMPONENTS IN INDIAN OCEAN BASALTS: EVIDENCE FROM ELAN BANK (KERGUELEN PLATEAU, ODP LEG 183, SITE 1173) | GEOLOGY 29 [2001] 147-150 | doi: 10.1130/0091-7613(2001)029<0147:OOCCII>2.0.CO;2	KERGUELEN PLATEAU / ELAN BANK / SITE 1137	BASALT		samp. 183-1137A-25R-1,106-108	-56.8333	68.0933		-1.71661	0.51255		0.705068
INGLE S. P., WEIS D., FREY F. A.: INDIAN CONTINENTAL CRUST RECOVERED FROM ELAN BANK, KERGUELEN PLATEAU (ODP LEG 183, SITE 1137) J. PETROL. 43 [2002] 1241-1257 doi: 10.1093/petrology/43.7.1241	KERGUELEN PLATEAU / ELAN BANK / SITE 1137			35R-2 44-46			67	-15.8006	0.511828	106	0.785608
INGLE S. P., WEIS D., FREY F. A.: INDIAN CONTINENTAL CRUST RECOVERED FROM ELAN BANK, KERGUELEN PLATEAU (ODP LEG 183, SITE 1137) J. PETROL. 43 [2002] 1241-1257 doi: 10.1093/petrology/43.7.1241	KERGUELEN PLATEAU / ELAN BANK / SITE 1137			35R-2 40-49			64	-15.7616	0.51183	108	0.784046
INGLE S. P., WEIS D., FREY F. A.: INDIAN CONTINENTAL CRUST RECOVERED FROM ELAN BANK, KERGUELEN PLATEAU (ODP LEG 183, SITE 1137) J. PETROL. 43 [2002] 1241-1257 doi: 10.1093/petrology/43.7.1241	KERGUELEN PLATEAU / ELAN BANK / SITE 1137	SANDSTONE [5171]		samp. 183-1137A-33R-3,46-49	-56.8333	68.0933	77	-8.19292	0.512218	109	0.717731
INGLE S. P., WEIS D., FREY F. A.: INDIAN CONTINENTAL CRUST RECOVERED FROM ELAN BANK, KERGUELEN PLATEAU (ODP LEG 183, SITE 1137) J. PETROL. 43 [2002] 1241-1257 doi: 10.1093/petrology/43.7.1241	KERGUELEN PLATEAU / ELAN BANK / SITE 1137			33R-2 107-110			81	-7.90031	0.512233	96	0.717273
INGLE S. P., WEIS D., FREY F. A.: INDIAN CONTINENTAL CRUST RECOVERED FROM ELAN BANK, KERGUELEN PLATEAU (ODP LEG 183, SITE 1137) J. PETROL. 43 [2002] 1241-1257 doi: 10.1093/petrology/43.7.1241	KERGUELEN PLATEAU / ELAN BANK / SITE 1137			33R-3 90-93			85	-7.8613	0.512235	110	0.715949
INGLE S. P., WEIS D., FREY F. A.: INDIAN CONTINENTAL CRUST RECOVERED FROM ELAN BANK, KERGUELEN PLATEAU (ODP LEG 183, SITE 1137) J. PETROL. 43 [2002] 1241-1257 doi: 10.1093/petrology/43.7.1241	KERGUELEN PLATEAU / ELAN BANK / SITE 1137			34R-1 55-62			85	-7.66623	0.512245	38	0.734575
INGLE S. P., WEIS D., FREY F. A.: INDIAN CONTINENTAL CRUST RECOVERED FROM ELAN BANK, KERGUELEN PLATEAU (ODP LEG 183, SITE 1137) J. PETROL. 43 [2002] 1241-1257 doi: 10.1093/petrology/43.7.1241	KERGUELEN PLATEAU / ELAN BANK / SITE 1137			33R-4 126-129			66	-7.56869	0.51225	187	0.713467
INGLE S. P., WEIS D., FREY F. A.: INDIAN CONTINENTAL CRUST RECOVERED FROM ELAN BANK, KERGUELEN PLATEAU (ODP LEG 183, SITE 1137) J. PETROL. 43 [2002] 1241-1257 doi: 10.1093/petrology/43.7.1241	KERGUELEN PLATEAU / ELAN BANK / SITE 1137	TRACHYTE [5171]		samp. 183-1137A-33R-5,7-9	-56.8333	68.0933	75	-7.45165	0.512256	219	0.713042
INGLE S. P., WEIS D., FREY F. A.: INDIAN CONTINENTAL CRUST RECOVERED FROM ELAN BANK, KERGUELEN PLATEAU (ODP LEG 183, SITE 1137) J. PETROL. 43 [2002] 1241-1257 doi: 10.1093/petrology/43.7.1241	KERGUELEN PLATEAU / ELAN BANK / SITE 1137			33R-5 20-26			98	-7.2956	0.512264	33	0.738757
INGLE S. P., WEIS D., FREY F. A.: INDIAN CONTINENTAL CRUST RECOVERED FROM ELAN BANK, KERGUELEN PLATEAU (ODP LEG 183, SITE 1137) J. PETROL. 43 [2002] 1241-1257 doi: 10.1093/petrology/43.7.1241	KERGUELEN PLATEAU / ELAN BANK / SITE 1137			34R-2 0-11			74	-7.2956	0.512264	193	0.713613
INGLE S. P., WEIS D., FREY F. A.: INDIAN CONTINENTAL CRUST RECOVERED FROM ELAN BANK, KERGUELEN PLATEAU (ODP LEG 183, SITE 1137) J. PETROL. 43 [2002] 1241-1257 doi: 10.1093/petrology/43.7.1241	KERGUELEN PLATEAU / ELAN BANK / SITE 1137			34R2 111-113			95	-7.23708	0.512267	38	0.732206
INGLE S. P., WEIS D., FREY F. A.: INDIAN CONTINENTAL CRUST RECOVERED FROM ELAN BANK, KERGUELEN PLATEAU (ODP LEG 183, SITE 1137) J. PETROL. 43 [2002] 1241-1257 doi: 10.1093/petrology/43.7.1241	KERGUELEN PLATEAU / ELAN BANK / SITE 1137			34R-4 86-91			107	-7.23708	0.512267	41	0.732749
INGLE S. P., WEIS D., FREY F. A.: INDIAN CONTINENTAL CRUST RECOVERED FROM ELAN BANK, KERGUELEN PLATEAU (ODP LEG 183, SITE 1137) J. PETROL. 43 [2002] 1241-1257 doi: 10.1093/petrology/43.7.1241	KERGUELEN PLATEAU / ELAN BANK / SITE 1137			35-R1 103-110 (303.23 mbsf)			82	-6.92496	0.512283	137	0.713703
INGLE S. P., WEIS D., FREY F. A.: INDIAN CONTINENTAL CRUST RECOVERED FROM ELAN BANK, KERGUELEN PLATEAU (ODP LEG 183, SITE 1137) J. PETROL. 43 [2002] 1241-1257 doi: 10.1093/petrology/43.7.1241	KERGUELEN PLATEAU / ELAN BANK / SITE 1137			36R-1 27-32-L			80	-5.36441	0.512363	490	0.706814
INGLE S. P., WEIS D., FREY F. A.: INDIAN CONTINENTAL CRUST RECOVERED FROM ELAN BANK, KERGUELEN PLATEAU (ODP LEG 183, SITE 1137) J. PETROL. 43 [2002] 1241-1257 doi: 10.1093/petrology/43.7.1241	KERGUELEN PLATEAU / ELAN BANK / SITE 1137			36R-1 27-32-UL			80	-5.07181	0.512378	490	0.706878
INGLE S. P., WEIS D., FREY F. A.: INDIAN CONTINENTAL CRUST RECOVERED FROM ELAN BANK, KERGUELEN PLATEAU (ODP LEG 183, SITE 1137) J. PETROL. 43 [2002] 1241-1257 doi: 10.1093/petrology/43.7.1241	KERGUELEN PLATEAU / ELAN BANK / SITE 1137			36R-2 127-136-L			67	-5.07181	0.512378	640	0.706328
INGLE S. P., WEIS D., FREY F. A.: INDIAN CONTINENTAL CRUST RECOVERED FROM ELAN BANK, KERGUELEN PLATEAU (ODP LEG 183, SITE 1137) J. PETROL. 43 [2002] 1241-1257 doi: 10.1093/petrology/43.7.1241	KERGUELEN PLATEAU / ELAN BANK / SITE 1137			36R-2 127-136-UL			67	-4.99378	0.512382	640	0.706421
INGLE S. P., WEIS D., SCOATES J. S., FREY F. A.: RELATIONSHIP BETWEEN THE EARLY KERGUELEN PLUME AND CONTINENTAL FLOOD BASALTS OF THE PALEO-EASTERN GONDWANAN MARGINS EARTH PLANET. SCI. LETT. 197 [2002] 35-50 doi: 10.1016/S0012-821X(02)00473-9	KERGUELEN PLATEAU / ELAN BANK / SITE 1137			40R-3-117–124			26.5	-3.56977	0.512455	456	0.706256
INGLE S. P., WEIS D., SCOATES J. S., FREY F. A.: RELATIONSHIP BETWEEN THE EARLY KERGUELEN PLUME AND CONTINENTAL FLOOD BASALTS OF THE PALEO-EASTERN GONDWANAN MARGINS EARTH PLANET. SCI. LETT. 197 [2002] 35-50 doi: 10.1016/S0012-821X(02)00473-9	KERGUELEN PLATEAU / ELAN BANK / SITE 1137			41R-1-3–10			26.6	-3.45273	0.512461	483	0.706027
INGLE S. P., WEIS D., SCOATES J. S., FREY F. A.: RELATIONSHIP BETWEEN THE EARLY KERGUELEN PLUME AND CONTINENTAL FLOOD BASALTS OF THE PALEO-EASTERN GONDWANAN MARGINS EARTH PLANET. SCI. LETT. 197 [2002] 35-50 doi: 10.1016/S0012-821X(02)00473-9	KERGUELEN PLATEAU / ELAN BANK / SITE 1137			40R-1-14–16				-3.41371	0.512463		0.706098
INGLE S. P., WEIS D., SCOATES J. S., FREY F. A.: RELATIONSHIP BETWEEN THE EARLY KERGUELEN PLUME AND CONTINENTAL FLOOD BASALTS OF THE PALEO-EASTERN GONDWANAN MARGINS EARTH PLANET. SCI. LETT. 197 [2002] 35-50 doi: 10.1016/S0012-821X(02)00473-9	KERGUELEN PLATEAU / ELAN BANK / SITE 1137			39R-1-101–108			26.9	-2.92604	0.512488	484	0.705774
INGLE S. P., WEIS D., SCOATES J. S., FREY F. A.: RELATIONSHIP BETWEEN THE EARLY KERGUELEN PLUME AND CONTINENTAL FLOOD BASALTS OF THE PALEO-EASTERN GONDWANAN MARGINS EARTH PLANET. SCI. LETT. 197 [2002] 35-50 doi: 10.1016/S0012-821X(02)00473-9	KERGUELEN PLATEAU / ELAN BANK / SITE 1137			38R-4-71–77			27.1	-2.78949	0.512495	485	0.70569
INGLE S. P., WEIS D., SCOATES J. S., FREY F. A.: RELATIONSHIP BETWEEN THE EARLY KERGUELEN PLUME AND CONTINENTAL FLOOD BASALTS OF THE PALEO-EASTERN GONDWANAN MARGINS EARTH PLANET. SCI. LETT. 197 [2002] 35-50 doi: 10.1016/S0012-821X(02)00473-9	KERGUELEN PLATEAU / ELAN BANK / SITE 1137			45R-3-57–63			29.9	-2.45787	0.512512	-	0.70565
INGLE S. P., WEIS D., SCOATES J. S., FREY F. A.: RELATIONSHIP BETWEEN THE EARLY KERGUELEN PLUME AND CONTINENTAL FLOOD BASALTS OF THE PALEO-EASTERN GONDWANAN MARGINS EARTH PLANET. SCI. LETT. 197 [2002] 35-50 doi: 10.1016/S0012-821X(02)00473-9	KERGUELEN PLATEAU / ELAN BANK / SITE 1137			38R-3-63–68			27.1	-2.32133	0.512519	-	0.705625
INGLE S. P., WEIS D., SCOATES J. S., FREY F. A.: RELATIONSHIP BETWEEN THE EARLY KERGUELEN PLUME AND CONTINENTAL FLOOD BASALTS OF THE PALEO-EASTERN GONDWANAN MARGINS EARTH PLANET. SCI. LETT. 197 [2002] 35-50 doi: 10.1016/S0012-821X(02)00473-9	KERGUELEN PLATEAU / ELAN BANK / SITE 1137			46R-3-12–18			29.7	-1.89217	0.512541	455	0.70568
INGLE S. P., WEIS D., SCOATES J. S., FREY F. A.: RELATIONSHIP BETWEEN THE EARLY KERGUELEN PLUME AND CONTINENTAL FLOOD BASALTS OF THE PALEO-EASTERN GONDWANAN MARGINS EARTH PLANET. SCI. LETT. 197 [2002] 35-50 doi: 10.1016/S0012-821X(02)00473-9	KERGUELEN PLATEAU / ELAN BANK / SITE 1137			46R-1-51–56			28.9	-1.85316	0.512543	494	0.705633
INGLE S. P., WEIS D., SCOATES J. S., FREY F. A.: RELATIONSHIP BETWEEN THE EARLY KERGUELEN PLUME AND CONTINENTAL FLOOD BASALTS OF THE PALEO-EASTERN GONDWANAN MARGINS EARTH PLANET. SCI. LETT. 197 [2002] 35-50 doi: 10.1016/S0012-821X(02)00473-9	KERGUELEN PLATEAU / ELAN BANK / SITE 1137			31R-3-5–10*			25.5	-1.79464	0.512546	573	0.70494
INGLE S. P., WEIS D., SCOATES J. S., FREY F. A.: RELATIONSHIP BETWEEN THE EARLY KERGUELEN PLUME AND CONTINENTAL FLOOD BASALTS OF THE PALEO-EASTERN GONDWANAN MARGINS EARTH PLANET. SCI. LETT. 197 [2002] 35-50 doi: 10.1016/S0012-821X(02)00473-9	KERGUELEN PLATEAU / ELAN BANK / SITE 1137			46R-2-7–15			29.3	-1.79464	0.512546	478	0.705728
INGLE S. P., WEIS D., SCOATES J. S., FREY F. A.: RELATIONSHIP BETWEEN THE EARLY KERGUELEN PLUME AND CONTINENTAL FLOOD BASALTS OF THE PALEO-EASTERN GONDWANAN MARGINS EARTH PLANET. SCI. LETT. 197 [2002] 35-50 doi: 10.1016/S0012-821X(02)00473-9	KERGUELEN PLATEAU / ELAN BANK / SITE 1137			25R-2-46–53			26.7	-1.73612	0.512549	530	0.705066
INGLE S. P., WEIS D., SCOATES J. S., FREY F. A.: RELATIONSHIP BETWEEN THE EARLY KERGUELEN PLUME AND CONTINENTAL FLOOD BASALTS OF THE PALEO-EASTERN GONDWANAN MARGINS EARTH PLANET. SCI. LETT. 197 [2002] 35-50 doi: 10.1016/S0012-821X(02)00473-9	KERGUELEN PLATEAU / ELAN BANK / SITE 1137			26R-2-17–23			31	-1.71661	0.51255	508	0.705092
INGLE S. P., WEIS D., SCOATES J. S., FREY F. A.: RELATIONSHIP BETWEEN THE EARLY KERGUELEN PLUME AND CONTINENTAL FLOOD BASALTS OF THE PALEO-EASTERN GONDWANAN MARGINS EARTH PLANET. SCI. LETT. 197 [2002] 35-50 doi: 10.1016/S0012-821X(02)00473-9	KERGUELEN PLATEAU / ELAN BANK / SITE 1137			24R-2-10–17			25.7	-1.65809	0.512553	NA	0.705012
INGLE S. P., WEIS D., SCOATES J. S., FREY F. A.: RELATIONSHIP BETWEEN THE EARLY KERGUELEN PLUME AND CONTINENTAL FLOOD BASALTS OF THE PALEO-EASTERN GONDWANAN MARGINS EARTH PLANET. SCI. LETT. 197 [2002] 35-50 doi: 10.1016/S0012-821X(02)00473-9	KERGUELEN PLATEAU / ELAN BANK / SITE 1137			26R-1-143–146			24.6	-1.61908	0.512555	529	0.705029
INGLE S. P., WEIS D., SCOATES J. S., FREY F. A.: RELATIONSHIP BETWEEN THE EARLY KERGUELEN PLUME AND CONTINENTAL FLOOD BASALTS OF THE PALEO-EASTERN GONDWANAN MARGINS EARTH PLANET. SCI. LETT. 197 [2002] 35-50 doi: 10.1016/S0012-821X(02)00473-9	KERGUELEN PLATEAU / ELAN BANK / SITE 1137			25R-2-119–126			28.4	-1.54105	0.512559	537	0.704967
INGLE S. P., WEIS D., SCOATES J. S., FREY F. A.: RELATIONSHIP BETWEEN THE EARLY KERGUELEN PLUME AND CONTINENTAL FLOOD BASALTS OF THE PALEO-EASTERN GONDWANAN MARGINS EARTH PLANET. SCI. LETT. 197 [2002] 35-50 doi: 10.1016/S0012-821X(02)00473-9	KERGUELEN PLATEAU / ELAN BANK / SITE 1137			27R-4-57–63			29.4	-1.42401	0.512565	523	0.704921
INGLE S. P., WEIS D., SCOATES J. S., FREY F. A.: RELATIONSHIP BETWEEN THE EARLY KERGUELEN PLUME AND CONTINENTAL FLOOD BASALTS OF THE PALEO-EASTERN GONDWANAN MARGINS EARTH PLANET. SCI. LETT. 197 [2002] 35-50 doi: 10.1016/S0012-821X(02)00473-9	KERGUELEN PLATEAU / ELAN BANK / SITE 1137			33R-1-53–60			28.2	-1.42401	0.512565	560	0.704879
INGLE S. P., WEIS D., SCOATES J. S., FREY F. A.: RELATIONSHIP BETWEEN THE EARLY KERGUELEN PLUME AND CONTINENTAL FLOOD BASALTS OF THE PALEO-EASTERN GONDWANAN MARGINS EARTH PLANET. SCI. LETT. 197 [2002] 35-50 doi: 10.1016/S0012-821X(02)00473-9	KERGUELEN PLATEAU / ELAN BANK / SITE 1137			25R-1-64–72			28.8	-1.4045	0.512566	536	0.705005
INGLE S. P., WEIS D., SCOATES J. S., FREY F. A.: RELATIONSHIP BETWEEN THE EARLY KERGUELEN PLUME AND CONTINENTAL FLOOD BASALTS OF THE PALEO-EASTERN GONDWANAN MARGINS EARTH PLANET. SCI. LETT. 197 [2002] 35-50 doi: 10.1016/S0012-821X(02)00473-9	KERGUELEN PLATEAU / ELAN BANK / SITE 1137			31R-3-85–90			25.5	-1.4045	0.512566	573	0.704932
INGLE S. P., WEIS D., SCOATES J. S., FREY F. A.: RELATIONSHIP BETWEEN THE EARLY KERGUELEN PLUME AND CONTINENTAL FLOOD BASALTS OF THE PALEO-EASTERN GONDWANAN MARGINS EARTH PLANET. SCI. LETT. 197 [2002] 35-50 doi: 10.1016/S0012-821X(02)00473-9	KERGUELEN PLATEAU / ELAN BANK / SITE 1137			26R-1-31–43			28.2	-1.20943	0.512576	520	0.704999
INGLE S. P., WEIS D., SCOATES J. S., FREY F. A.: RELATIONSHIP BETWEEN THE EARLY KERGUELEN PLUME AND CONTINENTAL FLOOD BASALTS OF THE PALEO-EASTERN GONDWANAN MARGINS EARTH PLANET. SCI. LETT. 197 [2002] 35-50 doi: 10.1016/S0012-821X(02)00473-9	KERGUELEN PLATEAU / ELAN BANK / SITE 1137			29R-1-30–37			31	-1.18992	0.512577	566	0.704825
INGLE S. P., WEIS D., SCOATES J. S., FREY F. A.: RELATIONSHIP BETWEEN THE EARLY KERGUELEN PLUME AND CONTINENTAL FLOOD BASALTS OF THE PALEO-EASTERN GONDWANAN MARGINS EARTH PLANET. SCI. LETT. 197 [2002] 35-50 doi: 10.1016/S0012-821X(02)00473-9	KERGUELEN PLATEAU / ELAN BANK / SITE 1137			28R-3-123–128			29.4	-1.1314	0.51258	532	0.70492
INGLE S. P., WEIS D., SCOATES J. S., FREY F. A.: RELATIONSHIP BETWEEN THE EARLY KERGUELEN PLUME AND CONTINENTAL FLOOD BASALTS OF THE PALEO-EASTERN GONDWANAN MARGINS EARTH PLANET. SCI. LETT. 197 [2002] 35-50 doi: 10.1016/S0012-821X(02)00473-9	KERGUELEN PLATEAU / ELAN BANK / SITE 1137			25R-7-90–98			27.9	-1.07288	0.512583	536	0.704987
INGLE S. P., WEIS D., SCOATES J. S., FREY F. A.: RELATIONSHIP BETWEEN THE EARLY KERGUELEN PLUME AND CONTINENTAL FLOOD BASALTS OF THE PALEO-EASTERN GONDWANAN MARGINS EARTH PLANET. SCI. LETT. 197 [2002] 35-50 doi: 10.1016/S0012-821X(02)00473-9	KERGUELEN PLATEAU / ELAN BANK / SITE 1137			32R-6-66–71			27.6	-0.741264	0.5126	545	0.704885
WEIS D., INGLE S. P., DAMASCENO D., FREY F. A., NICOLAYSEN K. P., BARLING J.: ORIGIN OF CONTINENTAL COMPONENTS IN INDIAN OCEAN BASALTS: EVIDENCE FROM ELAN BANK (KERGUELEN PLATEAU, ODP LEG 183, SITE 1173) | GEOLOGY 29 [2001] 147-150 | doi: 10.1130/0091-7613(2001)029<0147:OOCCII>2.0.CO;2	KERGUELEN PLATEAU / NORTHERN KERGUELEN PLATEAU / DREDGE 8	TRACHYTE		samp. 183-1137A-34R-2,111-113	-56.8333	68.0933		-7.23708	0.512267		0.732206
NEAL C. R., MAHONEY J. J., CHAZEY W. J. III: MANTLE SOURCES AND THE HIGHLY VARIABLE ROLE OF CONTINENTAL LITHOSPHERE IN BASALT PETROGENESIS OF THE KERGUELEN PLATEAU AND BROKEN RIDGE LIP: RESULTS FROM ODP LEG 183 | J. PETROL. 43 [2002] 1177-1205 | doi: 10.1093/petrology/43.7.1177	KERGUELEN PLATEAU / SOUTHERN KERGUELEN PLATEAU / SITE 1136	THOLEIITE [5169]		74-1 pc 4 Unit 1 L			11.83	-0.585208	0.512608	179.5	0.7068
NEAL C. R., MAHONEY J. J., CHAZEY W. J. III: MANTLE SOURCES AND THE HIGHLY VARIABLE ROLE OF CONTINENTAL LITHOSPHERE IN BASALT PETROGENESIS OF THE KERGUELEN PLATEAU AND BROKEN RIDGE LIP: RESULTS FROM ODP LEG 183 | J. PETROL. 43 [2002] 1177-1205 | doi: 10.1093/petrology/43.7.1177	KERGUELEN PLATEAU / SOUTHERN KERGUELEN PLATEAU / SITE 1136	THOLEIITE [5169]		Kerguelen Plateau Site 1138 80-5 pc 1 Unit 5 UL			17.29	-0.117042	0.512632	237.7	0.70478
NEAL C. R., MAHONEY J. J., CHAZEY W. J. III: MANTLE SOURCES AND THE HIGHLY VARIABLE ROLE OF CONTINENTAL LITHOSPHERE IN BASALT PETROGENESIS OF THE KERGUELEN PLATEAU AND BROKEN RIDGE LIP: RESULTS FROM ODP LEG 183 | J. PETROL. 43 [2002] 1177-1205 | doi: 10.1093/petrology/43.7.1177	KERGUELEN PLATEAU / SOUTHERN KERGUELEN PLATEAU / SITE 1136	THOLEIITE [5169]		86-3 pc 2 Unit 17 UL			26.39	-0.0780278	0.512634	159.4	0.70472
NEAL C. R., MAHONEY J. J., CHAZEY W. J. III: MANTLE SOURCES AND THE HIGHLY VARIABLE ROLE OF CONTINENTAL LITHOSPHERE IN BASALT PETROGENESIS OF THE KERGUELEN PLATEAU AND BROKEN RIDGE LIP: RESULTS FROM ODP LEG 183 | J. PETROL. 43 [2002] 1177-1205 | doi: 10.1093/petrology/43.7.1177	KERGUELEN PLATEAU / SOUTHERN KERGUELEN PLATEAU / SITE 1136	THOLEIITE [5169]		89-3 pc 1 Unit 22 UL			32.2	0	0.512638	217.9	0.70471
NEAL C. R., MAHONEY J. J., CHAZEY W. J. III: MANTLE SOURCES AND THE HIGHLY VARIABLE ROLE OF CONTINENTAL LITHOSPHERE IN BASALT PETROGENESIS OF THE KERGUELEN PLATEAU AND BROKEN RIDGE LIP: RESULTS FROM ODP LEG 183 | J. PETROL. 43 [2002] 1177-1205 | doi: 10.1093/petrology/43.7.1177	KERGUELEN PLATEAU / SOUTHERN KERGUELEN PLATEAU / SITE 1136	THOLEIITE [5169]		84-5 pc 3 Unit 13 UL			21.23	0.273097	0.512652	203.7	0.7048
NEAL C. R., MAHONEY J. J., CHAZEY W. J. III: MANTLE SOURCES AND THE HIGHLY VARIABLE ROLE OF CONTINENTAL LITHOSPHERE IN BASALT PETROGENESIS OF THE KERGUELEN PLATEAU AND BROKEN RIDGE LIP: RESULTS FROM ODP LEG 183 | J. PETROL. 43 [2002] 1177-1205 | doi: 10.1093/petrology/43.7.1177	KERGUELEN PLATEAU / SOUTHERN KERGUELEN PLATEAU / SITE 1136			16-2 pc 2 Unit 1 UL			13.32	0.682743	0.512673	226.9	0.70466
NEAL C. R., MAHONEY J. J., CHAZEY W. J. III: MANTLE SOURCES AND THE HIGHLY VARIABLE ROLE OF CONTINENTAL LITHOSPHERE IN BASALT PETROGENESIS OF THE KERGUELEN PLATEAU AND BROKEN RIDGE LIP: RESULTS FROM ODP LEG 183 | J. PETROL. 43 [2002] 1177-1205 | doi: 10.1093/petrology/43.7.1177	KERGUELEN PLATEAU / SOUTHERN KERGUELEN PLATEAU / SITE 1136	THOLEIITE [5169]		80-5 pc 1 Unit 5 L			2.894	0.897319	0.512684	245.2	0.70467
NEAL C. R., MAHONEY J. J., CHAZEY W. J. III: MANTLE SOURCES AND THE HIGHLY VARIABLE ROLE OF CONTINENTAL LITHOSPHERE IN BASALT PETROGENESIS OF THE KERGUELEN PLATEAU AND BROKEN RIDGE LIP: RESULTS FROM ODP LEG 183 | J. PETROL. 43 [2002] 1177-1205 | doi: 10.1093/petrology/43.7.1177	KERGUELEN PLATEAU / SOUTHERN KERGUELEN PLATEAU / SITE 1136	THOLEIITE [5169]		86-3 pc 2 Unit 17 L			5.583	0.936333	0.512686	180.9	0.70469
NEAL C. R., MAHONEY J. J., CHAZEY W. J. III: MANTLE SOURCES AND THE HIGHLY VARIABLE ROLE OF CONTINENTAL LITHOSPHERE IN BASALT PETROGENESIS OF THE KERGUELEN PLATEAU AND BROKEN RIDGE LIP: RESULTS FROM ODP LEG 183 | J. PETROL. 43 [2002] 1177-1205 | doi: 10.1093/petrology/43.7.1177	KERGUELEN PLATEAU / SOUTHERN KERGUELEN PLATEAU / SITE 1136	THOLEIITE [5169]		89-3 pc 1 Unit 22 L			5.222	1.17042	0.512698	221.6	0.70465
NEAL C. R., MAHONEY J. J., CHAZEY W. J. III: MANTLE SOURCES AND THE HIGHLY VARIABLE ROLE OF CONTINENTAL LITHOSPHERE IN BASALT PETROGENESIS OF THE KERGUELEN PLATEAU AND BROKEN RIDGE LIP: RESULTS FROM ODP LEG 183 | J. PETROL. 43 [2002] 1177-1205 | doi: 10.1093/petrology/43.7.1177	KERGUELEN PLATEAU / SOUTHERN KERGUELEN PLATEAU / SITE 1136	THOLEIITE [5169]		84-5 pc 3 Unit 13 L			7.178	1.18992	0.512699	179	0.70478
NEAL C. R., MAHONEY J. J., CHAZEY W. J. III: MANTLE SOURCES AND THE HIGHLY VARIABLE ROLE OF CONTINENTAL LITHOSPHERE IN BASALT PETROGENESIS OF THE KERGUELEN PLATEAU AND BROKEN RIDGE LIP: RESULTS FROM ODP LEG 183 | J. PETROL. 43 [2002] 1177-1205 | doi: 10.1093/petrology/43.7.1177	KERGUELEN PLATEAU / SOUTHERN KERGUELEN PLATEAU / SITE 1136			18-6 pc 2 Unit 2 L			3.518	1.28746	0.512704	162.4	0.70469
NEAL C. R., MAHONEY J. J., CHAZEY W. J. III: MANTLE SOURCES AND THE HIGHLY VARIABLE ROLE OF CONTINENTAL LITHOSPHERE IN BASALT PETROGENESIS OF THE KERGUELEN PLATEAU AND BROKEN RIDGE LIP: RESULTS FROM ODP LEG 183 | J. PETROL. 43 [2002] 1177-1205 | doi: 10.1093/petrology/43.7.1177	KERGUELEN PLATEAU / SOUTHERN KERGUELEN PLATEAU / SITE 1136			19-2 pc 9 Unit 3 L			3.478	4.85723	0.512887	340.9	0.70543
SALTERS V. J. M., STOREY M., SEVIGNY J. H., WHITECHURCH H.: TRACE ELEMENT AND ISOTOPIC CHARACTERISTICS OF KERGUELEN-HEARD PLATEAU BASALTS | PROC. OCEAN DRILL. PROGRAM, SCIENT. RESULTS 120 [1992] 55-62 | doi: 10.2973/odp.proc.sr.120.116.1992	samp. 120-747C-12R-2,122-124		Lower Cretaceous	samp. 120-747C-12R-2,122-124	-54.8114	76.794		-3.76484	0.512445		0.70566
SALTERS V. J. M., STOREY M., SEVIGNY J. H., WHITECHURCH H.: TRACE ELEMENT AND ISOTOPIC CHARACTERISTICS OF KERGUELEN-HEARD PLATEAU BASALTS | PROC. OCEAN DRILL. PROGRAM, SCIENT. RESULTS 120 [1992] 55-62 | doi: 10.2973/odp.proc.sr.120.116.1992	samp. 120-747C-12R-4,45-46		Lower Cretaceous	samp. 120-747C-12R-4,45-46	-54.8114	76.794		-3.95991	0.512435		0.705508
SALTERS V. J. M., STOREY M., SEVIGNY J. H., WHITECHURCH H.: TRACE ELEMENT AND ISOTOPIC CHARACTERISTICS OF KERGUELEN-HEARD PLATEAU BASALTS | PROC. OCEAN DRILL. PROGRAM, SCIENT. RESULTS 120 [1992] 55-62 | doi: 10.2973/odp.proc.sr.120.116.1992	samp. 120-747C-16R-2,81-84		Lower Cretaceous	samp. 120-747C-16R-2,81-84	-54.8114	76.794		-4.44758	0.51241		0.705866
SALTERS V. J. M., STOREY M., SEVIGNY J. H., WHITECHURCH H.: TRACE ELEMENT AND ISOTOPIC CHARACTERISTICS OF KERGUELEN-HEARD PLATEAU BASALTS | PROC. OCEAN DRILL. PROGRAM, SCIENT. RESULTS 120 [1992] 55-62 | doi: 10.2973/odp.proc.sr.120.116.1992	samp. 120-747C-16R-2,85-87		Lower Cretaceous	samp. 120-747C-16R-2,85-87	-54.8114	76.794		-3.62829	0.512452		0.705895
WEIS D., INGLE S. P., DAMASCENO D., FREY F. A., NICOLAYSEN K. P., BARLING J.: ORIGIN OF CONTINENTAL COMPONENTS IN INDIAN OCEAN BASALTS: EVIDENCE FROM ELAN BANK (KERGUELEN PLATEAU, ODP LEG 183, SITE 1173) | GEOLOGY 29 [2001] 147-150 | doi: 10.1130/0091-7613(2001)029<0147:OOCCII>2.0.CO;2		BASALT		samp. 183-1137A-40R-2,119-121	-56.8333	68.0933		-3.90139	0.512438		0.706059
WEIS D., INGLE S. P., DAMASCENO D., FREY F. A., NICOLAYSEN K. P., BARLING J.: ORIGIN OF CONTINENTAL COMPONENTS IN INDIAN OCEAN BASALTS: EVIDENCE FROM ELAN BANK (KERGUELEN PLATEAU, ODP LEG 183, SITE 1173) | GEOLOGY 29 [2001] 147-150 | doi: 10.1130/0091-7613(2001)029<0147:OOCCII>2.0.CO;2		BASALT		samp. 183-1137A-38R-3,83-86	-56.8333	68.0933		-2.61393	0.512504		0.705606
WEIS D., INGLE S. P., DAMASCENO D., FREY F. A., NICOLAYSEN K. P., BARLING J.: ORIGIN OF CONTINENTAL COMPONENTS IN INDIAN OCEAN BASALTS: EVIDENCE FROM ELAN BANK (KERGUELEN PLATEAU, ODP LEG 183, SITE 1173) | GEOLOGY 29 [2001] 147-150 | doi: 10.1130/0091-7613(2001)029<0147:OOCCII>2.0.CO;2		BASALT		samp. 183-1137A-46R-2,92-95	-56.8333	68.0933		-1.85316	0.512543		0.705686
WEIS D., INGLE S. P., DAMASCENO D., FREY F. A., NICOLAYSEN K. P., BARLING J.: ORIGIN OF CONTINENTAL COMPONENTS IN INDIAN OCEAN BASALTS: EVIDENCE FROM ELAN BANK (KERGUELEN PLATEAU, ODP LEG 183, SITE 1173) | GEOLOGY 29 [2001] 147-150 | doi: 10.1130/0091-7613(2001)029<0147:OOCCII>2.0.CO;2		BASALT		samp. 183-1137A-26R-2,5-7	-56.8333	68.0933		-1.38499	0.512567		0.705075
WEIS D., INGLE S. P., DAMASCENO D., FREY F. A., NICOLAYSEN K. P., BARLING J.: ORIGIN OF CONTINENTAL COMPONENTS IN INDIAN OCEAN BASALTS: EVIDENCE FROM ELAN BANK (KERGUELEN PLATEAU, ODP LEG 183, SITE 1173) | GEOLOGY 29 [2001] 147-150 | doi: 10.1130/0091-7613(2001)029<0147:OOCCII>2.0.CO;2		BASALT		samp. 183-1137A-28R-4,28-30	-56.8333	68.0933		-1.20943	0.512576		0.704941
WEIS D., INGLE S. P., DAMASCENO D., FREY F. A., NICOLAYSEN K. P., BARLING J.: ORIGIN OF CONTINENTAL COMPONENTS IN INDIAN OCEAN BASALTS: EVIDENCE FROM ELAN BANK (KERGUELEN PLATEAU, ODP LEG 183, SITE 1173) | GEOLOGY 29 [2001] 147-150 | doi: 10.1130/0091-7613(2001)029<0147:OOCCII>2.0.CO;2		BASALT		samp. 183-1137A-31R-4,48-51	-56.8333	68.0933		-0.994854	0.512587		0.704903
GSWA	Centralian Superbasin	meta-igneous felsic intrusive	1610		-30.6172	128.176	34.77	-16.8735	0.511773
GSWA	Centralian Superbasin	meta-igneous felsic intrusive	1610		-30.6172	128.176	27.09	-19.3314	0.511647
GSWA	Centralian Superbasin	meta-igneous felsic intrusive	1180		-30.6172	128.176	103.18	-13.1282	0.511965
GSWA	Centralian Superbasin	meta-igneous felsic intrusive	1180		-30.6172	128.176	97.23	-13.2452	0.511959
GSWA	Centralian Superbasin	meta-igneous felsic intrusive	1180		-30.6172	128.176	53.74	-20.5798	0.511583
GSWA	Centralian Superbasin	meta-igneous felsic intrusive	1488		-30.6172	128.176	79.35	-21.4576	0.511538
GSWA	Centralian Superbasin	meta-igneous felsic intrusive	1492		-30.5186	128.366	18.85	-11.7627	0.512035
GSWA	Centralian Superbasin	meta-igneous felsic intrusive	1487		-30.5186	128.366	51.94	-18.9022	0.511669
GSWA	Centralian Superbasin	meta-igneous felsic intrusive	1488		-30.5186	128.366	16.1	-15.4495	0.511846
GSWA	Centralian Superbasin	meta-igneous felsic intrusive	1180		-30.5186	128.366	153.44	-15.9957	0.511818
GSWA	Centralian Superbasin	igneous granitic	1180		-30.5186	128.366	36.53	-17.5758	0.511737
GSWA	Centralian Superbasin	igneous granitic	1180		-30.5186	128.366	85.64	-17.8684	0.511722
GSWA	Centralian Superbasin	igneous granitic	1180		-30.5186	128.366	22.5	-18.1415	0.511708
GSWA	Centralian Superbasin	meta-igneous felsic intrusive	1488		-30.5186	128.366	68.67	-18.239	0.511703
GSWA	Centralian Superbasin	meta-igneous mafic intrusive	1610		-30.6172	128.176	4.74	7.21757	0.513008
GSWA	Centralian Superbasin	igneous mafic volcanic	1077		-26.0607	126.464	25	-7.0225	0.512278
GSWA	Centralian Superbasin	metasedimentary siliciclastic: psammite	1014		-21.3807	123.017	19.46	-17.9269	0.511719
GSWA	Collier Basin	igneous mafic intrusive	1075		-24.19	118.845	26.48	-7.19806	0.512269
GSWA	Collier Basin	igneous mafic intrusive	1075		-24.159	118.028	19.42	-9.01221	0.512176
GSWA	Collier Basin	igneous mafic intrusive	1075		-23.9827	117.506	22.28	-6.69088	0.512295
GSWA	Collier Basin	igneous mafic intrusive	1075		-23.9366	116.907	28.65	-8.27094	0.512214
GSWA	Collier Basin	igneous mafic intrusive	1075		-23.7621	116.774	26.3	-4.38906	0.512413
GSWA	Collier Basin	igneous mafic intrusive	1075		-23.6728	116.528	40.89	-8.427	0.512206
GSWA	Coompana Province	meta-igneous felsic intrusive	1613		-30.8289	128.686	34.55	-15.4885	0.511844
GSWA	Coompana Province	meta-igneous felsic intrusive	1487		-30.5186	128.366	48.68	-19.4094	0.511643
GSWA	Coompana Province	meta-igneous felsic intrusive	1611		-31.2801	128.554	39.01	-17.4782	0.511742
GSWA	Coompana Province	meta-igneous felsic intrusive	1604		-30.8289	128.686	27.32	-20.2872	0.511598
GSWA	Coompana Province	meta-igneous felsic intrusive	1500		-31.3007	127.986	65.02	-13.6158	0.51194
GSWA	Coompana Province	meta-igneous felsic intrusive	1500		-31.3007	127.986	63.64	-13.4793	0.511947
GSWA	Coompana Province	meta-igneous felsic intrusive	1500		-31.3007	127.986	68.27	-13.3037	0.511956
GSWA	Coompana Province	meta-igneous felsic volcanic	1500		-31.3007	127.986	52.42	-13.1867	0.511962
GSWA	Coompana Province	meta-igneous felsic intrusive	1180		-31.2801	128.554	82.71	-12.4064	0.512002
GSWA	Coompana Province	meta-igneous felsic intrusive	1180		-31.2801	128.554	12.83	-17.0881	0.511762
GSWA	Coompana Province	meta-igneous felsic intrusive	1610		-31.2801	128.554	42.14	-17.7708	0.511727
GSWA	Coompana Province	meta-igneous felsic intrusive	1610		-31.2801	128.554	40.11	-12.4064	0.512002
GSWA	Coompana Province	meta-igneous felsic intrusive	1610		-31.2801	128.554	25.14	-15.0594	0.511866
GSWA	Coompana Province	meta-igneous felsic intrusive	1610		-31.2801	128.554	35.93	-13.3427	0.511954
GSWA	Coompana Province	meta-igneous felsic intrusive	1610		-31.2801	128.554	20.33	-13.1087	0.511966
GSWA	Coompana Province	meta-igneous felsic intrusive	1610		-31.2801	128.554	27.73	-13.3232	0.511955
GSWA	Coompana Province	meta-igneous felsic intrusive	1604		-30.829	128.686	40.15	-18.8827	0.51167
GSWA	Coompana Province	meta-igneous felsic intrusive	1604		-30.829	128.686	17.67	-14.4742	0.511896
GSWA	Coompana Province	meta-igneous mafic	1500		-31.3007	127.986	19.28	-10.5142	0.512099
GSWA	Emu Pool Supersuite	igneous granitic	3427		-21.3899	120.191	8.15	-31.1916	0.511039
GSWA	Emu Pool Supersuite	igneous granitic	3310		-21.3919	120.214	8.31	-46.7386	0.510242
GSWA	Esperance Supersuite	igneous granitic	1198		-33.2928	122.121	55.68	-24.3642	0.511389
GSWA	Esperance Supersuite	meta-igneous felsic intrusive	1200		-34	122.204	14.82	-24.6763	0.511373
GSWA	Esperance Supersuite	igneous granitic	1173		-33.8274	122.54	112.53	-21.4576	0.511538
GSWA	Esperance Supersuite	igneous granitic	1167		-30.2739	124.98	39.32	-28.051	0.5112
GSWA	Fortescue Basin	igneous felsic volcanic	2760		-21.775	120.093	49.82	-36.3414	0.510775
GSWA	Fortescue Basin	igneous felsic volcanic	2760		-21.7571	120.088	53.84	-36.439	0.51077
GSWA	Fortescue Basin	igneous felsic volcanic	2760		-21.6637	121.309	68.83	-31.8158	0.511007
GSWA	Fortescue Basin	igneous granitic	2760		-21.6118	121.362	74.66	-32.9082	0.510951
GSWA	Fortescue Basin	igneous felsic volcanic	2764		-21.6094	121.334	79.26	-31.9134	0.511002
GSWA	Fortescue Basin	igneous granitic	2760		-21.3009	121.222	78.47	-33.0253	0.510945
GSWA	Fortescue Basin	igneous felsic volcanic	2760		-21.2096	121.172	16.3	-27.6804	0.511219
GSWA	Fortescue Basin	igneous felsic volcanic	2760		-21.1861	121.158	48.79	-31.2501	0.511036
GSWA	Fortescue Basin	igneous felsic volcanic	2764		-21.1778	121.165	78.81	-31.2501	0.511036
GSWA	Fortescue Basin	meta-igneous mafic intrusive	2734		-22.605	116.208	8.26	-1.65809	0.512553
GSWA	Fortescue Basin	igneous mafic volcanic	2700		-23.2386	117.805	6.48	0.331618	0.512655
GSWA	Fortescue Basin	igneous mafic intrusive	2690		-23.2281	117.746	18.04	-17.4002	0.511746
GSWA	Fortescue Basin	igneous mafic volcanic	2700		-23.2267	117.794	5.73	-4.87674	0.512388
GSWA	Fortescue Basin	igneous mafic volcanic	2700		-23.2206	117.791	8.77	-2.2433	0.512523
GSWA	Fortescue Basin	igneous mafic volcanic	2715		-23.2085	117.634	23.14	-25.1835	0.511347
GSWA	Fortescue Basin	igneous mafic volcanic	2715		-23.2042	117.63	17.4	-23.6229	0.511427
GSWA	Fortescue Basin	igneous mafic volcanic	2725		-23.2018	117.63	14.08	-12.5625	0.511994
GSWA	Fortescue Basin	igneous mafic volcanic	2725		-23.1988	117.631	26.45	-16.3663	0.511799
GSWA	Fortescue Basin	igneous mafic volcanic	2725		-23.1959	117.631	14.59	-13.2452	0.511959
GSWA	Fortescue Basin	igneous mafic volcanic	2725		-23.1949	117.632	13.73	-12.8161	0.511981
GSWA	Fortescue Basin	igneous mafic volcanic	2725		-23.1946	117.633	14.7	-12.0553	0.51202
GSWA	Fortescue Basin	igneous mafic volcanic	2725		-23.1932	117.633	18.87	-16.1517	0.51181
GSWA	Fortescue Basin	igneous mafic volcanic	2725		-23.1914	117.633	14.31	-10.7288	0.512088
GSWA	Fortescue Basin	igneous mafic volcanic	2775		-23.1808	117.638	45.2	-32.6936	0.510962
GSWA	Fortescue Basin	igneous mafic volcanic	2775		-23.1783	117.64	17.07	-21.8478	0.511518
GSWA	Fortescue Basin	igneous mafic intrusive	2700		-23.1779	117.641	7.13	-0.877812	0.512593
GSWA	Fortescue Basin	igneous mafic volcanic	2775		-23.1754	117.641	45.78	-26.0028	0.511305
GSWA	Fortescue Basin	igneous mafic intrusive	2008		-23.1709	117.676	13.26	-7.06151	0.512276
GSWA	Fortescue Basin	igneous mafic volcanic	2775		-23.1706	117.673	8.99	-23.2328	0.511447
GSWA	Fortescue Basin	igneous mafic volcanic	2750		-22.8947	118.138	11.59	-24.8518	0.511364
GSWA	Fortescue Basin	igneous mafic volcanic	2750		-22.8929	118.138	10.91	-26.5294	0.511278
GSWA	Fortescue Basin	igneous mafic intrusive	2750		-22.8889	118.142	17.66	-11.8212	0.512032
GSWA	Fortescue Basin	igneous mafic intrusive	2750		-22.8882	117.47	8.04	-21.3211	0.511545
GSWA	Fortescue Basin	igneous mafic intrusive	2750		-22.8876	118.143	9.73	-13.5378	0.511944
GSWA	Fortescue Basin	igneous mafic volcanic	2740		-21.6788	121.298	32.27	-28.4801	0.511178
GSWA	Fortescue Basin	igneous mafic volcanic	2740		-21.6749	121.29	38.86	-29.0068	0.511151
GSWA	Fortescue Basin	igneous mafic volcanic	2715		-21.668	121.273	14.16	-27.2317	0.511242
GSWA	Fortescue Basin	igneous mafic volcanic	2715		-21.6677	121.269	25.31	-26.6465	0.511272
GSWA	Gascoyne Province	meta-igneous felsic intrusive	1653		-24.8898	116.07	70.24	-30.9185	0.511053
GSWA	Gascoyne Province	igneous granitic	1796		-22.4466	116.008	34.24	-24.1301	0.511401
GSWA	Gascoyne Province	igneous granitic	1797		-24.6279	118.704	22.3	-21.8673	0.511517
GSWA	Gascoyne Province	igneous granitic	1683		-23.2596	115.074	73.07	-30.86	0.511056
GSWA	Gascoyne Province	meta-igneous felsic volcanic	1990		-25.3611	121.76	142.75	-13.5768	0.511942
GSWA	Gascoyne Province	igneous granitic	1644		-25.2551	117.747	38.88	-31.6012	0.511018
GSWA	Gascoyne Province	meta-igneous felsic intrusive	1800		-24.6581	118.093	51.01	-23.7204	0.511422
GSWA	Gascoyne Province	meta-igneous felsic intrusive	1794		-24.8727	116.866	65.37	-29.0263	0.51115
GSWA	Gascoyne Province	meta-igneous felsic intrusive	1804		-24.9978	116.536	50.32	-33.0838	0.510942
GSWA	Gascoyne Province	meta-igneous felsic intrusive	1777		-24.6323	116.734	61.44	-27.0366	0.511252
GSWA	Gascoyne Province	meta-igneous felsic intrusive	1787		-22.7814	115.083	25.19	-23.7985	0.511418
Wyche, S, Kirkland, CL, Riganti, A, Pawley, MJ, Belousova, E and Wingate, MTD 2012, Isotopic constraints on stratigraphy in the central and eastern Yilgarn Craton, Western Australia: Australian Journal of Earth Sciences, v. 59, p. 657â€“670.	Gascoyne Province	igneous granitic	1590		-25.5422	116.16	32.07	-29.8261	0.511109
Wyche, S, Kirkland, CL, Riganti, A, Pawley, MJ, Belousova, E and Wingate, MTD 2012, Isotopic constraints on stratigraphy in the central and eastern Yilgarn Craton, Western Australia: Australian Journal of Earth Sciences, v. 59, p. 657â€“670.	Gascoyne Province	igneous granitic	1980		-25.5347	116.27	17.27	-32.7717	0.510958
Wyche, S, Kirkland, CL, Riganti, A, Pawley, MJ, Belousova, E and Wingate, MTD 2012, Isotopic constraints on stratigraphy in the central and eastern Yilgarn Craton, Western Australia: Australian Journal of Earth Sciences, v. 59, p. 657â€“670.	Gascoyne Province	meta-igneous felsic intrusive	1950		-25.4383	116.453	22.1	-31.6403	0.511016
GSWA	Gascoyne Province	meta-igneous felsic intrusive	2000		-25.3813	116.145	13.87	-15.8006	0.511828
GSWA	Gascoyne Province	meta-igneous felsic intrusive	2527		-24.9758	116.127	11.49	-13.9865	0.511921
GSWA	Gascoyne Province	meta-igneous felsic intrusive	1660		-24.8921	116.342	66.13	-26.0418	0.511303
GSWA	Gascoyne Province	meta-igneous felsic intrusive	1660		-24.7846	116.372	23.67	-29.436	0.511129
GSWA	Gascoyne Province	meta-igneous felsic intrusive	1660		-24.5871	116.267	69.19	-24.3837	0.511388
Sheppard, S, Occhipinti, SA and Tyler, IM 2004, A 2005â€“1970 Ma Andean-type batholith in the southern Gascoyne Complex, Western Australia: Precambrian Research, v. 128, p. 257â€“277.	Gascoyne Province	meta-igneous felsic intrusive	2544		-25.0847	116.143	69.01	-32.4596	0.510974
Sheppard, S, Occhipinti, SA and Tyler, IM 2003, The relationship between tectonism and composition of granitoid magmas, Yarlarweelor Gneiss Complex, Western Australia: Lithos, v. 66, p. 133â€“154.	Gascoyne Province	igneous granitic	1801		-25.2395	117.699	47.72	-32.5766	0.510968
Sheppard, S, Occhipinti, SA and Tyler, IM 2003, The relationship between tectonism and composition of granitoid magmas, Yarlarweelor Gneiss Complex, Western Australia: Lithos, v. 66, p. 133â€“154.	Gascoyne Province	igneous granitic	1806		-25.5453	117.76	19.41	-33.0838	0.510942
Sheppard, S, Occhipinti, SA and Tyler, IM 2003, The relationship between tectonism and composition of granitoid magmas, Yarlarweelor Gneiss Complex, Western Australia: Lithos, v. 66, p. 133â€“154.	Gascoyne Province	igneous granitic	1813		-25.4377	117.606	1.11	-35.3271	0.510827
Sheppard, S, Occhipinti, SA and Tyler, IM 2003, The relationship between tectonism and composition of granitoid magmas, Yarlarweelor Gneiss Complex, Western Australia: Lithos, v. 66, p. 133â€“154.	Gascoyne Province	igneous granitic	1797		-25.4235	117.908	37.5	-36.517	0.510766
Sheppard, S, Occhipinti, SA and Tyler, IM 2003, The relationship between tectonism and composition of granitoid magmas, Yarlarweelor Gneiss Complex, Western Australia: Lithos, v. 66, p. 133â€“154.	Gascoyne Province	igneous granitic	1811		-25.3875	117.88	28.17	-36.2439	0.51078
Sheppard, S, Occhipinti, SA and Tyler, IM 2003, The relationship between tectonism and composition of granitoid magmas, Yarlarweelor Gneiss Complex, Western Australia: Lithos, v. 66, p. 133â€“154.	Gascoyne Province	igneous granitic	1802		-25.3403	117.298	26.8	-29.1629	0.511143
Sheppard, S, Occhipinti, SA and Tyler, IM 2003, The relationship between tectonism and composition of granitoid magmas, Yarlarweelor Gneiss Complex, Western Australia: Lithos, v. 66, p. 133â€“154.	Gascoyne Province	igneous granitic	1812		-25.4364	117.996	19.5	-21.8868	0.511516
Sheppard, S, Occhipinti, SA and Tyler, IM 2003, The relationship between tectonism and composition of granitoid magmas, Yarlarweelor Gneiss Complex, Western Australia: Lithos, v. 66, p. 133â€“154.	Gascoyne Province	igneous granitic	1812		-25.3875	117.891	4.39	-33.0253	0.510945
Sheppard, S, Occhipinti, SA and Tyler, IM 2003, The relationship between tectonism and composition of granitoid magmas, Yarlarweelor Gneiss Complex, Western Australia: Lithos, v. 66, p. 133â€“154.	Gascoyne Province	igneous granitic	1812		-25.4168	117.816	26.74	-39.9697	0.510589
Sheppard, S, Occhipinti, SA and Tyler, IM 2004, A 2005â€“1970 Ma Andean-type batholith in the southern Gascoyne Complex, Western Australia: Precambrian Research, v. 128, p. 257â€“277.	Gascoyne Province	meta-igneous felsic intrusive	1958		-25.4002	117.616	14.62	-24.0911	0.511403
Sheppard, S, Occhipinti, SA and Tyler, IM 2004, A 2005â€“1970 Ma Andean-type batholith in the southern Gascoyne Complex, Western Australia: Precambrian Research, v. 128, p. 257â€“277.	Gascoyne Province	igneous granitic	1961		-25.6131	116.602	42.35	-29.7676	0.511112
Sheppard, S, Occhipinti, SA and Tyler, IM 2004, A 2005â€“1970 Ma Andean-type batholith in the southern Gascoyne Complex, Western Australia: Precambrian Research, v. 128, p. 257â€“277.	Gascoyne Province	meta-igneous felsic intrusive	1961		-25.6176	116.594	22.29	-31.5232	0.511022
Sheppard, S, Occhipinti, SA and Tyler, IM 2004, A 2005â€“1970 Ma Andean-type batholith in the southern Gascoyne Complex, Western Australia: Precambrian Research, v. 128, p. 257â€“277.	Gascoyne Province	meta-igneous felsic intrusive	2002		-25.3064	116.415	7.9	-26.3149	0.511289
Sheppard, S, Occhipinti, SA and Tyler, IM 2004, A 2005â€“1970 Ma Andean-type batholith in the southern Gascoyne Complex, Western Australia: Precambrian Research, v. 128, p. 257â€“277.	Gascoyne Province	igneous granitic	2002		-25.3146	116.438	26.07	-24.8714	0.511363
Sheppard, S, Occhipinti, SA and Tyler, IM 2004, A 2005â€“1970 Ma Andean-type batholith in the southern Gascoyne Complex, Western Australia: Precambrian Research, v. 128, p. 257â€“277.	Gascoyne Province	igneous granitic	1974		-25.4374	116.452	22.1	-31.2111	0.511038
Sheppard, S, Occhipinti, SA and Tyler, IM 2004, A 2005â€“1970 Ma Andean-type batholith in the southern Gascoyne Complex, Western Australia: Precambrian Research, v. 128, p. 257â€“277.	Gascoyne Province	meta-igneous felsic intrusive	1994		-25.3799	116.292	1.71	-26.2563	0.511292
Sheppard, S, Occhipinti, SA and Tyler, IM 2004, A 2005â€“1970 Ma Andean-type batholith in the southern Gascoyne Complex, Western Australia: Precambrian Research, v. 128, p. 257â€“277.	Gascoyne Province	igneous granitic	1977		-25.4267	116.263	6.72	-15.8396	0.511826
Sheppard, S, Occhipinti, SA and Tyler, IM 2004, A 2005â€“1970 Ma Andean-type batholith in the southern Gascoyne Complex, Western Australia: Precambrian Research, v. 128, p. 257â€“277.	Gascoyne Province	igneous granitic	1999		-25.3146	116.438	12.66	-30.5284	0.511073
Sheppard, S, Occhipinti, SA and Tyler, IM 2004, A 2005â€“1970 Ma Andean-type batholith in the southern Gascoyne Complex, Western Australia: Precambrian Research, v. 128, p. 257â€“277.	Gascoyne Province	igneous granitic	1977		-25.3587	116.401	30	-29.0263	0.51115
Sheppard, S, Occhipinti, SA and Tyler, IM 2004, A 2005â€“1970 Ma Andean-type batholith in the southern Gascoyne Complex, Western Australia: Precambrian Research, v. 128, p. 257â€“277.	Gascoyne Province	meta-igneous felsic intrusive	1961		-25.6248	116.334	15.69	-31.9719	0.510999
Sheppard, S, Occhipinti, SA and Tyler, IM 2004, A 2005â€“1970 Ma Andean-type batholith in the southern Gascoyne Complex, Western Australia: Precambrian Research, v. 128, p. 257â€“277.	Gascoyne Province	igneous granitic	2000		-25.6199	115.628	16.51	-37.4533	0.510718
Sheppard, S, Occhipinti, SA and Tyler, IM 2004, A 2005â€“1970 Ma Andean-type batholith in the southern Gascoyne Complex, Western Australia: Precambrian Research, v. 128, p. 257â€“277.	Gascoyne Province	igneous granitic	2002		-25.6199	115.628	22.62	-13.5183	0.511945
Sheppard, S, Occhipinti, SA and Tyler, IM 2004, A 2005â€“1970 Ma Andean-type batholith in the southern Gascoyne Complex, Western Australia: Precambrian Research, v. 128, p. 257â€“277.	Gascoyne Province	meta-igneous felsic intrusive	1985		-25.6199	115.628	39.85	-27.2512	0.511241
Sheppard, S, Occhipinti, SA and Tyler, IM 2004, A 2005â€“1970 Ma Andean-type batholith in the southern Gascoyne Complex, Western Australia: Precambrian Research, v. 128, p. 257â€“277.	Gascoyne Province	igneous granitic	2006		-25.7084	115.634	40.84	-40.711	0.510551
Fletcher, IR, Williams, SJ, Gee, RD and Rosman, KJR 1983a, Sm-Nd model ages across the margins of the Archaean Yilgarn Block, Western Australia; northwest transect into the Proterozoic Gascoyne Province: Australian Journal of Earth Sciences, v. 30, p. 16	Gascoyne Province	meta-igneous felsic intrusive	2540		-25.0958	116.018	156	-32.323	0.510981
Fletcher, IR, Williams, SJ, Gee, RD and Rosman, KJR 1983a, Sm-Nd model ages across the margins of the Archaean Yilgarn Block, Western Australia; northwest transect into the Proterozoic Gascoyne Province: Australian Journal of Earth Sciences, v. 30, p. 16	Gascoyne Province	igneous granitic	1975		-25.4542	116.268	36	-24.2276	0.511396
Fletcher, IR, Williams, SJ, Gee, RD and Rosman, KJR 1983a, Sm-Nd model ages across the margins of the Archaean Yilgarn Block, Western Australia; northwest transect into the Proterozoic Gascoyne Province: Australian Journal of Earth Sciences, v. 30, p. 16	Gascoyne Province	igneous granitic	1800		-24.1362	115.729	46	-25.359	0.511338
Sheppard, S, Occhipinti, SA and Tyler, IM 2004, A 2005â€“1970 Ma Andean-type batholith in the southern Gascoyne Complex, Western Australia: Precambrian Research, v. 128, p. 257â€“277.	Gascoyne Province	meta-igneous felsic intrusive	2006		-25.0338	115.83	41.47	-27.1732	0.511245
Sheppard, S, Occhipinti, SA and Tyler, IM 2004, A 2005â€“1970 Ma Andean-type batholith in the southern Gascoyne Complex, Western Australia: Precambrian Research, v. 128, p. 257â€“277.	Gascoyne Province	meta-igneous felsic intrusive	2663		-25.102	116.021	30.28	-28.5582	0.511174
Fletcher, IR, Williams, SJ, Gee, RD and Rosman, KJR 1983a, Sm-Nd model ages across the margins of the Archaean Yilgarn Block, Western Australia; northwest transect into the Proterozoic Gascoyne Province: Australian Journal of Earth Sciences, v. 30, p. 16	Gascoyne Province	meta-igneous felsic intrusive	1650		-24.7612	116.118	83	-27.9534	0.511205
Fletcher, IR, Williams, SJ, Gee, RD and Rosman, KJR 1983a, Sm-Nd model ages across the margins of the Archaean Yilgarn Block, Western Australia; northwest transect into the Proterozoic Gascoyne Province: Australian Journal of Earth Sciences, v. 30, p. 16	Gascoyne Province	meta-igneous felsic intrusive	2540		-25.0958	116.018	34	-29.2214	0.51114
GSWA	Gascoyne Province	metasedimentary siliciclastic	1803		-24.8756	116.427	15.58	-28.0705	0.511199
GSWA	Gascoyne Province	metasedimentary siliciclastic	1995		-24.6055	116.743	17.15	-27.4853	0.511229
GSWA	Gascoyne Province	metasedimentary siliciclastic	1842		-24.4796	116.086	32.93	-24.7738	0.511368
GSWA	Gascoyne Province	igneous mafic intrusive	755		-24.9672	116.064	39.27	-1.36549	0.512568
GSWA	Gascoyne Province	meta-igneous mafic intrusive	1700		-24.8058	116.266	11.43	13.8109	0.513346
GSWA	Gascoyne Province	meta-igneous mafic intrusive	1700		-24.804	116.268	10.13	13.5573	0.513333
GSWA	Gascoyne Province	metasedimentary siliciclastic	1830		-24.6217	116.926	61.72	-26.2368	0.511293
GSWA	Gascoyne Province	metasedimentary siliciclastic	1807		-24.5041	116.124	46.07	-25.5541	0.511328
GSWA	Gascoyne Province	igneous mafic intrusive	1450		-23.9499	115.528	20.59	-8.83664	0.512185
GSWA	Gascoyne Province	igneous mafic intrusive	1450		-23.9405	115.529	22.04	-7.91982	0.512232
GSWA	Gascoyne Province	igneous mafic intrusive	1450		-23.9393	115.529	21.79	-7.97834	0.512229
GSWA	Gascoyne Province	igneous mafic intrusive	1783		-23.9392	115.577	10.27	-14.5717	0.511891
GSWA	Gascoyne Province	igneous mafic intrusive	1450		-23.9338	115.538	25.91	-9.2658	0.512163
GSWA	Gascoyne Province	igneous mafic intrusive	1783		-23.9318	115.537	31.13	-11.2165	0.512063
GSWA	Gascoyne Province	igneous mafic intrusive	755		-23.9106	115.563	18.7	-4.15498	0.512425
GSWA	Gascoyne Province	igneous mafic intrusive	755		-23.8824	115.643	25.91	-5.46194	0.512358
GSWA	Gascoyne Province	igneous mafic intrusive	755		-23.866	115.542	15.98	-8.73911	0.51219
GSWA	Gascoyne Province	igneous mafic intrusive	1673		-23.8429	115.888	41.46	-18.2585	0.511702
GSWA	Gascoyne Province	igneous mafic intrusive	755		-23.643	115.724	22.36	-6.00814	0.51233
Sheppard, S, Occhipinti, SA and Tyler, IM 2004, A 2005â€“1970 Ma Andean-type batholith in the southern Gascoyne Complex, Western Australia: Precambrian Research, v. 128, p. 257â€“277.	Gascoyne Province	meta-igneous mafic intrusive	1990		-25.3616	116.255	7.63	0.468167	0.512662
Sheppard, S, Occhipinti, SA and Tyler, IM 2004, A 2005â€“1970 Ma Andean-type batholith in the southern Gascoyne Complex, Western Australia: Precambrian Research, v. 128, p. 257â€“277.	Gascoyne Province	meta-igneous mafic intrusive	1990		-25.3801	116.162	7.83	0.429153	0.51266
GSWA	Glenburgh Terrane	meta-igneous felsic intrusive	2527		-24.9091	116.295	7.43	-23.3303	0.511442
Wyche, S, Kirkland, CL, Riganti, A, Pawley, MJ, Belousova, E and Wingate, MTD 2012, Isotopic constraints on stratigraphy in the central and eastern Yilgarn Craton, Western Australia: Australian Journal of Earth Sciences, v. 59, p. 657â€“670.	Glenburgh Terrane	meta-igneous felsic intrusive	2585		-25.5273	116.603	73.37	-34.5858	0.510865
GSWA	Glenburgh Terrane	meta-igneous felsic intrusive	2441		-24.8554	116.917	53.16	-26.2563	0.511292
Wyche, S, Kirkland, CL, Riganti, A, Pawley, MJ, Belousova, E and Wingate, MTD 2012, Isotopic constraints on stratigraphy in the central and eastern Yilgarn Craton, Western Australia: Australian Journal of Earth Sciences, v. 59, p. 657â€“670.	Glenburgh Terrane	meta-igneous felsic intrusive	1989		-25.4063	116.217	25.31	-17.0296	0.511765
GSWA	Glenburgh Terrane	metasedimentary siliciclastic	2295		-24.8455	116.77	5.63	-29.6506	0.511118
GSWA	Granitesâ€“Tanami Orogen	meta-igneous felsic intrusive	1857		-19.7969	128.464	22.07	-25.1835	0.511347
GSWA	Granitesâ€“Tanami Orogen	igneous granitic	1800		-20.0429	128.489	36.66	-22.7841	0.51147
GSWA	Granitesâ€“Tanami Orogen	igneous granitic	1788		-20.0113	128.366	27.36	-21.5162	0.511535
GSWA	Granitesâ€“Tanami Orogen	meta-igneous felsic intrusive	1792		-19.8618	128.896	34.67	-28.6947	0.511167
GSWA	Halls Creek Orogen	meta-igneous felsic intrusive	1847		-17.762	127.921	8.58	-20.6969	0.511577
GSWA	Halls Creek Orogen	igneous granitic	1852		-16.8677	128.197	33.16	-22.0624	0.511507
GSWA	Halls Creek Orogen	meta-igneous felsic intrusive	1829		-17.1542	128.257	37.62	-29.1239	0.511145
GSWA	Hamersley Basin	igneous felsic volcanic	2444		-22.8806	117.101	47.88	-25.0469	0.511354
GSWA	Hamersley Basin	igneous felsic volcanic	2450		-23.2041	119.759	40.95	-16.3078	0.511802
GSWA	Hamersley Basin	igneous felsic volcanic	2450		-23.1481	118.068	42.99	-25.1249	0.51135
GSWA	Hamersley Basin	igneous felsic volcanic	2450		-22.9344	117.18	54.54	-24.7348	0.51137
GSWA	Hamersley Basin	igneous felsic volcanic	2450		-22.8909	117.122	18.95	-15.391	0.511849
GSWA	Hamersley Basin	igneous granitic	1798		-21.6418	116.211	38.69	-23.9155	0.511412
GSWA	Hamersley Basin	igneous mafic intrusive	2450		-23.2712	119.66	10.56	-6.32025	0.512314
GSWA	Hamersley Basin	igneous mafic intrusive	2450		-23.1365	118.061	14.68	-25.3005	0.511341
GSWA	Hamersley Basin	igneous mafic volcanic	2450		-23.0761	119.587	8.71	1.50203	0.512715
GSWA	Hamersley Basin	igneous mafic intrusive	2450		-22.6169	118.373	12.26	-22.0038	0.51151
GSWA	Hamersley Basin	igneous mafic volcanic	2772		-22.287	117.852	18.47	-25.8857	0.511311
GSWA	Hamersley Basin	igneous mafic volcanic	2772		-22.287	117.852	39.73	-29.8651	0.511107
GSWA	Hamersley Basin	igneous mafic volcanic	2772		-22.287	117.852	21.64	-28.5972	0.511172
GSWA	Hamersley Basin	igneous mafic volcanic	2772		-22.287	117.852	13.72	-26.7635	0.511266
GSWA	Hamersley Basin	igneous mafic volcanic	2772		-22.287	117.852	20.99	-12.7966	0.511982
GSWA	Hamersley Basin	igneous mafic volcanic	2740		-22.287	117.852	8.8	-25.1054	0.511351
GSWA	Hamersley Basin	igneous mafic volcanic	2740		-22.287	117.852	17.84	-27.6413	0.511221
GSWA	Hamersley Basin	igneous mafic volcanic	2740		-22.287	117.852	10.85	-23.9935	0.511408
GSWA	Hamersley Basin	igneous mafic volcanic	2730		-22.287	117.852	13.95	-23.2718	0.511445
GSWA	Hamersley Basin	igneous mafic volcanic	2717		-22.287	117.852	14.52	-22.7061	0.511474
GSWA	Hamersley Basin	igneous mafic volcanic	2717		-22.287	117.852	18.92	-25.359	0.511338
GSWA	Hamersley Basin	igneous mafic volcanic	2717		-22.287	117.852	21.31	-25.6516	0.511323
GSWA	Hamersley Basin	igneous mafic volcanic	2717		-22.287	117.852	30.3	-24.9299	0.51136
GSWA	Hamersley Basin	igneous mafic volcanic	2717		-22.287	117.852	20.87	-25.5736	0.511327
GSWA	Kimberley Basin	sedimentary siliciclastic	1796		-15.7666	127.711	16.35	-29.0653	0.511148
GSWA	Lamboo Province, Western Zone	meta-igneous felsic intrusive	1737		-16.5146	123.626	40.8	-22.6281	0.511478
GSWA	Lamboo Province, Western Zone	igneous granitic	1865		-16.626	124.295	51.74	-23.7204	0.511422
GSWA	Lamboo Province, Western Zone	igneous granitic	1867		-16.8045	124.636	37.98	-25.1444	0.511349
GSWA	Lamboo Province, Western Zone	igneous granitic	1866		-16.7	124.622	43.14	-24.4422	0.511385
GSWA	Lamboo Province, Western Zone	meta-igneous felsic intrusive	1865		-16.7476	124.614	50.42	-25.9637	0.511307
GSWA	Lamboo Province, Western Zone	meta-igneous mafic intrusive	1873		-16.9482	124.463	3.29	-4.5061	0.512407
GSWA	Madura Province	meta-igneous felsic intrusive	1132		-31.9133	127.416	57.11	-10.5923	0.512095
GSWA	Madura Province	meta-igneous felsic intrusive	1132		-31.9133	127.416	2.59	0.682743	0.512673
GSWA	Madura Province	meta-igneous felsic intrusive	1132		-31.9133	127.416	46.55	-13.8694	0.511927
GSWA	Madura Province	meta-igneous felsic intrusive	1125		-31.9114	127.416	56.41	-12.0748	0.512019
GSWA	Madura Province	meta-igneous felsic intrusive	1125		-31.9114	127.416	108.98	-11.4116	0.512053
GSWA	Madura Province	meta-igneous felsic intrusive	1125		-31.9114	127.416	45.4	-11.9578	0.512025
GSWA	Madura Province	meta-igneous felsic intrusive	1400		-31.0534	126.079	3.06	-10.0656	0.512122
GSWA	Madura Province	meta-igneous felsic intrusive	1389		-30.9757	125.831	1.92	-19.8776	0.511619
GSWA	Madura Province	meta-igneous felsic intrusive	1389		-30.9757	125.831	5.42	-19.3704	0.511645
GSWA	Madura Province	meta-igneous felsic intrusive	1389		-30.9757	125.831	6.46	-16.4639	0.511794
GSWA	Madura Province	meta-igneous felsic intrusive	1400		-30.9451	126.104	4.38	-17.0101	0.511766
GSWA	Madura Province	meta-igneous felsic intrusive	1400		-30.9451	126.104	10.37	-22.9792	0.51146
GSWA	Madura Province	meta-igneous felsic intrusive	1410		-30.8183	126.416	12.46	-6.30074	0.512315
GSWA	Madura Province	meta-igneous felsic intrusive	1410		-30.8183	126.416	12.7	-7.91982	0.512232
GSWA	Madura Province	meta-igneous felsic intrusive	1410		-30.8183	126.416	8.35	-11.314	0.512058
GSWA	Madura Province	meta-igneous felsic intrusive	1410		-30.8003	126.428	15.57	-19.624	0.511632
GSWA	Madura Province	meta-igneous felsic intrusive	1410		-30.8003	126.428	20.32	-19.9556	0.511615
GSWA	Madura Province	igneous granitic	1182		-30.4786	127.086	101.95	-17.9659	0.511717
GSWA	Madura Province	igneous granitic	1182		-30.4786	127.086	13.48	-18.5316	0.511688
GSWA	Madura Province	igneous granitic	1182		-30.4786	127.086	36.54	-21.048	0.511559
GSWA	Madura Province	igneous granitic	1182		-30.4786	127.086	95.69	-17.6928	0.511731
GSWA	Madura Province	igneous granitic	1182		-30.4786	127.086	122.08	-17.8293	0.511724
GSWA	Madura Province	meta-igneous mafic intrusive	1400		-31.2276	126.082	7.02	-0.819292	0.512596
GSWA	Madura Province	meta-igneous mafic intrusive	1400		-31.2139	126.072	6.47	-2.61393	0.512504
GSWA	Madura Province	meta-igneous mafic intrusive	1400		-31.0534	126.079	8.83	-6.55433	0.512302
GSWA	Madura Province	meta-igneous mafic intrusive	1400		-31.0534	126.079	10.85	-4.38906	0.512413
GSWA	Madura Province	igneous mafic intrusive	1144		-31.03	127.123	66.42	-11.7042	0.512038
GSWA	Madura Province	meta-igneous mafic volcanic	1400		-31.03	127.123	9.94	-10.7873	0.512085
GSWA	Madura Province	meta-igneous mafic volcanic	1400		-31.03	127.123	9.62	-5.20835	0.512371
GSWA	Madura Province	meta-igneous mafic volcanic	1600		-30.9757	125.831	21.19	-7.51017	0.512253
GSWA	Madura Province	meta-igneous mafic volcanic	1600		-30.9757	125.831	21.95	-4.79871	0.512392
GSWA	Madura Province	meta-igneous mafic volcanic	1600		-30.9757	125.831	13.56	-3.84287	0.512441
GSWA	Madura Province	meta-igneous mafic volcanic	1600		-30.9757	125.831	11.9	-5.96912	0.512332
GSWA	Madura Province	meta-igneous mafic intrusive	1400		-30.9451	126.104	4.38	-2.84801	0.512492
GSWA	Madura Province	meta-igneous mafic intrusive	1400		-30.9451	126.104	4.98	-1.98971	0.512536
GSWA	Madura Province	meta-igneous mafic intrusive	1410		-30.8183	126.416	53.92	-14.7472	0.511882
GSWA	Madura Province	meta-igneous mafic intrusive	1410		-30.8183	126.416	56.71	-15.1764	0.51186
GSWA	Madura Province	meta-igneous mafic intrusive	1410		-30.8183	126.416	5.84	0.780278	0.512678
GSWA	Madura Province	meta-igneous mafic intrusive	1410		-30.8183	126.416	9.05	8.85615	0.513092
GSWA	Madura Province	meta-igneous mafic intrusive	1410		-30.8183	126.416	5.08	-7.3151	0.512263
GSWA	Madura Province	meta-igneous mafic intrusive	1410		-30.8183	126.416	1.36	3.97942	0.512842
GSWA	Madura Province	meta-igneous mafic intrusive	1410		-30.8183	126.416	2.19	0.780278	0.512678
GSWA	Madura Province	meta-igneous mafic intrusive	1410		-30.8183	126.416	2.18	-4.68167	0.512398
GSWA	Madura Province	meta-igneous mafic intrusive	1410		-30.8003	126.428	3.51	-2.57492	0.512506
GA unpublished	Mallina Basin	igneous mafic volcanic	2970		-20.7741	117.858	16.3	-26.3344	0.511288
Kemp, AIS, Vervoort, JD, Petersson, A, Smithies, RH and Lu, Y, 2023, A linked evolution for granite-greenstone terranes of the Pilbara Craton from Nd and Hf isotopes, with implications for Archean continental growth: Earth and Planetary Science Letters,	Mallina Basin	igneous mafic volcanic	2950		-20.7755	117.857	15.42	-26.3734	0.511286
Kemp, AIS, Vervoort, JD, Petersson, A, Smithies, RH and Lu, Y, 2023, A linked evolution for granite-greenstone terranes of the Pilbara Craton from Nd and Hf isotopes, with implications for Archean continental growth: Earth and Planetary Science Letters,	Mallina Basin	igneous mafic volcanic	2950		-20.7755	117.857	16.76	-26.9196	0.511258
Kemp, AIS, Vervoort, JD, Petersson, A, Smithies, RH and Lu, Y, 2023, A linked evolution for granite-greenstone terranes of the Pilbara Craton from Nd and Hf isotopes, with implications for Archean continental growth: Earth and Planetary Science Letters,	Mallina Basin	igneous mafic volcanic	2950		-32.1295	116.042	8.07	-24.3447	0.51139
Kemp, AIS, Vervoort, JD, Petersson, A, Smithies, RH and Lu, Y, 2023, A linked evolution for granite-greenstone terranes of the Pilbara Craton from Nd and Hf isotopes, with implications for Archean continental growth: Earth and Planetary Science Letters,	Mallina Basin	igneous mafic volcanic	2950		-21.3149	117.92	5.16	-29.0458	0.511149
Kemp, AIS, Vervoort, JD, Petersson, A, Smithies, RH and Lu, Y, 2023, A linked evolution for granite-greenstone terranes of the Pilbara Craton from Nd and Hf isotopes, with implications for Archean continental growth: Earth and Planetary Science Letters,	Mallina Basin	igneous mafic volcanic	2950		-21.2393	118.062	4.43	-30.9575	0.511051
Kemp, AIS, Vervoort, JD, Petersson, A, Smithies, RH and Lu, Y, 2023, A linked evolution for granite-greenstone terranes of the Pilbara Craton from Nd and Hf isotopes, with implications for Archean continental growth: Earth and Planetary Science Letters,	Mallina Basin	igneous mafic volcanic	2950		-21.0223	118.078	24.97	-27.6804	0.511219
GSWA	Marnda Moorn Large Igneous Province	igneous granitic	1210		-27.5131	118.135	41.7	-9.14876	0.512169
GSWA	Moodini Supersuite	igneous granitic	1182		-30.4786	127.086	116.48	-17.5562	0.511738
GSWA	Moodini Supersuite	meta-igneous felsic intrusive	1175		-30.5186	128.366	100.55	-14.5327	0.511893
GSWA	Moodini Supersuite	igneous mafic intrusive	1143		-31.03	127.123	1.66	-14.084	0.511916
GSWA	Moodini Supersuite	igneous mafic intrusive	1143		-31.03	127.123	1.66	-13.7719	0.511932
GSWA	Moodini Supersuite	igneous mafic intrusive	1144		-31.03	127.123	70.77	-11.6652	0.51204
GSWA	Mosquito Creek Basin	igneous granitic	3292		-22.0072	120.498	27.74	-35.8343	0.510801
GSWA	Murraba Basin	sedimentary siliciclastic	1155		-22.0346	128.692	12.06	-27.1342	0.511247
GSWA	Musgrave Province	meta-igneous felsic intrusive	1159		-25.9277	128.212	73.91	-11.197	0.512064
GSWA	Musgrave Province	meta-igneous felsic intrusive	1583		-25.3085	127.472	36.63	-15.352	0.511851
GSWA	Musgrave Province	igneous granitic	1318		-25.9416	128.042	24.7	-21.2236	0.51155
GSWA	Musgrave Province	igneous granitic	1402		-25.9415	128.042	73.95	-15.2349	0.511857
GSWA	Musgrave Province	meta-igneous felsic intrusive	1026		-25.8474	128.058	18.19	-13.2062	0.511961
GSWA	Musgrave Province	igneous felsic volcanic	1080		-26.4109	128.395	28.01	-14.6302	0.511888
GSWA	Musgrave Province	igneous felsic volcanic	1077		-26.2698	127.451	83.78	-14.5327	0.511893
GSWA	Musgrave Province	igneous felsic volcanic	1077		-26.2537	127.433	120.8	-8.38799	0.512208
GSWA	Musgrave Province	igneous felsic volcanic	1077		-26.2527	127.367	83.91	-14.6497	0.511887
GSWA	Musgrave Province	igneous felsic volcanic	1077		-26.2504	127.365	93.75	-14.6107	0.511889
GSWA	Musgrave Province	igneous felsic volcanic	1057		-26.2234	127.233	123.52	-8.89517	0.512182
GSWA	Musgrave Province	igneous felsic volcanic	1057		-26.2143	127.157	120.54	-9.14876	0.512169
GSWA	Musgrave Province	igneous felsic volcanic	1077		-26.2106	127.38	149.67	-8.66108	0.512194
GSWA	Musgrave Province	igneous felsic volcanic	1077		-26.1793	127.355	113.03	-9.77298	0.512137
GSWA	Musgrave Province	igneous felsic volcanic	1077		-26.1517	127.346	166.17	-9.69495	0.512141
GSWA	Musgrave Province	igneous felsic volcanic	1073		-26.142	128.355	75.6	-16.4444	0.511795
GSWA	Musgrave Province	igneous felsic volcanic	1047		-26.1313	126.66	131.78	-10.3582	0.512107
GSWA	Musgrave Province	igneous felsic volcanic	1047		-26.1249	126.702	116.24	-9.53889	0.512149
GSWA	Musgrave Province	igneous felsic volcanic	1047		-26.1246	126.703	92.73	-9.36333	0.512158
GSWA	Musgrave Province	igneous granitic	1078		-26.1241	127.521	99.11	-10.0266	0.512124
GSWA	Musgrave Province	igneous felsic volcanic	1047		-26.1237	126.664	126.11	-10.1631	0.512117
GSWA	Musgrave Province	igneous felsic volcanic	1077		-26.1204	127.441	161.72	-9.49988	0.512151
GSWA	Musgrave Province	igneous felsic volcanic	1047		-26.1184	126.703	115.14	-9.61692	0.512145
GSWA	Musgrave Province	igneous felsic volcanic	1047		-26.118	126.705	103.81	-10.1826	0.512116
GSWA	Musgrave Province	igneous felsic volcanic	1065		-26.1093	127.145	121.3	-5.30589	0.512366
GSWA	Musgrave Province	igneous felsic volcanic	1077		-26.1089	127.223	91.35	-9.81199	0.512135
GSWA	Musgrave Province	igneous granitic	1063		-26.1088	127.455	95.64	-11.6261	0.512042
GSWA	Musgrave Province	igneous granitic	1065		-26.1041	127.126	127.8	-9.22678	0.512165
GSWA	Musgrave Province	igneous felsic volcanic	1077		-26.0911	127.431	109.68	-9.48037	0.512152
GSWA	Musgrave Province	igneous granitic	1077		-26.0878	127.414	102.2	-7.00299	0.512279
GSWA	Musgrave Province	igneous felsic volcanic	1073		-26.0816	128.325	80.03	-15.1374	0.511862
GSWA	Musgrave Province	igneous granitic	1077		-26.0796	127.235	102.33	-11.0995	0.512069
GSWA	Musgrave Province	igneous felsic volcanic	1073		-26.0687	128.425	75.55	-14.9618	0.511871
GSWA	Musgrave Province	igneous felsic volcanic	1077		-26.0611	127.472	96.37	-10.6313	0.512093
GSWA	Musgrave Province	igneous granitic	1063		-26.0575	127.501	92.57	-10.2997	0.51211
[truncated: 2,019 more rows]

## Sheet: Nd Sr concentrations
Year	CITATION	SAMPLE NAME	UNIQUE_ID	LOCATION	ELEVATION (MIN.)	ELEVATION (MAX.)	SAMPLING TECHNIQUE	DRILLING DEPTH (MIN.)	DRILLING DEPTH (MAX.)	LAND/SEA (SAMPLING)	ROCK TYPE	ROCK NAME	AGE (MIN.)	AGE (MAX.)	GEOLOGICAL AGE	GEOLOGICAL AGE PREFIX	TYPE OF MATERIAL	LATITUDE (MIN.)	LONGITUDE (MIN.)	LATITUDE (MAX.)	LONGITUDE (MAX.)	SR(PPM): altern. values or methods	ND(PPM): altern. values or methods	Place category
[truncated: 1,646 more rows]

[truncated: 1 more sheets: Concentrations pivot]
